# Supplementary material for: Mitochondrial dynamics controls anti-tumour innate immunity by regulating CHIP-IRF1 axis stability
Source: Nat Commun. 2017 Nov 27;8:1805. doi: 10.1038/s41467-017-01919-0 (PMC5703766; doi:10.1038/s41467-017-01919-0)
Supplement: Supplementary file 4 — Supplementary Data 1 [file 41467_2017_1919_MOESM4_ESM.xlsx]

## Sheet: Table S2
geneID	geneLength	cd4_wt-Expression	cd4_ko-Expression	cd4_wt-FPKM	cd4_ko-FPKM	log2 Ratio(cd4_ko/cd4_wt)	Up-Down-Regulation(cd4_ko/cd4_wt)	P-value	FDR	Symbol	Description	KEGG Orthology	GO Component	GO Function	GO Process	Blast nr
100217424	59	0	2	0.01	8.74	9.77149	Up	0.249764	0.513195	Snord38a	small nucleolar RNA, C/D box 38A	-	-	-	-	-
100302529	60	0	2	0.01	8.37	9.70908	Up	0.249764	0.509953	Snord72	small nucleolar RNA, C/D box 72	-	-	-	-	-
100316808	82	0	3	0.01	6.49	9.34207	Up	0.124842	0.329617	Mir1905	microRNA 1905	K15686	-	-	-	gi|471414274|ref|XP_004388676.1|/1.22444e-06/1
100217437	56	0	1	0.01	5.05	8.98014	Up	0.499684	0.767593	Snord99	small nucleolar RNA, C/D box 99	-	-	-	-	-
100217431	59	0	1	0.01	4.37	8.77149	Up	0.499684	0.750384	Snord69	small nucleolar RNA, C/D box 69	-	-	-	-	-
100302592	87	0	2	0.01	3.9	8.60733	Up	0.249764	0.507514	Snord14a	small nucleolar RNA, C/D box 14A	-	-	-	-	-
100302499	120	0	3	0.01	3.53	8.46352	Up	0.124842	0.326487	Snora3	small nucleolar RNA, H/ACA box 3	-	-	-	-	-
100316814	79	0	1.38	0.01	3.2	8.32193	Up	0.499684	0.737499	Mir1306	microRNA 1306	-	-	-	-	gi|471417269|ref|XP_004390147.1|/3.22222e-07/1
100217456	68	0	1	0.01	3.12	8.2854	Up	0.499684	0.731545	Snord53	small nucleolar RNA, C/D box 53	-	-	-	-	-
100217467	101	0	2	0.01	3.05	8.25267	Up	0.249764	0.513621	Snora5c	small nucleolar RNA, H/ACA box 5C	-	-	-	-	-
100529075	70	0	1	0.01	2.94	8.19967	Up	0.499684	0.742065	Snord100	small nucleolar RNA, C/D box 100	-	-	-	-	-
387181	71	0	1	0.01	2.85	8.15482	Up	0.499684	0.741621	Mir186	microRNA 186	-	-	-	-	-
100217433	72	0	1	0.01	2.77	8.11374	Up	0.499684	0.754805	Snord88a	small nucleolar RNA, C/D box 88A	-	-	-	-	-
100628629	74	0	1	0.01	2.62	8.03342	Up	0.499684	0.759589	Mir5121	microRNA 5121	-	-	-	-	-
100124438	75	0	1	0.01	2.56	8	Up	0.499684	0.770299	Mir343	microRNA 343	-	-	-	-	-
735289	77	0	1	0.01	2.43	7.92481	Up	0.499684	0.748796	Mir704	microRNA 704	-	-	-	-	-
751518	78	0	1	0.01	2.37	7.88874	Up	0.499684	0.761613	Mir677	microRNA 677	-	-	-	-	-
100216536	78	0	1	0.01	2.37	7.88874	Up	0.499684	0.748042	Snord1c	small nucleolar RNA, C/D box 1C	-	-	-	-	-
100628593	79	0	1	0.01	2.31	7.85175	Up	0.499684	0.737426	Mir5125	microRNA 5125	-	-	-	-	-
277692	426	0	9.1	0.01	2.3	7.84549	Up	0.00194697	0.0117402	Rps19-ps3	ribosomal protein S19, pseudogene 3	K02966	GO:0015935//small ribosomal subunit;GO:0031981//nuclear lumen	GO:0003676//nucleic acid binding;GO:0005198//structural molecule activity	GO:0006412//translation;GO:0006810//transport;GO:0009605//response to external stimulus;GO:0019080;GO:0030099//myeloid cell differentiation;GO:0031016//pancreas development;GO:0042254//ribosome biogenesis;GO:0048522//positive regulation of cellular process	gi|56541224|gb|AAH86775.1|/1.58669e-70/1
100043915	4538	0	102.88	0.01	2.25	7.81378	Up	1.90902e-31	1.27297e-29	Gm4724	predicted gene 4724	K09228	-	-	-	gi|150246529|ref|NP_001092819.1|/0/1
668039	4538	0	102.88	0.01	2.25	7.81378	Up	1.90902e-31	1.26728e-29	Gm14434	predicted gene 14434	K09228	-	-	-	gi|150246529|ref|NP_001092819.1|/0/1
100499514	82	0	1	0.01	2.16	7.75489	Up	0.499684	0.750081	Mir2861	microRNA 2861	-	-	-	-	-
100316776	86	0	1	0.01	1.99	7.63662	Up	0.499684	0.764198	Mir1954	microRNA 1954	-	-	-	-	-
100526505	88	0	1	0.01	1.91	7.57743	Up	0.499684	0.767038	Mir3101	microRNA 3101	-	-	-	-	-
20446	2033	2	384	0.1	18.92	7.56377	Up	4.22084e-112	1.23066e-109	St6galnac2	ST6 (alpha-N-acetyl-neuraminyl-2,3-beta-galactosyl-1,3)-N-acetylgalactosaminide alpha-2,6-sialyltransferase 2	K06616	GO:0031228//intrinsic to Golgi membrane	GO:0016757//transferase activity, transferring glycosyl groups	GO:0006464//cellular protein modification process	gi|31543707|ref|NP_033206.2|/0/1
100316690	90	0	1	0.01	1.84	7.52356	Up	0.499684	0.759978	Mir1932	microRNA 1932	-	-	-	-	-
100316688	93	0	1	0.01	1.74	7.44294	Up	0.499684	0.730251	Mir1929	microRNA 1929	-	-	-	-	-
751556	96	0	1.04	0.01	1.72	7.42626	Up	0.499684	0.767831	Mir682	microRNA 682	K02921	-	-	-	gi|449275321|gb|EMC84193.1|/5.59287e-12/1
100217422	98	0	1	0.01	1.6	7.32193	Up	0.499684	0.755649	Snord13	small nucleolar RNA, C/D box 13	-	-	-	-	-
724063	98	0	1	0.01	1.6	7.32193	Up	0.499684	0.73306	Mir330	microRNA 330	-	-	-	-	-
546723	836	0	12.92	0.01	1.59	7.31288	Up	0.00024314	0.00185125	Ppp1r2-ps3	protein phosphatase 1, regulatory (inhibitor) subunit 2, pseudogene 3	K12489;K14809	-	GO:0004864//protein phosphatase inhibitor activity;GO:0005488//binding	GO:0006073//cellular glucan metabolic process;GO:0007165//signal transduction;GO:0010921//regulation of phosphatase activity	gi|148709760|gb|EDL41706.1|/1.22795e-97/1
100316693	100	0	1	0.01	1.55	7.27612	Up	0.499684	0.739554	Mir1938	microRNA 1938	-	-	-	-	-
100534633	460	0	6	0.01	1.39	7.11894	Up	0.0155905	0.0671584	Gm15008	predicted gene 15008	-	-	-	-	-
353373	108	0	1	0.01	1.38	7.10852	Up	0.499684	0.769501	Rnu11	U11 small nuclear RNA	-	-	-	-	-
17840	797	0	10.39	0.01	1.34	7.06609	Up	0.000973176	0.00634977	Mup1	major urinary protein 1	K01830	-	-	-	gi|244792827|ref|NP_001156483.1|/8.04792e-126/1
319192	659	0	7.69	0.01	1.21	6.91886	Up	0.00779278	0.0378565	Hist2h2aa2	histone cluster 2, H2aa2	K11251	GO:0000785//chromatin;GO:0043231//intracellular membrane-bounded organelle	GO:0003676//nucleic acid binding;GO:0005515//protein binding	GO:0034728//nucleosome organization	gi|817939|emb|CAA83210.1|/2.53596e-56/1
100316689	119	0	1	0.01	1.19	6.89482	Up	0.499684	0.741399	Mir1931	microRNA 1931	-	-	-	-	-
100316771	119	0	1	0.01	1.19	6.89482	Up	0.499684	0.740734	Mir1196	microRNA 1196	-	-	-	-	-
19858	215	0	2	0.01	1.1	6.78136	Up	0.249764	0.515403	Rnu3b1	U3B small nuclear RNA 1	-	-	-	-	gi|296489304|tpg|DAA31417.1|/5.63962e-14/1
19859	215	0	2	0.01	1.1	6.78136	Up	0.249764	0.513124	Rnu3b2	U3B small nuclear RNA 2	-	-	-	-	gi|296489304|tpg|DAA31417.1|/5.63962e-14/1
19860	215	0	2	0.01	1.1	6.78136	Up	0.249764	0.512699	Rnu3b3	U3B small nuclear RNA 3	-	-	-	-	gi|296489304|tpg|DAA31417.1|/5.63962e-14/1
104433	130	0	1	0.01	1.05	6.71425	Up	0.499684	0.752436	Snora62	small nucleolar RNA, H/ACA box 62	-	-	-	-	-
100216530	138	0	1	0.01	0.97	6.59991	Up	0.499684	0.745565	Snord118	small nucleolar RNA, C/D box 118	-	-	-	-	-
654432	1368	0	13.03	0.01	0.96	6.58496	Up	0.000121532	0.000985373	Gm7334	B-cell translocation gene 3 pseudogene	K14443	GO:0044424//intracellular part	GO:0005488//binding	GO:0006950//response to stress;GO:0007346//regulation of mitotic cell cycle;GO:0008283//cell proliferation	gi|6753208|ref|NP_033900.1|/4.27589e-132/1
105968	583	0	5	0.01	0.9	6.49185	Up	0.0311908	0.116417	AU021063	expressed sequence AU021063	-	-	-	-	gi|148672112|gb|EDL04059.1|/5.3719e-67/1
667338	611	0	5.08	0.01	0.87	6.44294	Up	0.0311908	0.116242	Gm8580	ribosomal protein L29 pseudogene	K02905	GO:0005624//membrane fraction;GO:0005840//ribosome	GO:0005198//structural molecule activity;GO:0005539//glycosaminoglycan binding	GO:0006412//translation;GO:0007155//cell adhesion;GO:0040007//growth	gi|309264158|ref|XP_003086203.1|/2.41108e-57/1
319187	381	0	2.99	0.01	0.85	6.40939	Up	0.249764	0.511076	Hist1h2bn	histone cluster 1, H2bn	K11252	GO:0000785//chromatin;GO:0043231//intracellular membrane-bounded organelle	GO:0003676//nucleic acid binding	GO:0034728//nucleosome organization	gi|81866317|sp|Q8CGP2.3|H2B1P_MOUSE/1.62149e-43/1
319167	527	0	3.54	0.01	0.71	6.14975	Up	0.124842	0.328451	Hist1h2ag	histone cluster 1, H2ag	K11251	GO:0000785//chromatin;GO:0043231//intracellular membrane-bounded organelle	GO:0003676//nucleic acid binding;GO:0005515//protein binding	GO:0034728//nucleosome organization	gi|471403697|ref|XP_004384076.1|/1.50371e-53/1
100379145	184	0	1	0.01	0.67	6.06609	Up	0.499684	0.746464	Snora23	small nucleolar RNA, H/ACA box 23	-	-	-	-	-
69994	2154	0	13.98	0.01	0.65	6.02237	Up	0.000121532	0.000985911	Rsc1a1	regulatory solute carrier protein, family 1, member 1	K11885	GO:0005626//insoluble fraction;GO:0031981//nuclear lumen;GO:0042995//cell projection;GO:0044459//plasma membrane part	GO:0005488//binding;GO:0016248//channel inhibitor activity	GO:0006351//transcription, DNA-dependent;GO:0022600//digestive system process;GO:0048519//negative regulation of biological process;GO:0051234//establishment of localization	gi|77404400|ref|NP_076033.4|/0/1
378472	345	0	2	0.01	0.64	6	Up	0.249764	0.517053	Vaultrc5	vault RNA component 5	-	-	-	-	-
68458	531	0	3	0.01	0.6	5.90689	Up	0.124842	0.329208	Ppp1r14a	protein phosphatase 1, regulatory (inhibitor) subunit 14A	K12328	-	GO:0005488//binding	GO:0008152//metabolic process	gi|27754044|ref|NP_081007.2|/6.87225e-46/1
319156	312	0	1.66	0.01	0.59	5.88264	Up	0.499684	0.74214	Hist1h4d	histone cluster 1, H4d	K11254	-	-	-	gi|426398222|gb|AFY26254.1|/5.38984e-39/1
22362	772	0	4.28	0.01	0.57	5.83289	Up	0.0624014	0.197008	Vpreb1	pre-B lymphocyte gene 1	K06553	GO:0009986//cell surface;GO:0016020//membrane	GO:0004871//signal transducer activity;GO:0005488//binding	GO:0002440;GO:0032535//regulation of cellular component size;GO:0032989;GO:0042113//B cell activation;GO:0042592//homeostatic process;GO:0048534	gi|8850238|ref|NP_058678.1|/3.44058e-80/1
75568	946	0	5	0.01	0.54	5.75489	Up	0.0311908	0.116447	Capsl	calcyphosine-like	K12042;K02183;K10840	GO:0044424//intracellular part	GO:0046872//metal ion binding	-	gi|110835711|ref|NP_083617.2|/1.90322e-116/1
100313519	221	0	1	0.01	0.53	5.72792	Up	0.499684	0.742659	Snord17	small nucleolar RNA, C/D box 17	-	-	-	-	-
100041586	787	0	4	0.01	0.52	5.70044	Up	0.0624014	0.196883	Gm3417	predicted gene 3417	-	GO:0005875//microtubule associated complex	GO:0017111//nucleoside-triphosphatase activity	GO:0051234//establishment of localization	gi|183074525|ref|NP_001116840.1|/2.88309e-106/1
332993	603	0	3	0.01	0.52	5.70044	Up	0.124842	0.326774	Gm5129	predicted gene 5129	-	-	-	-	gi|26345606|dbj|BAC36454.1|/2.45619e-49/1
100040999	628	0	3	0.01	0.5	5.64386	Up	0.124842	0.3288	Gm3086	RuvB-like protein 1 pseudogene	K04499	GO:0005856//cytoskeleton;GO:0035097//histone methyltransferase complex;GO:0043189//H4/H2A histone acetyltransferase complex	GO:0000166//nucleotide binding;GO:0004386//helicase activity	GO:0006355//regulation of transcription, DNA-dependent;GO:0007049//cell cycle;GO:0016573//histone acetylation;GO:0043486//histone exchange;GO:0048232//male gamete generation	gi|432103483|gb|ELK30587.1|/2.42491e-38/1
20445	2396	1.02	47.79	0.04	1.99	5.63662	Up	1.75016e-13	4.81942e-12	St6galnac1	ST6 (alpha-N-acetyl-neuraminyl-2,3-beta-galactosyl-1,3)-N-acetylgalactosaminide alpha-2,6-sialyltransferase 1	K03479	GO:0031228//intrinsic to Golgi membrane	GO:0008373//sialyltransferase activity	GO:0001573//ganglioside metabolic process;GO:0006464//cellular protein modification process;GO:0009311//oligosaccharide metabolic process	gi|126116572|ref|NP_035501.2|/0/1
622139	709	0	3.37	0.01	0.49	5.61471	Up	0.124842	0.329091	Gm6289	predicted gene 6289	K05030	GO:0016020//membrane	GO:0005253//anion channel activity	GO:0015698//inorganic anion transport	gi|85986615|ref|NP_001034311.1|/2.90883e-80/1
319148	480	0	2.2	0.01	0.49	5.61471	Up	0.249764	0.506407	Hist1h3c	histone cluster 1, H3c	K11253	GO:0000785//chromatin;GO:0043231//intracellular membrane-bounded organelle	GO:0003676//nucleic acid binding	GO:0034728//nucleosome organization	gi|392354346|ref|XP_003751748.1|/3.51329e-71/1
360198	534	0	2.41	0.01	0.48	5.58496	Up	0.249764	0.510093	Hist1h3a	histone cluster 1, H3a	K11253	GO:0043231//intracellular membrane-bounded organelle	GO:0005488//binding	-	gi|291410783|ref|XP_002721686.1|/1.4969e-72/1
326619	312	0	1.34	0.01	0.48	5.58496	Up	0.499684	0.742733	Hist1h4a	histone cluster 1, H4a	K11254	-	-	-	gi|426398222|gb|AFY26254.1|/5.38984e-39/1
56702	672	0	3	0.01	0.46	5.52356	Up	0.124842	0.32735	Hist1h1b	histone cluster 1, H1b	K11275	GO:0000785//chromatin;GO:0043231//intracellular membrane-bounded organelle	GO:0003676//nucleic acid binding	GO:0034728//nucleosome organization;GO:0048513//organ development	gi|21426893|ref|NP_064418.1|/4.68745e-29/1
319161	312	0	1.3	0.01	0.46	5.52356	Up	0.499684	0.740439	Hist1h4n	histone cluster 1, H4n	K11254	-	-	-	gi|426398222|gb|AFY26254.1|/5.38984e-39/1
74959	887	0	3.98	0.01	0.46	5.52356	Up	0.124842	0.326544	4930500J02Rik	RIKEN cDNA 4930500J02 gene	-	-	-	-	gi|148695774|gb|EDL27721.1|/1.19315e-26/1
278679	2227	0	9.97	0.01	0.45	5.49185	Up	0.00194697	0.011745	Apol7b	apolipoprotein L 7b	K14480	-	-	-	gi|55153913|gb|AAH85284.1|/4.21792e-133/1
100043580	713	0	3	0.01	0.44	5.45943	Up	0.124842	0.327813	Gm4532	predicted gene 4532	-	-	-	-	gi|148685570|gb|EDL17517.1|/4.299e-31/1
414095	1406	0	6	0.01	0.43	5.42626	Up	0.0155905	0.0672363	B130034C11Rik	RIKEN cDNA B130034C11 gene	-	-	-	-	-
193217	3263	7.22	291.65	0.22	8.89	5.33661	Up	7.26046e-77	1.30076e-74	BC018473	cDNA sequence BC018473	-	-	-	-	gi|148668684|gb|EDL00997.1|/1.33979e-61/1
76383	525	0	2	0.01	0.4	5.32193	Up	0.249764	0.515832	1700012L04Rik	RIKEN cDNA 1700012L04 gene	K11251	GO:0000785//chromatin	GO:0003676//nucleic acid binding	-	gi|13386420|ref|NP_083864.1|/1.58669e-31/1
14990	1528	0	6.03	0.01	0.4	5.32193	Up	0.0155905	0.0671778	H2-M2	histocompatibility 2, M region locus 2	K06751	GO:0031224//intrinsic to membrane;GO:0042611	-	GO:0002376//immune system process	gi|34732740|gb|AAQ81303.1|/5.19526e-173/1
13180	821	0	3	0.01	0.38	5.24793	Up	0.124842	0.329033	Pcbd1	pterin 4 alpha carbinolamine dehydratase/dimerization cofactor of hepatocyte nuclear factor 1 alpha (TCF1) 1	K01724	GO:0043231//intracellular membrane-bounded organelle;GO:0044444//cytoplasmic part	GO:0003712//transcription cofactor activity;GO:0005515//protein binding;GO:0016714//oxidoreductase activity, acting on paired donors, with incorporation or reduction of molecular oxygen, reduced pteridine as one donor, and incorporation of one atom of oxygen;GO:0016836//hydro-lyase activity	GO:0006351//transcription, DNA-dependent;GO:0006558//L-phenylalanine metabolic process;GO:0009108//coenzyme biosynthetic process;GO:0043393//regulation of protein binding;GO:0051260//protein homooligomerization	gi|73587149|gb|AAI03435.1|/8.69071e-56/1
70138	550	0	2	0.01	0.38	5.24793	Up	0.249764	0.510584	2210417A02Rik	RIKEN cDNA 2210417A02 gene	-	-	-	-	gi|148673902|gb|EDL05849.1|/2.24662e-13/1
654800	566	0	2	0.01	0.37	5.20945	Up	0.249764	0.512416	A730085K08Rik	RIKEN cDNA A730085K08 gene	-	-	-	-	gi|148677161|gb|EDL09108.1|/6.6444e-56/1
544707	907	0	3.06	0.01	0.35	5.12928	Up	0.124842	0.330027	Gm5779	ribosomal protein, large, P0 pseudogene	K02941	GO:0015934//large ribosomal subunit;GO:0043231//intracellular membrane-bounded organelle	GO:0003676//nucleic acid binding	GO:0006412//translation;GO:0019080;GO:0031016//pancreas development	gi|354467008|ref|XP_003495963.1|/8.29372e-79/1
319151	411	0	1.28	0.01	0.34	5.08746	Up	0.499684	0.735601	Hist1h3e	histone cluster 1, H3e	K11253	GO:0043231//intracellular membrane-bounded organelle	GO:0005488//binding	-	gi|470611202|ref|XP_004315566.1|/1.01111e-69/1
66353	628	0	2	0.01	0.33	5.04439	Up	0.249764	0.51284	Riiad1	regulatory subunit of type II PKA R-subunit (RIIa) domain containing 1	-	-	GO:0019887//protein kinase regulator activity	GO:0016310//phosphorylation;GO:0019222//regulation of metabolic process;GO:0023052//signaling	gi|21313514|ref|NP_079782.1|/2.22757e-64/1
72215	639	0	2	0.01	0.33	5.04439	Up	0.249764	0.507168	1700001P01Rik	RIKEN cDNA 1700001P01 gene	-	-	-	-	gi|28913473|gb|AAH48607.1|/1.74949e-95/1
329253	341	0	1	0.01	0.32	5	Up	0.499684	0.7653	Gm15850	predicted gene 15850	-	-	-	-	gi|148707610|gb|EDL39557.1|/2.86669e-64/1
433597	1303	0	4	0.01	0.31	4.9542	Up	0.0624014	0.197092	Gm5538	predicted gene 5538	K14350	GO:0031224//intrinsic to membrane	GO:0016788//hydrolase activity, acting on ester bonds	-	gi|197313752|ref|NP_001095001.1|/0/1
100503337	664	0	2	0.01	0.31	4.9542	Up	0.249764	0.508348	Gm9895	predicted gene 9895	K08462	-	-	GO:0007166//cell surface receptor signaling pathway	gi|26389220|dbj|BAC25699.1|/2.22251e-76/1
100039192	1285.18	0.84	23.41	0.06	1.84	4.9386	Up	1.18309e-07	1.70305e-06	Tmem254c	transmembrane protein 254c	-	GO:0031224//intrinsic to membrane	-	-	gi|292781931|ref|NP_080955.1|/1.19999e-63/1
12046	444	0	1.24	0.01	0.3	4.90689	Up	0.499684	0.757962	Bcl2a1c	B cell leukemia/lymphoma 2 related protein A1c	K02162	GO:0044424//intracellular part	GO:0004869//cysteine-type endopeptidase inhibitor activity;GO:0019904//protein domain specific binding;GO:0046983//protein dimerization activity	GO:0002260//lymphocyte homeostasis;GO:0010466//negative regulation of peptidase activity;GO:0030098//lymphocyte differentiation;GO:0043066//negative regulation of apoptotic process;GO:0050851//antigen receptor-mediated signaling pathway	gi|113679691|ref|NP_031561.2|/7.72209e-70/1
13587	716	0	2	0.01	0.29	4.85798	Up	0.249764	0.511851	Ear2	eosinophil-associated, ribonuclease A family, member 2	K10787;K01172	-	GO:0004519//endonuclease activity;GO:0004540//ribonuclease activity	-	gi|6681251|ref|NP_031921.1|/1.86034e-74/1
75636	385	0	1	0.01	0.28	4.80735	Up	0.499684	0.768387	1700022E09Rik	RIKEN cDNA 1700022E09 gene	-	-	-	-	gi|148665808|gb|EDK98224.1|/1.06082e-10/1
12869	383	0	1	0.01	0.28	4.80735	Up	0.499684	0.754652	Cox8b	cytochrome c oxidase subunit VIIIb	K02273	GO:0019866//organelle inner membrane;GO:0031224//intrinsic to membrane;GO:0043231//intracellular membrane-bounded organelle	GO:0015002//heme-copper terminal oxidase activity	GO:0006811//ion transport;GO:0006818//hydrogen transport;GO:0022904//respiratory electron transport chain;GO:0042221//response to chemical stimulus	gi|6680995|ref|NP_031777.1|/1.99135e-25/1
73600	388	0	1	0.01	0.28	4.80735	Up	0.499684	0.731041	1700120C14Rik	RIKEN cDNA 1700120C14 gene	-	-	-	-	gi|148672190|gb|EDL04137.1|/1.11337e-52/1
74057	768	0	2.04	0.01	0.27	4.75489	Up	0.249764	0.514047	4933405D12Rik	RIKEN cDNA 4933405D12 gene	-	-	-	-	-
237052	1124	0	3	0.01	0.27	4.75489	Up	0.124842	0.327929	Tceal1	transcription elongation factor A (SII)-like 1	-	-	GO:0005488//binding;GO:0030528//transcription regulator activity	GO:0006357//regulation of transcription from RNA polymerase II promoter	gi|22122807|ref|NP_666348.1|/8.41258e-64/1
78049	407	0	1	0.01	0.27	4.75489	Up	0.499684	0.748947	4930573O16Rik	RIKEN cDNA 4930573O16 gene	-	-	-	-	gi|148694958|gb|EDL26905.1|/3.91179e-29/1
109901	1124	0	3	0.01	0.27	4.75489	Up	0.124842	0.327062	Cela1	chymotrypsin-like elastase family, member 1	K01326	-	GO:0004175//endopeptidase activity;GO:0043169//cation binding	GO:0000122//negative regulation of transcription from RNA polymerase II promoter;GO:0006952//defense response;GO:0007166//cell surface receptor signaling pathway;GO:0008283//cell proliferation;GO:0009887//organ morphogenesis;GO:0010551;GO:0019538//protein metabolic process;GO:0031016//pancreas development;GO:0040007//growth;GO:0050793//regulation of developmental process	gi|165932341|ref|NP_291090.2|/2.64419e-142/1
242037	1759	0	4.69	0.01	0.27	4.75489	Up	0.0624014	0.196424	Gm410	predicted gene 410	-	-	-	-	gi|85701850|ref|NP_001028521.1|/4.14862e-109/1
12803	1205	0	3.12	0.01	0.26	4.70044	Up	0.124842	0.329969	Cntf	ciliary neurotrophic factor	K05420	GO:0043005//neuron projection;GO:0043231//intracellular membrane-bounded organelle;GO:0044297//cell body;GO:0044421//extracellular region part;GO:0044444//cytoplasmic part	GO:0005126//cytokine receptor binding	GO:0001775//cell activation;GO:0008283//cell proliferation;GO:0009887//organ morphogenesis;GO:0010740//positive regulation of intracellular protein kinase cascade;GO:0016049//cell growth;GO:0019221//cytokine-mediated signaling pathway;GO:0032103;GO:0042391//regulation of membrane potential;GO:0042503//tyrosine phosphorylation of Stat3 protein;GO:0043066//negative regulation of apoptotic process;G…	gi|25952141|ref|NP_740756.1|/4.25623e-109/1
406217	784	0	2	0.01	0.26	4.70044	Up	0.249764	0.507584	Bex4	brain expressed gene 4	K12465	GO:0043231//intracellular membrane-bounded organelle	-	-	gi|47059053|ref|NP_997622.1|/2.74265e-48/1
67188	1641	0	4	0.01	0.25	4.64386	Up	0.0624014	0.196925	2700046G09Rik	RIKEN cDNA 2700046G09 gene	-	-	-	-	gi|26330856|dbj|BAC29158.1|/5.73845e-65/1
64337	438	0	1	0.01	0.25	4.64386	Up	0.499684	0.750763	Gng13	guanine nucleotide binding protein (G protein), gamma 13	K04547	GO:0031234//extrinsic to internal side of plasma membrane	GO:0060089	GO:0007186//G-protein coupled receptor signaling pathway;GO:0007606//sensory perception of chemical stimulus;GO:0015980//energy derivation by oxidation of organic compounds;GO:0033762//response to glucagon stimulus	gi|344248288|gb|EGW04392.1|/2.44679e-39/1
667034	1227	0	3.07	0.01	0.25	4.64386	Up	0.124842	0.326889	Pnp2	purine-nucleoside phosphorylase 2	K03783	GO:0043231//intracellular membrane-bounded organelle;GO:0043232;GO:0044444//cytoplasmic part	GO:0002054;GO:0016763//transferase activity, transferring pentosyl groups;GO:0043168	GO:0001912//positive regulation of leukocyte mediated cytotoxicity;GO:0006282//regulation of DNA repair;GO:0006915//apoptotic process;GO:0008617//guanosine metabolic process;GO:0009206;GO:0009215;GO:0009435//NAD biosynthetic process;GO:0010212//response to ionizing radiation;GO:0032623//interleukin-2 production;GO:0042098//T cell proliferation;GO:0042221//response to chemical stimulus;GO:0042453;…	gi|183074535|ref|NP_001116843.1|/2.06397e-175/1
100041621	2061	0	5.12	0.01	0.25	4.64386	Up	0.0311908	0.116126	Gm3435	predicted gene 3435	-	GO:0031224//intrinsic to membrane	-	-	gi|183074537|ref|NP_001116844.1|/0/1
68214	1258	0	3	0.01	0.24	4.58496	Up	0.124842	0.32915	Gsto2	glutathione S-transferase omega 2	K00799	GO:0044444//cytoplasmic part	GO:0016765//transferase activity, transferring alkyl or aryl (other than methyl) groups	GO:0006766//vitamin metabolic process;GO:0044237//cellular metabolic process	gi|148710100|gb|EDL42046.1|/9.94847e-157/1
71091	1689	0	4	0.01	0.24	4.58496	Up	0.0624014	0.196674	Cdkl1	cyclin-dependent kinase-like 1 (CDC2-related kinase)	K08824	GO:0000267//cell fraction;GO:0043231//intracellular membrane-bounded organelle	GO:0004674//protein serine/threonine kinase activity;GO:0032559	GO:0006464//cellular protein modification process;GO:0048513//organ development	gi|34304105|ref|NP_899117.1|/0/1
665205	1101	0	2.64	0.01	0.24	4.58496	Up	0.249764	0.508836	Gm14327	predicted gene 14327	-	-	-	-	-
69885	1270	0	3	0.01	0.24	4.58496	Up	0.124842	0.326947	Clhc1	clathrin heavy chain linker domain containing 1	-	-	-	-	gi|124487374|ref|NP_001074568.1|/0/1
67350	451	0	1	0.01	0.24	4.58496	Up	0.499684	0.736257	1700084E18Rik	RIKEN cDNA 1700084E18 gene	-	-	-	-	gi|26330127|dbj|BAC28802.1|/6.16346e-19/1
626175	626	0	1.43	0.01	0.24	4.58496	Up	0.499684	0.736038	Gm6654	predicted pseudogene 6654	K02976	GO:0015935//small ribosomal subunit	GO:0003723//RNA binding;GO:0005198//structural molecule activity	GO:0006412//translation;GO:0008380//RNA splicing;GO:0019080;GO:0031016//pancreas development	gi|148678766|gb|EDL10713.1|/6.10862e-38/1
16619	889	0	2	0.01	0.23	4.52356	Up	0.249764	0.51576	Klk1b27	kallikrein 1-related peptidase b27	K01325	GO:0044421//extracellular region part	GO:0004175//endopeptidase activity;GO:0004871//signal transducer activity;GO:0005102//receptor binding;GO:0043169//cation binding	GO:0019538//protein metabolic process	gi|148690748|gb|EDL22695.1|/2.47143e-155/1
76915	874	0	2	0.01	0.23	4.52356	Up	0.249764	0.513976	Mnd1	meiotic nuclear divisions 1 homolog (S. cerevisiae)	-	GO:0043231//intracellular membrane-bounded organelle	GO:0003676//nucleic acid binding	GO:0006259//DNA metabolic process;GO:0022403	gi|240848585|ref|NP_084073.2|/4.25288e-112/1
75828	1343	0	3	0.01	0.23	4.52356	Up	0.124842	0.32816	Hormad2	HORMA domain containing 2	-	-	-	GO:0000087//M phase of mitotic cell cycle	gi|113931162|ref|NP_083734.1|/1.24356e-160/1
58200	1295	0	3	0.01	0.23	4.52356	Up	0.124842	0.327235	Ppp1r1a	protein phosphatase 1, regulatory (inhibitor) subunit 1A	K08050	-	GO:0004864//protein phosphatase inhibitor activity;GO:0005488//binding	GO:0006073//cellular glucan metabolic process;GO:0019222//regulation of metabolic process;GO:0023052//signaling	gi|10946734|ref|NP_067366.1|/1.28984e-82/1
664799	3217	0	7.19	0.01	0.22	4.45943	Up	0.00779278	0.0378812	Ctcfl	CCCTC-binding factor (zinc finger protein)-like	K09228	GO:0043231//intracellular membrane-bounded organelle	GO:0005515//protein binding;GO:0030528//transcription regulator activity;GO:0043565//sequence-specific DNA binding;GO:0046914//transition metal ion binding	GO:0006306//DNA methylation;GO:0006351//transcription, DNA-dependent;GO:0031060//regulation of histone methylation	gi|124487069|ref|NP_001074856.1|/0/1
69165	1372.25	0	3	0.01	0.22	4.45943	Up	0.124842	0.329559	Cd209b	CD209b antigen	K06563	GO:0009986//cell surface;GO:0031224//intrinsic to membrane	GO:0004871//signal transducer activity;GO:0030247//polysaccharide binding;GO:0043169//cation binding;GO:0048029//monosaccharide binding	GO:0001878//response to yeast;GO:0006909//phagocytosis;GO:0009581//detection of external stimulus;GO:0023052//signaling;GO:0042108//positive regulation of cytokine biosynthetic process;GO:0045807//positive regulation of endocytosis	gi|83699398|ref|NP_081248.2|/1.31597e-162/1
78650	476	0	1	0.01	0.22	4.45943	Up	0.499684	0.761535	2410088K16Rik	RIKEN cDNA 2410088K16 gene	-	-	-	-	gi|148708159|gb|EDL40106.1|/1.14824e-63/1
21393	948	0	2	0.01	0.22	4.45943	Up	0.249764	0.510514	Tcap	titin-cap	-	GO:0031674//I band	GO:0005198//structural molecule activity;GO:0008092//cytoskeletal protein binding;GO:0019904//protein domain specific binding	GO:0006941//striated muscle contraction;GO:0007015//actin filament organization;GO:0007507//heart development;GO:0009612//response to mechanical stimulus;GO:0009952//anterior/posterior pattern specification;GO:0014866//skeletal myofibril assembly;GO:0048747//muscle fiber development;GO:0060415//muscle tissue morphogenesis;GO:0065003	gi|124248560|ref|NP_035670.2|/1.25589e-91/1
245347	939	0	2	0.01	0.22	4.45943	Up	0.249764	0.508278	Gm4984	predicted pseudogene 4984	-	-	-	-	gi|168229152|ref|NP_001094954.1|/9.24743e-55/1
100034251	485	0	1	0.01	0.22	4.45943	Up	0.499684	0.739628	Wfdc17	WAP four-disulfide core domain 17	-	-	-	-	gi|148669730|gb|EDL01677.1|/5.43967e-48/1
97423	1901	0	4	0.01	0.21	4.39232	Up	0.0624014	0.196966	R74862	expressed sequence R74862	-	-	-	-	gi|148686245|gb|EDL18192.1|/7.1303e-70/1
259301	497	0	1	0.01	0.21	4.39232	Up	0.499684	0.758117	Leap2	liver-expressed antimicrobial peptide 2	-	-	-	GO:0006952//defense response	gi|148701650|gb|EDL33597.1|/4.92914e-34/1
20287	507	0	1	0.01	0.21	4.39232	Up	0.499684	0.754269	Sct	secretin	K05263	-	-	-	gi|6755416|ref|NP_035458.1|/2.26899e-53/1
30943	1469	0	3	0.01	0.21	4.39232	Up	0.124842	0.328335	Prss30	protease, serine, 30	K09639	GO:0031225//anchored to membrane	GO:0004175//endopeptidase activity;GO:0016247//channel regulator activity	GO:0019538//protein metabolic process;GO:0030001//metal ion transport	gi|24496768|ref|NP_038949.2|/2.91762e-166/1
233806	1427	0	3	0.01	0.21	4.39232	Up	0.124842	0.327986	Tmem159	transmembrane protein 159	-	GO:0016020//membrane	-	-	gi|26347513|dbj|BAC37405.1|/1.76313e-59/1
353109	516	0	1	0.01	0.21	4.39232	Up	0.499684	0.749551	Scgb2b23-ps	secretoglobin, family 2B, member 23, pseudogene	-	GO:0005576//extracellular region	-	-	gi|148671107|gb|EDL03054.1|/8.75486e-32/1
23921	2848	0	6	0.01	0.21	4.39232	Up	0.0155905	0.0671389	Sh2b2	SH2B adaptor protein 2	K07193	GO:0016020//membrane;GO:0031252//cell leading edge;GO:0032432//actin filament bundle;GO:0044444//cytoplasmic part	GO:0030674//protein binding, bridging;GO:0060089	GO:0001782//B cell homeostasis;GO:0002429//immune response-activating cell surface receptor signaling pathway;GO:0007010//cytoskeleton organization;GO:0007169//transmembrane receptor protein tyrosine kinase signaling pathway;GO:0007243//intracellular protein kinase cascade;GO:0007599//hemostasis;GO:0008152//metabolic process;GO:0045444//fat cell differentiation;GO:0048731;GO:0051056//regulation o…	gi|148687368|gb|EDL19315.1|/0/1
75465	515	0	1	0.01	0.21	4.39232	Up	0.499684	0.734946	Dynlrb2	dynein light chain roadblock-type 2	K10419	GO:0030286//dynein complex	GO:0003774//motor activity;GO:0005488//binding	GO:0007017//microtubule-based process;GO:0051234//establishment of localization	gi|25072207|ref|NP_083573.1|/4.04797e-45/1
18146	1473	0	3	0.01	0.21	4.39232	Up	0.124842	0.326832	Npdc1	neural proliferation, differentiation and control 1	-	GO:0031224//intrinsic to membrane	-	-	gi|31982836|ref|NP_032747.2|/5.91221e-167/1
625480	507	0	1	0.01	0.21	4.39232	Up	0.499684	0.732482	Gm6592	predicted gene 6592	K15625;K15624	-	-	-	gi|125858426|ref|NP_001075033.1|/3.13688e-87/1
677296	1914	0	3.85	0.01	0.2	4.32193	Up	0.124842	0.329676	Fcrl6	Fc receptor-like 6	K06727	GO:0031224//intrinsic to membrane	-	-	gi|257900497|ref|NP_001158197.1|/8.01701e-154/1
239436	1906	0	3.8	0.01	0.2	4.32193	Up	0.124842	0.328218	Slc30a8	solute carrier family 30 (zinc transporter), member 8	K14695	GO:0030133//transport vesicle;GO:0030141//secretory granule;GO:0031224//intrinsic to membrane	GO:0042802//identical protein binding;GO:0046914//transition metal ion binding;GO:0046915//transition metal ion transmembrane transporter activity	GO:0006829//zinc ion transport;GO:0006882//cellular zinc ion homeostasis;GO:0009746;GO:0033500//carbohydrate homeostasis;GO:0050796//regulation of insulin secretion	gi|27370218|ref|NP_766404.1|/0/1
233879	518	0	1	0.01	0.2	4.32193	Up	0.499684	0.74729	Asphd1	aspartate beta-hydroxylase domain containing 1	K00476	GO:0031227//intrinsic to endoplasmic reticulum membrane	GO:0016706//oxidoreductase activity, acting on paired donors, with incorporation or reduction of molecular oxygen, 2-oxoglutarate as one donor, and incorporation of one atom each of oxygen into both donors	GO:0006464//cellular protein modification process	gi|470657027|ref|XP_004330716.1|/3.13477e-77/1
77522	530	0	1	0.01	0.2	4.32193	Up	0.499684	0.746239	Tmem213	transmembrane protein 213	-	GO:0031224//intrinsic to membrane	-	-	gi|254692983|ref|NP_084197.1|/2.30133e-70/1
328440	997	0	2	0.01	0.2	4.32193	Up	0.249764	0.509673	Npm2	nucleophosmin/nucleoplasmin 2	K11277	GO:0000229;GO:0000785//chromatin;GO:0043231//intracellular membrane-bounded organelle	GO:0005515//protein binding	GO:0003006//developmental process involved in reproduction;GO:0006275//regulation of DNA replication;GO:0007275//multicellular organismal development;GO:0007346//regulation of mitotic cell cycle;GO:0009566//fertilization;GO:0010604;GO:0016568//chromatin modification;GO:0040020//regulation of meiosis;GO:0044093;GO:0051259//protein oligomerization	gi|254675203|ref|NP_851990.2|/5.11753e-91/1
56473	1508	0	3	0.01	0.2	4.32193	Up	0.124842	0.327004	Fads2	fatty acid desaturase 2	K10226	GO:0005626//insoluble fraction;GO:0016021//integral to membrane;GO:0031090//organelle membrane;GO:0043231//intracellular membrane-bounded organelle	GO:0005506//iron ion binding;GO:0016215	GO:0000038//very long-chain fatty acid metabolic process;GO:0006091//generation of precursor metabolites and energy;GO:0006633//fatty acid biosynthetic process;GO:0051234//establishment of localization	gi|9790071|ref|NP_062673.1|/0/1
213002	541	0	1	0.01	0.2	4.32193	Up	0.499684	0.731185	Ifitm6	interferon induced transmembrane protein 6	K06566	-	-	-	gi|75812952|ref|NP_001028804.1|/2.1078e-53/1
78213	558	0	1	0.01	0.19	4.24793	Up	0.499684	0.76688	4930563M20Rik	RIKEN cDNA 4930563M20 gene	-	-	-	-	gi|148679619|gb|EDL11566.1|/3.55869e-38/1
229320	1662	0	3.12	0.01	0.19	4.24793	Up	0.124842	0.329325	Clrn1	clarin 1	-	GO:0031224//intrinsic to membrane	-	GO:0043954//cellular component maintenance;GO:0050953//sensory perception of light stimulus;GO:0050954//sensory perception of mechanical stimulus	gi|24415402|ref|NP_700435.1|/8.33022e-96/1
68616	1081	0	2	0.01	0.19	4.24793	Up	0.249764	0.515117	Gdpd3	glycerophosphodiester phosphodiesterase domain containing 3	K01126	GO:0031224//intrinsic to membrane	GO:0008081//phosphoric diester hydrolase activity;GO:0043169//cation binding	GO:0019400	gi|110431346|ref|NP_077190.2|/6.27344e-178/1
69108	542	0	1	0.01	0.19	4.24793	Up	0.499684	0.7599	1810012K16Rik	RIKEN cDNA 1810012K16 gene	-	-	-	-	gi|148700946|gb|EDL32893.1|/2.57662e-51/1
70031	1064	0	2	0.01	0.19	4.24793	Up	0.249764	0.514474	Cmtm8	CKLF-like MARVEL transmembrane domain containing 8	-	GO:0031224//intrinsic to membrane;GO:0044421//extracellular region part	GO:0005102//receptor binding	GO:0042221//response to chemical stimulus	gi|21312514|ref|NP_081570.1|/6.06784e-85/1
18104	1552	0	3	0.01	0.19	4.24793	Up	0.124842	0.328858	Nqo1	NAD(P)H dehydrogenase, quinone 1	K00355	GO:0044444//cytoplasmic part	GO:0016653//oxidoreductase activity, acting on NAD(P)H, heme protein as acceptor;GO:0016655//oxidoreductase activity, acting on NAD(P)H, quinone or similar compound as acceptor;GO:0048037//cofactor binding	GO:0006520//cellular amino acid metabolic process;GO:0006950//response to stress;GO:0007268//synaptic transmission;GO:0042221//response to chemical stimulus;GO:0043065//positive regulation of apoptotic process;GO:0044092//negative regulation of molecular function;GO:0044271//cellular nitrogen compound biosynthetic process	gi|94400773|ref|NP_032732.3|/5.05196e-148/1
18951	2155	0	4	0.01	0.19	4.24793	Up	0.0624014	0.196799	2017-09-05	septin 5	K04557	GO:0005624//membrane fraction;GO:0016020//membrane;GO:0030136//clathrin-coated vesicle;GO:0032155;GO:0032156;GO:0032432//actin filament bundle;GO:0033267//axon part	GO:0000149//SNARE binding;GO:0005543//phospholipid binding;GO:0017111//nucleoside-triphosphatase activity;GO:0032561//guanyl ribonucleotide binding;GO:0042802//identical protein binding	GO:0006903//vesicle targeting;GO:0009207;GO:0017157//regulation of exocytosis	gi|158508501|ref|NP_998779.2|/0/1
226654	551	0	1	0.01	0.19	4.24793	Up	0.499684	0.75381	Tstd1	thiosulfate sulfurtransferase (rhodanese)-like domain containing 1	K01011	GO:0044444//cytoplasmic part	-	-	gi|148707134|gb|EDL39081.1|/1.29288e-77/1
24113	1233	0	2.29	0.01	0.19	4.24793	Up	0.249764	0.51171	Vax2	ventral anterior homeobox containing gene 2	K09318	GO:0043231//intracellular membrane-bounded organelle	GO:0001071//nucleic acid binding transcription factor activity;GO:0003677//DNA binding;GO:0003682//chromatin binding	GO:0001654//eye development;GO:0006357//regulation of transcription from RNA polymerase II promoter;GO:0009798//axis specification;GO:0009888//tissue development;GO:0048562//embryonic organ morphogenesis;GO:0048667//cell morphogenesis involved in neuron differentiation;GO:0050953//sensory perception of light stimulus	gi|6755957|ref|NP_036042.1|/3.85985e-113/1
15937	1090	0	2	0.01	0.19	4.24793	Up	0.249764	0.510725	Ier3	immediate early response 3	-	GO:0044464//cell part	-	-	gi|19526808|ref|NP_598423.1|/4.37402e-86/1
67343	564	0	1	0.01	0.19	4.24793	Up	0.499684	0.749249	1700065I17Rik	RIKEN cDNA 1700065I17 gene	-	-	-	-	gi|50979268|ref|NP_080375.2|/1.10764e-79/1
67638	1094	0	2	0.01	0.19	4.24793	Up	0.249764	0.509394	4930483J18Rik	RIKEN cDNA 4930483J18 gene	-	-	-	-	gi|12855812|dbj|BAB30466.1|/2.19551e-61/1
75860	1094	0	2	0.01	0.19	4.24793	Up	0.249764	0.509324	Tex26	testis expressed 26	-	-	-	-	gi|148673919|gb|EDL05866.1|/0/1
238021	1718	0	3	0.01	0.18	4.16993	Up	0.124842	0.3295	Fscn2	fascin homolog 2, actin-bundling protein, retinal (Strongylocentrotus purpuratus)	K11978	GO:0005856//cytoskeleton;GO:0005902//microvillus	GO:0003779//actin binding	GO:0001754//eye photoreceptor cell differentiation;GO:0007015//actin filament organization;GO:0050953//sensory perception of light stimulus	gi|266456824|ref|NP_766390.2|/0/1
100039062	3025	0	5.49	0.01	0.18	4.16993	Up	0.0311908	0.116388	Gm2027	nuclear assembly factor 1 homolog pseudogene	K14763	GO:0005634//nucleus;GO:0030529//ribonucleoprotein complex	GO:0003723//RNA binding	GO:0016070//RNA metabolic process;GO:0042254//ribosome biogenesis	gi|148696755|gb|EDL28702.1|/4.08425e-156/1
70281	1121	0	2	0.01	0.18	4.16993	Up	0.249764	0.513479	2310068J16Rik	RIKEN cDNA 2310068J16 gene	-	-	-	-	gi|148672159|gb|EDL04106.1|/1.10178e-39/1
407812	3909	0	7.09	0.01	0.18	4.16993	Up	0.00779278	0.0378441	Zfp941	zinc finger protein 941	K09228	-	-	-	gi|142383655|ref|NP_001001180.2|/0/1
68233	572	0	1	0.01	0.18	4.16993	Up	0.499684	0.753351	Fam229a	family with sequence similarity 229, member A	-	-	-	-	gi|157824220|ref|NP_001102736.1|/1.29286e-54/1
270084	2800	0	5	0.01	0.18	4.16993	Up	0.0311908	0.116301	Lpcat2	lysophosphatidylcholine acyltransferase 2	K13510	GO:0012505//endomembrane system;GO:0031090//organelle membrane;GO:0031224//intrinsic to membrane;GO:0044431//Golgi apparatus part	GO:0016413//O-acetyltransferase activity;GO:0046872//metal ion binding	GO:0046469//platelet activating factor metabolic process	gi|27370522|ref|NP_766602.1|/0/1
71877	2208	0	4	0.01	0.18	4.16993	Up	0.0624014	0.196466	Efhc1	EF-hand domain (C-terminal) containing 1	-	GO:0042995//cell projection;GO:0043231//intracellular membrane-bounded organelle;GO:0044297//cell body	GO:0005515//protein binding;GO:0046872//metal ion binding	GO:0006875//cellular metal ion homeostasis;GO:0006915//apoptotic process	gi|148682438|gb|EDL14385.1|/0/1
71020	1160	0	2	0.01	0.18	4.16993	Up	0.249764	0.507237	Spats1	spermatogenesis associated, serine-rich 1	-	-	-	-	gi|169808394|ref|NP_081925.2|/7.30633e-143/1
78600	574	0	1	0.01	0.18	4.16993	Up	0.499684	0.736768	Pde6h	phosphodiesterase 6H, cGMP-specific, cone, gamma	K13760	-	GO:0004114//3',5'-cyclic-nucleotide phosphodiesterase activity;GO:0019002//GMP binding;GO:0030234//enzyme regulator activity	GO:0000165//MAPK cascade;GO:0008277//regulation of G-protein coupled receptor protein signaling pathway;GO:0009967//positive regulation of signal transduction;GO:0050953//sensory perception of light stimulus	gi|471411694|ref|XP_004387400.1|/1.25806e-33/1
69953	1194	0	2	0.01	0.17	4.08746	Up	0.249764	0.516837	2810025M15Rik	RIKEN cDNA 2810025M15 gene	K02921	GO:0030529//ribonucleoprotein complex;GO:0044444//cytoplasmic part	GO:0005488//binding	GO:0006412//translation;GO:0019080;GO:0031016//pancreas development	gi|33416744|gb|AAH55845.1|/6.36171e-65/1
68400	618	0	1	0.01	0.17	4.08746	Up	0.499684	0.759356	0610043K17Rik	RIKEN cDNA 0610043K17 gene	-	-	-	-	gi|148698925|gb|EDL30872.1|/7.51011e-57/1
93702	4522	0	7.77	0.01	0.17	4.08746	Up	0.00779278	0.0378688	Pcdhgb5	protocadherin gamma subfamily B, 5	K04600	GO:0005626//insoluble fraction;GO:0031224//intrinsic to membrane	GO:0046872//metal ion binding	GO:0016337//cell-cell adhesion	gi|18087739|ref|NP_291055.1|/0/1
442846	1808	0	3	0.01	0.17	4.08746	Up	0.124842	0.328102	A530050N04Rik	RIKEN cDNA A530050N04 gene	-	-	-	-	gi|148677827|gb|EDL09774.1|/4.96679e-44/1
14663	625	0	1	0.01	0.17	4.08746	Up	0.499684	0.75046	Glycam1	glycosylation dependent cell adhesion molecule 1	K06815	GO:0016020//membrane	GO:0005515//protein binding;GO:0043168	GO:0009987//cellular process	gi|33468855|ref|NP_032160.1|/2.47708e-55/1
666899	524	0	0.86	0.01	0.17	4.08746	Up	0.999684	1.00272	Gm12191	ribosomal protein L30 pseudogene	K02908	GO:0015934//large ribosomal subunit	GO:0003676//nucleic acid binding;GO:0005198//structural molecule activity	GO:0006412//translation;GO:0019080;GO:0031016//pancreas development	gi|4506631|ref|NP_000980.1|/2.3491e-59/1
100043665	1724	0	2.97	0.01	0.17	4.08746	Up	0.249764	0.510936	Gm10662	predicted gene 10662	K08798	-	GO:0016740//transferase activity;GO:0032559	GO:0006464//cellular protein modification process	gi|85702264|ref|NP_001030076.1|/6.99525e-178/1
243328	2942	0	5	0.01	0.17	4.08746	Up	0.0311908	0.11633	Slc29a4	solute carrier family 29 (nucleoside transporters), member 4	K03323	GO:0031224//intrinsic to membrane;GO:0044459//plasma membrane part	GO:0015932//nucleobase-containing compound transmembrane transporter activity	GO:0006139//nucleobase-containing compound metabolic process;GO:0015931//nucleobase-containing compound transport	gi|22122849|ref|NP_666369.1|/0/1
70928	1781	0	3	0.01	0.17	4.08746	Up	0.124842	0.327524	Trim69	tripartite motif-containing 69	K12034	GO:0016604//nuclear body	GO:0046914//transition metal ion binding	GO:0012501//programmed cell death	gi|160333353|ref|NP_536771.2|/0/1
234700	606	0	1	0.01	0.17	4.08746	Up	0.499684	0.743179	Nrn1l	neuritin 1-like	K12616	GO:0031224//intrinsic to membrane	-	-	gi|31542833|ref|NP_778189.1|/6.67334e-55/1
320507	1190	0	2	0.01	0.17	4.08746	Up	0.249764	0.508905	D930015M05Rik	RIKEN cDNA D930015M05 gene	K02295	GO:0043231//intracellular membrane-bounded organelle	GO:0004872//receptor activity;GO:0005488//binding;GO:0016830//carbon-carbon lyase activity	GO:0006259//DNA metabolic process;GO:0006351//transcription, DNA-dependent;GO:0006464//cellular protein modification process;GO:0006605//protein targeting;GO:0023052//signaling;GO:0048511//rhythmic process	gi|148695660|gb|EDL27607.1|/2.41022e-48/1
114886	2331	0	4	0.01	0.17	4.08746	Up	0.0624014	0.196383	Cygb	cytoglobin	K13826;K00669	GO:0042995//cell projection;GO:0044297//cell body;GO:0044424//intracellular part	GO:0005506//iron ion binding;GO:0016209//antioxidant activity;GO:0022892	GO:0006950//response to stress;GO:0015669//gas transport	gi|148702641|gb|EDL34588.1|/3.18582e-127/1
14957	2977	0	5.15	0.01	0.17	4.08746	Up	0.0311908	0.116155	Hist1h1d	histone cluster 1, H1d	K11275	GO:0000785//chromatin;GO:0043231//intracellular membrane-bounded organelle	GO:0003676//nucleic acid binding	GO:0034728//nucleosome organization	gi|471403688|ref|XP_004384073.1|/6.07846e-21/1
407831	1865	0	3	0.01	0.16	4	Up	0.124842	0.328742	Tmem204	transmembrane protein 204	-	GO:0031224//intrinsic to membrane;GO:0070161	GO:0005488//binding	GO:0001944//vasculature development;GO:0009966//regulation of signal transduction;GO:0042692//muscle cell differentiation	gi|47564090|ref|NP_001001183.1|/1.58538e-106/1
383766	639	0	1	0.01	0.16	4	Up	0.499684	0.754116	Tldc2	TBC/LysM associated domain containing 2	K10352;K02155;K12587	-	-	-	gi|294460014|ref|NP_001170910.1|/6.35172e-110/1
218630	1876	0	3	0.01	0.16	4	Up	0.124842	0.327871	Ccno	cyclin O	K10861	GO:0031981//nuclear lumen	GO:0019104//DNA N-glycosylase activity	GO:0006285//base-excision repair, AP site formation	gi|124486694|ref|NP_001074531.1|/3.37802e-173/1
67578	2434	0	4	0.01	0.16	4	Up	0.0624014	0.196633	Patl2	protein associated with topoisomerase II homolog 2 (yeast)	K12617	GO:0044424//intracellular part	GO:0005488//binding	-	gi|114158687|ref|NP_080527.2|/0/1
328263	3732	0	6.06	0.01	0.16	4	Up	0.0155905	0.0671973	A530065N20Rik	RIKEN cDNA A530046M15 gene	-	-	-	-	gi|148709348|gb|EDL41294.1|/1.85317e-30/1
56370	1269	0	2	0.01	0.16	4	Up	0.249764	0.509045	Tagln3	transgelin 3	-	-	-	GO:0007399//nervous system development;GO:0048513//organ development	gi|205755|gb|AAC42095.1|/2.83348e-120/1
100042605	636	0	1	0.01	0.16	4	Up	0.499684	0.73451	Gm3925	predicted gene 3925	-	-	-	-	gi|148687124|gb|EDL19071.1|/4.55041e-28/1
70426	1277	0	2	0.01	0.16	4	Up	0.249764	0.5062	Tekt5	tektin 5	K04688	GO:0005930//axoneme;GO:0015630//microtubule cytoskeleton	-	GO:0007010//cytoskeleton organization	gi|148664895|gb|EDK97311.1|/0/1
328789	1275	0	2	0.01	0.16	4	Up	0.249764	0.505511	Lhfpl5	lipoma HMGIC fusion partner-like 5	-	GO:0031224//intrinsic to membrane;GO:0044459//plasma membrane part	-	GO:0050954//sensory perception of mechanical stimulus;GO:0060122//inner ear receptor stereocilium organization	gi|62078543|ref|NP_001013928.1|/1.34386e-124/1
16642	707	0	1	0.01	0.15	3.90689	Up	0.499684	0.769581	Klrc2	killer cell lectin-like receptor subfamily C, member 2	K06541	GO:0009986//cell surface;GO:0016020//membrane	GO:0004871//signal transducer activity;GO:0005488//binding;GO:0030246//carbohydrate binding	GO:0023052//signaling	gi|148886722|ref|NP_001092139.1|/5.08115e-125/1
50994	688	0	1	0.01	0.15	3.90689	Up	0.499684	0.768784	Mtag2	metastasis associated gene 2	-	-	-	-	gi|1857776|gb|AAB48499.1|/6.1756e-49/1
381319	712	0	1	0.01	0.15	3.90689	Up	0.499684	0.767276	Batf3	basic leucine zipper transcription factor, ATF-like 3	K09034	GO:0043231//intracellular membrane-bounded organelle	GO:0001071//nucleic acid binding transcription factor activity;GO:0003677//DNA binding;GO:0003712//transcription cofactor activity;GO:0046983//protein dimerization activity	GO:0006351//transcription, DNA-dependent	gi|47058956|ref|NP_084336.1|/4.88459e-51/1
20686	700	0	1	0.01	0.15	3.90689	Up	0.499684	0.764828	Spa17	sperm autoantigenic protein 17	-	GO:0005929//cilium;GO:0044424//intracellular part	-	GO:0019222//regulation of metabolic process;GO:0035036//sperm-egg recognition;GO:0048232//male gamete generation;GO:0048870//cell motility	gi|6755614|ref|NP_035579.1|/1.51485e-57/1
12579	1393	0	2	0.01	0.15	3.90689	Up	0.249764	0.514902	Cdkn2b	cyclin-dependent kinase inhibitor 2B (p15, inhibits CDK4)	K04685	GO:0043231//intracellular membrane-bounded organelle;GO:0044444//cytoplasmic part	GO:0016538//cyclin-dependent protein kinase regulator activity;GO:0016772//transferase activity, transferring phosphorus-containing groups;GO:0019900//kinase binding	GO:0000082//G1/S transition of mitotic cell cycle;GO:0006469//negative regulation of protein kinase activity;GO:0007154//cell communication;GO:0007179//transforming growth factor beta receptor signaling pathway;GO:0007584//response to nutrient;GO:0008285//negative regulation of cell proliferation;GO:0010033//response to organic substance;GO:0030099//myeloid cell differentiation;GO:0030855//epithe…	gi|159162196|pdb|1D9S|A/5.84957e-68/1
57780	679	0	1	0.01	0.15	3.90689	Up	0.499684	0.760678	Fxyd7	FXYD domain-containing ion transport regulator 7	K08665;K13364	GO:0031224//intrinsic to membrane	GO:0015075//ion transmembrane transporter activity;GO:0019899//enzyme binding	GO:0006811//ion transport	gi|38174623|gb|AAH61101.1|/8.80879e-76/1
17474	1333	0	2	0.01	0.15	3.90689	Up	0.249764	0.514546	Clec4d	C-type lectin domain family 4, member d	K10058	GO:0031224//intrinsic to membrane	GO:0004871//signal transducer activity;GO:0030246//carbohydrate binding	GO:0006952//defense response;GO:0023052//signaling	gi|253683464|ref|NP_001156633.1|/2.58589e-134/1
225922	673	0	1	0.01	0.15	3.90689	Up	0.499684	0.756573	Plac1l	placenta-specific 1-like	-	-	-	-	gi|85701586|ref|NP_001032723.1|/9.82507e-88/1
20187	3258	0	5	0.01	0.15	3.90689	Up	0.0311908	0.116359	Ryk	receptor-like tyrosine kinase	K05128	GO:0005626//insoluble fraction;GO:0031224//intrinsic to membrane;GO:0043231//intracellular membrane-bounded organelle	GO:0001664//G-protein coupled receptor binding;GO:0004713//protein tyrosine kinase activity;GO:0004888//transmembrane signaling receptor activity;GO:0032559	GO:0006464//cellular protein modification process;GO:0007166//cell surface receptor signaling pathway;GO:0007411//axon guidance;GO:0009887//organ morphogenesis;GO:0010740//positive regulation of intracellular protein kinase cascade;GO:0021537//telencephalon development;GO:0030517//negative regulation of axon extension	gi|148689113|gb|EDL21060.1|/0/1
433470	672	0	1	0.01	0.15	3.90689	Up	0.499684	0.753963	AA467197	expressed sequence AA467197	K03948	GO:0043231//intracellular membrane-bounded organelle	-	-	gi|51921341|ref|NP_001004174.1|/2.09923e-37/1
622473	679	0	1	0.01	0.15	3.90689	Up	0.499684	0.750232	Ripply1	ripply1 homolog (zebrafish)	-	GO:0043231//intracellular membrane-bounded organelle	-	GO:0000578//embryonic axis specification;GO:0001756//somitogenesis;GO:0006355//regulation of transcription, DNA-dependent	gi|83776579|ref|NP_001033004.1|/6.84587e-60/1
71803	1367	0	2	0.01	0.15	3.90689	Up	0.249764	0.511217	Slc25a18	solute carrier family 25 (mitochondrial carrier), member 18	K15107	GO:0019866//organelle inner membrane;GO:0031224//intrinsic to membrane;GO:0043231//intracellular membrane-bounded organelle	GO:0015291//secondary active transmembrane transporter activity	GO:0006810//transport	gi|124486670|ref|NP_001074517.1|/1.60238e-179/1
381979	2745.5	0	4	0.01	0.15	3.90689	Up	0.0624014	0.196591	Brsk1	BR serine/threonine kinase 1	K08796	GO:0031981//nuclear lumen;GO:0044459//plasma membrane part	GO:0004672//protein kinase activity;GO:0032559;GO:0046872//metal ion binding	GO:0006468//protein phosphorylation;GO:0007163//establishment or maintenance of cell polarity;GO:0009416//response to light stimulus;GO:0030154//cell differentiation;GO:0031572//G2 DNA damage checkpoint;GO:0048858//cell projection morphogenesis	gi|83649715|ref|NP_001003920.2|/7.89583e-174/1
64833	1557	0	2.34	0.01	0.15	3.90689	Up	0.249764	0.508696	Acot10	acyl-CoA thioesterase 10	K12417	GO:0043231//intracellular membrane-bounded organelle	GO:0005488//binding;GO:0016291	GO:0006732//coenzyme metabolic process	gi|154426268|ref|NP_073727.2|/0/1
72225	2205	0	3.25	0.01	0.15	3.90689	Up	0.124842	0.32712	1700003M07Rik	RIKEN cDNA 1700003M07 gene	-	-	-	-	gi|148698209|gb|EDL30156.1|/2.42432e-40/1
69297	1338	0	2	0.01	0.15	3.90689	Up	0.249764	0.506545	Lrrc46	leucine rich repeat containing 46	-	-	-	-	gi|31982634|ref|NP_081302.2|/1.38201e-119/1
16153	1306	0	2	0.01	0.15	3.90689	Up	0.249764	0.505305	Il10	interleukin 10	K05443	GO:0044421//extracellular region part	GO:0005126//cytokine receptor binding	GO:0001773//myeloid dendritic cell activation;GO:0001783//B cell apoptotic process;GO:0001818//negative regulation of cytokine production;GO:0002237//response to molecule of bacterial origin;GO:0002374;GO:0002439//chronic inflammatory response to antigenic stimulus;GO:0010035//response to inorganic substance;GO:0010557//positive regulation of macromolecule biosynthetic process;GO:0030888//regulat…	gi|6754318|ref|NP_034678.1|/8.16964e-93/1
100040572	733	0	1	0.01	0.14	3.80735	Up	0.499684	0.7699	Gm2848	predicted gene 2848	-	-	-	-	gi|148709166|gb|EDL41112.1|/2.94657e-54/1
140476	5757	0	8	0.01	0.14	3.80735	Up	0.00389516	0.0212554	Strc	stereocilin	-	-	-	GO:0050954//sensory perception of mechanical stimulus	gi|120300985|ref|NP_536707.2|/0/1
93719	738	0	1	0.01	0.14	3.80735	Up	0.499684	0.76263	Ear6	eosinophil-associated, ribonuclease A family, member 6	K01168;K01172	-	GO:0004518//nuclease activity	GO:0044260	gi|21426871|ref|NP_444341.1|/1.46486e-77/1
20750	1423	0	2	0.01	0.14	3.80735	Up	0.249764	0.514688	Spp1	secreted phosphoprotein 1	K06250	GO:0031982//vesicle;GO:0044421//extracellular region part;GO:0044444//cytoplasmic part	GO:0005102//receptor binding	GO:0001503//ossification;GO:0006952//defense response;GO:0009725//response to hormone stimulus;GO:0009888//tissue development;GO:0010810//regulation of cell-substrate adhesion;GO:0032846;GO:0033273//response to vitamin;GO:0043066//negative regulation of apoptotic process;GO:0048671//negative regulation of collateral sprouting	gi|323668333|ref|NP_001191130.1|/5.90339e-140/1
244551	730	0	1	0.01	0.14	3.80735	Up	0.499684	0.756111	Nanos3	nanos homolog 3 (Drosophila)	-	-	GO:0003676//nucleic acid binding;GO:0046914//transition metal ion binding	GO:0006412//translation;GO:0007292//female gamete generation;GO:0048232//male gamete generation;GO:0048869//cellular developmental process	gi|34610217|ref|NP_918948.1|/5.29858e-72/1
22147	1573	0	2.2	0.01	0.14	3.80735	Up	0.249764	0.512628	Tuba3b	tubulin, alpha 3B	K07374	GO:0005815//microtubule organizing center;GO:0042995//cell projection	GO:0017111//nucleoside-triphosphatase activity;GO:0032561//guanyl ribonucleotide binding	GO:0006458//'de novo' protein folding;GO:0007017//microtubule-based process;GO:0043623//cellular protein complex assembly	gi|291414495|ref|XP_002723497.1|/0/1
320749	3640	0	5	0.01	0.14	3.80735	Up	0.0311908	0.116272	D630041G03Rik	RIKEN cDNA D630041G03 gene	-	-	-	-	gi|351710552|gb|EHB13471.1|/6.87474e-30/1
20717	1668	0	2.4	0.01	0.14	3.80735	Up	0.249764	0.509534	Serpina3m	serine (or cysteine) peptidase inhibitor, clade A, member 3M	K04525	GO:0044464//cell part	GO:0004866//endopeptidase inhibitor activity	GO:0006508//proteolysis;GO:0009725//response to hormone stimulus;GO:0010466//negative regulation of peptidase activity	gi|160333710|ref|NP_033279.2|/0/1
76829	1774	0	2.43	0.01	0.14	3.80735	Up	0.249764	0.509115	Dok5	docking protein 5	K14752	-	GO:0004871//signal transducer activity;GO:0005102//receptor binding;GO:0016772//transferase activity, transferring phosphorus-containing groups	GO:0007167//enzyme linked receptor protein signaling pathway;GO:0007243//intracellular protein kinase cascade;GO:0048731	gi|255069732|ref|NP_001157158.1|/1.61199e-177/1
214931	3499	0	4.91	0.01	0.14	3.80735	Up	0.0624014	0.196549	Fbxl16	F-box and leucine-rich repeat protein 16	K10282	-	-	-	gi|354478813|ref|XP_003501609.1|/0/1
381452	761	0	1	0.01	0.14	3.80735	Up	0.499684	0.74251	Gm1647	predicted gene 1647	-	-	-	-	gi|339717144|ref|NP_001229929.1|/1.20732e-53/1
76509	1846	0	2.57	0.01	0.14	3.80735	Up	0.249764	0.508626	1600029D21Rik	RIKEN cDNA 1600029D21 gene	K14713	GO:0016020//membrane	-	-	gi|124286797|ref|NP_083915.2|/1.80005e-78/1
29818	2768	0	4.02	0.01	0.14	3.80735	Up	0.0624014	0.196508	Hspb7	heat shock protein family, member 7 (cardiovascular)	K09546	GO:0016604//nuclear body;GO:0043232	GO:0005515//protein binding	GO:0006950//response to stress;GO:0044057	gi|426327968|ref|XP_004024780.1|/1.35827e-75/1
13586	739	0	1	0.01	0.14	3.80735	Up	0.499684	0.729964	Ear1	eosinophil-associated, ribonuclease A family, member 1	K10787;K01172	-	GO:0016892	-	gi|6681249|ref|NP_031920.1|/8.31795e-73/1
12575	1910	1	13	0.05	0.68	3.76553	Up	0.000972522	0.00635108	Cdkn1a	cyclin-dependent kinase inhibitor 1A (P21)	K06625	GO:0031981//nuclear lumen;GO:0043234//protein complex;GO:0044444//cytoplasmic part	GO:0005515//protein binding;GO:0016538//cyclin-dependent protein kinase regulator activity;GO:0016772//transferase activity, transferring phosphorus-containing groups;GO:0043169//cation binding	GO:0000060//protein import into nucleus, translocation;GO:0000079//regulation of cyclin-dependent protein serine/threonine kinase activity;GO:0000278//mitotic cell cycle;GO:0006469//negative regulation of protein kinase activity;GO:0007154//cell communication;GO:0007264//small GTPase mediated signal transduction;GO:0007569//cell aging;GO:0008284//positive regulation of cell proliferation;GO:00094…	gi|148690662|gb|EDL22609.1|/8.70833e-92/1
71950	1356	0.83	10.65	0.06	0.79	3.71882	Up	0.000973176	0.00635256	Nanog	Nanog homeobox	K10164	GO:0043231//intracellular membrane-bounded organelle	GO:0001071//nucleic acid binding transcription factor activity;GO:0003677//DNA binding	GO:0001714//endodermal cell fate specification;GO:0006357//regulation of transcription from RNA polymerase II promoter;GO:0007346//regulation of mitotic cell cycle;GO:0008283//cell proliferation;GO:0010453//regulation of cell fate commitment;GO:0019827//stem cell maintenance;GO:0030509//BMP signaling pathway;GO:0033189//response to vitamin A;GO:0045137//development of primary sexual characteristi…	gi|110625918|ref|NP_082292.1|/6.2656e-152/1
11611	1553	0	2	0.01	0.13	3.70044	Up	0.249764	0.513834	Agxt	alanine-glyoxylate aminotransferase	K00830	GO:0042579//microbody;GO:0044429//mitochondrial part	GO:0008483//transaminase activity;GO:0031406//carboxylic acid binding;GO:0042802//identical protein binding;GO:0048037//cofactor binding	GO:0006081//cellular aldehyde metabolic process;GO:0006090//pyruvate metabolic process;GO:0006545//glycine biosynthetic process;GO:0006605//protein targeting;GO:0019532//oxalate transport;GO:0031960//response to corticosteroid stimulus	gi|111038130|ref|NP_057911.2|/0/1
327747	1529	0	2	0.01	0.13	3.70044	Up	0.249764	0.513763	Mettl24	methyltransferase like 24	K12816	-	-	-	gi|29244322|ref|NP_808461.1|/0/1
624367	1599	0	2.08	0.01	0.13	3.70044	Up	0.249764	0.512345	Gm6498	glyceraldehyde-3-phosphate dehydrogenase pseudogene	K00134	GO:0043231//intracellular membrane-bounded organelle;GO:0044444//cytoplasmic part	GO:0000166//nucleotide binding;GO:0008943;GO:0016769//transferase activity, transferring nitrogenous groups	GO:0006007//glucose catabolic process;GO:0006915//apoptotic process;GO:0018119//peptidyl-cysteine S-nitrosylation;GO:0031647//regulation of protein stability;GO:0032501//multicellular organismal process	gi|81295343|ref|NP_001032267.1|/1.29088e-126/1
75579	788	0	1	0.01	0.13	3.70044	Up	0.499684	0.75274	2310034G01Rik	RIKEN cDNA 2310034G01 gene	-	-	-	-	gi|26342210|dbj|BAC34767.1|/2.04952e-43/1
16815	817	0	1	0.01	0.13	3.70044	Up	0.499684	0.75137	Lbx2	ladybird homeobox homolog 2 (Drosophila)	K09353	GO:0043231//intracellular membrane-bounded organelle	GO:0001071//nucleic acid binding transcription factor activity;GO:0003677//DNA binding	GO:0006351//transcription, DNA-dependent	gi|80479165|gb|AAI09348.1|/2.02546e-81/1
67315	1505	0	2	0.01	0.13	3.70044	Up	0.249764	0.510865	Ceacam12	carcinoembryonic antigen-related cell adhesion molecule 12	K06499	-	-	-	gi|148691127|gb|EDL23074.1|/3.1128e-166/1
74257	1567	0	2	0.01	0.13	3.70044	Up	0.249764	0.510234	Tspan17	tetraspanin 17	K10303	GO:0031224//intrinsic to membrane;GO:0043234//protein complex	GO:0005488//binding;GO:0019787//small conjugating protein ligase activity	GO:0032446//protein modification by small protein conjugation	gi|148668906|gb|EDL01068.1|/4.94612e-151/1
20302	804	0	1	0.01	0.13	3.70044	Up	0.499684	0.74579	Ccl3	chemokine (C-C motif) ligand 3	K05408	GO:0000267//cell fraction;GO:0044421//extracellular region part	GO:0005125//cytokine activity;GO:0005539//glycosaminoglycan binding	GO:0002763//positive regulation of myeloid leukocyte differentiation;GO:0006952//defense response;GO:0030595//leukocyte chemotaxis;GO:0051480//cytosolic calcium ion homeostasis	gi|6755432|ref|NP_035467.1|/3.17125e-47/1
56802	2248	0	3	0.01	0.13	3.70044	Up	0.124842	0.327293	Nespas	neuroendocrine secretory protein antisense	-	-	-	-	gi|148674717|gb|EDL06664.1|/3.20682e-64/1
408058	598	0	0.77	0.01	0.13	3.70044	Up	0.999684	1.00137	BC048507	cDNA sequence BC048507	K10418	GO:0005626//insoluble fraction;GO:0016020//membrane;GO:0030286//dynein complex;GO:0043231//intracellular membrane-bounded organelle;GO:0044444//cytoplasmic part	GO:0017111//nucleoside-triphosphatase activity;GO:0030234//enzyme regulator activity;GO:0042802//identical protein binding	GO:0001505//regulation of neurotransmitter levels;GO:0006351//transcription, DNA-dependent;GO:0006917//induction of apoptosis;GO:0007010//cytoskeleton organization;GO:0007017//microtubule-based process;GO:0007276//gamete generation;GO:0016310//phosphorylation;GO:0022402//cell cycle process;GO:0031327;GO:0032502//developmental process;GO:0044271//cellular nitrogen compound biosynthetic process;GO:…	gi|301790876|ref|XP_002930443.1|/7.69058e-48/1
623534	792	0	1	0.01	0.13	3.70044	Up	0.499684	0.732916	Nme9	NME/NM23 family member 9	K00940	GO:0043232	GO:0032559	GO:0009206;GO:0009209;GO:0019725//cellular homeostasis	gi|260099719|ref|NP_001159429.1|/7.16353e-153/1
320355	1492	0	1.99	0.01	0.13	3.70044	Up	0.499684	0.731833	Lipi	lipase, member I	K01066;K13618	-	-	-	gi|357394898|ref|NP_001239442.1|/5.27936e-155/1
12475	1497	0	2	0.01	0.13	3.70044	Up	0.249764	0.505718	Cd14	CD14 antigen	K04391	GO:0031224//intrinsic to membrane;GO:0043235//receptor complex;GO:0044421//extracellular region part	GO:0001846//opsonin binding;GO:0008329//pattern recognition receptor activity	GO:0001819//positive regulation of cytokine production;GO:0006897//endocytosis;GO:0006952//defense response;GO:0007166//cell surface receptor signaling pathway;GO:0012501//programmed cell death;GO:0032496//response to lipopolysaccharide;GO:0050707//regulation of cytokine secretion;GO:0070391	gi|6753332|ref|NP_033971.1|/0/1
19746	1530	0	2	0.01	0.13	3.70044	Up	0.249764	0.505374	Rhd	Rh blood group, D antigen	K06579	GO:0031224//intrinsic to membrane	GO:0015101//organic cation transmembrane transporter activity	GO:0015696//ammonium transport	gi|227116310|ref|NP_035400.3|/0/1
224180	807	0	1	0.01	0.13	3.70044	Up	0.499684	0.729892	Gm4827	predicted gene 4827	-	-	-	-	gi|148665704|gb|EDK98120.1|/5.64012e-68/1
67689	1915	1	12	0.05	0.63	3.65535	Up	0.00182405	0.0110935	Aldh3b1	aldehyde dehydrogenase 3 family, member B1	K00129	-	GO:0016620//oxidoreductase activity, acting on the aldehyde or oxo group of donors, NAD or NADP as acceptor	GO:0044237//cellular metabolic process;GO:0044238//primary metabolic process;GO:0044281//small molecule metabolic process	gi|34328288|ref|NP_080592.2|/0/1
100048644	322	0.64	7.99	0.22	2.75	3.64386	Up	0.00779278	0.0378317	Pet117	PET117 homolog (S. cerevisiae)	-	-	-	-	gi|258679439|ref|NP_001158285.1|/8.54971e-29/1
57248	878	0	1.04	0.01	0.12	3.58496	Up	0.499684	0.770219	Ly6i	lymphocyte antigen 6 complex, locus I	K06846	GO:0009986//cell surface;GO:0031224//intrinsic to membrane	-	-	gi|257096069|ref|NP_065244.2|/1.89415e-67/1
22127	842	0	1	0.01	0.12	3.58496	Up	0.499684	0.768944	Tsx	testis specific X-linked gene	-	GO:0043231//intracellular membrane-bounded organelle	-	-	gi|6678451|ref|NP_033466.1|/4.03189e-72/1
14829	2493	0	2.91	0.01	0.12	3.58496	Up	0.249764	0.516478	Grpr	gastrin releasing peptide receptor	K04169	GO:0031224//intrinsic to membrane	GO:0008188//neuropeptide receptor activity	GO:0007186//G-protein coupled receptor signaling pathway;GO:0008283//cell proliferation;GO:0051705	gi|6680111|ref|NP_032203.1|/0/1
11629	875	0	1	0.01	0.12	3.58496	Up	0.499684	0.767118	Aif1	allograft inflammatory factor 1	-	GO:0001726//ruffle;GO:0015629//actin cytoskeleton;GO:0043025//neuronal cell body;GO:0043231//intracellular membrane-bounded organelle;GO:0044444//cytoplasmic part;GO:0044459//plasma membrane part	GO:0003779//actin binding;GO:0046872//metal ion binding	GO:0001932//regulation of protein phosphorylation;GO:0002274;GO:0006915//apoptotic process;GO:0006952//defense response;GO:0007015//actin filament organization;GO:0007154//cell communication;GO:0008284//positive regulation of cell proliferation;GO:0009611//response to wounding;GO:0009628//response to abiotic stimulus;GO:0010467//gene expression;GO:0014738;GO:0016477//cell migration;GO:0022402//ce…	gi|9506379|ref|NP_062340.1|/2.62056e-77/1
74338	2439	0	3	0.01	0.12	3.58496	Up	0.124842	0.329793	Slc6a19	solute carrier family 6 (neurotransmitter transporter), member 19	K05334	GO:0016021//integral to membrane	GO:0005326//neurotransmitter transporter activity;GO:0015171//amino acid transmembrane transporter activity;GO:0015291//secondary active transmembrane transporter activity	GO:0006807//nitrogen compound metabolic process;GO:0006865//amino acid transport;GO:0031667//response to nutrient levels	gi|58037367|ref|NP_083154.1|/0/1
71313	1673	0	2	0.01	0.12	3.58496	Up	0.249764	0.516119	Fsip1	fibrous sheath-interacting protein 1	-	-	GO:0005488//binding	-	gi|21313244|ref|NP_082035.1|/0/1
545650	1462	0	1.75	0.01	0.12	3.58496	Up	0.499684	0.761223	Gm13277	predicted gene 13277	K05414	GO:0044421//extracellular region part	GO:0005126//cytokine receptor binding	GO:0007049//cell cycle;GO:0007166//cell surface receptor signaling pathway;GO:0012501//programmed cell death;GO:0030098//lymphocyte differentiation	gi|149588682|ref|NP_001092311.1|/5.0411e-102/1
74482	865	0	1	0.01	0.12	3.58496	Up	0.499684	0.757421	Ifitm7	interferon induced transmembrane protein 7	K06566	GO:0031224//intrinsic to membrane;GO:0031410//cytoplasmic vesicle	-	GO:0002376//immune system process;GO:0006952//defense response;GO:0008283//cell proliferation;GO:0009952//anterior/posterior pattern specification;GO:0019221//cytokine-mediated signaling pathway;GO:0051707//response to other organism	gi|148664968|gb|EDK97384.1|/2.56098e-69/1
16873	2736	0	3.25	0.01	0.12	3.58496	Up	0.124842	0.328509	Lhx5	LIM homeobox protein 5	K09372	GO:0043231//intracellular membrane-bounded organelle	GO:0001071//nucleic acid binding transcription factor activity;GO:0003677//DNA binding;GO:0046914//transition metal ion binding	GO:0006351//transcription, DNA-dependent;GO:0007267//cell-cell signaling;GO:0008283//cell proliferation;GO:0021533//cell differentiation in hindbrain;GO:0021543//pallium development;GO:0021872//forebrain generation of neurons;GO:0022037//metencephalon development	gi|6678690|ref|NP_032525.1|/0/1
628100	1711	0	2	0.01	0.12	3.58496	Up	0.249764	0.512487	Fbxo39	F-box protein 39	K10314	-	-	-	gi|153792129|ref|NP_001093158.1|/0/1
16173	866	0	1	0.01	0.12	3.58496	Up	0.499684	0.752893	Il18	interleukin 18	K05482	GO:0044421//extracellular region part;GO:0044424//intracellular part;GO:0044459//plasma membrane part	GO:0005126//cytokine receptor binding	GO:0001503//ossification;GO:0001787//natural killer cell proliferation;GO:0001819//positive regulation of cytokine production;GO:0002176//male germ cell proliferation;GO:0002460//adaptive immune response based on somatic recombination of immune receptors built from immunoglobulin superfamily domains;GO:0007155//cell adhesion;GO:0008624;GO:0010557//positive regulation of macromolecule biosynthetic…	gi|6680413|ref|NP_032386.1|/2.63644e-106/1
545013	1028	0	1.18	0.01	0.12	3.58496	Up	0.499684	0.744668	Gm5797	predicted gene 5797	-	-	-	-	gi|377836104|ref|XP_001477151.3|/1.72167e-121/1
78896	888	0	1	0.01	0.12	3.58496	Up	0.499684	0.743774	1500015O10Rik	RIKEN cDNA 1500015O10 gene	-	GO:0016023//cytoplasmic membrane-bounded vesicle	-	-	gi|228008374|ref|NP_077245.2|/2.35312e-73/1
229688	1690	0	1.99	0.01	0.12	3.58496	Up	0.499684	0.743699	BC051070	cDNA sequence BC051070	K01183	GO:0044421//extracellular region part;GO:0044424//intracellular part	GO:0004553//hydrolase activity, hydrolyzing O-glycosyl compounds;GO:0005102//receptor binding;GO:0019899//enzyme binding;GO:0030247//polysaccharide binding	GO:0002376//immune system process;GO:0006026;GO:0006030//chitin metabolic process;GO:0006952//defense response;GO:0009987//cellular process;GO:0032722//positive regulation of chemokine production;GO:0042221//response to chemical stimulus;GO:0051707//response to other organism	gi|30410738|ref|NP_848499.1|/0/1
224840	1718	0	2	0.01	0.12	3.58496	Up	0.249764	0.507792	Treml4	triggering receptor expressed on myeloid cells-like 4	K06742	-	-	GO:0023052//signaling	gi|148691659|gb|EDL23606.1|/1.59816e-145/1
550619	1661	0	2	0.01	0.12	3.58496	Up	0.249764	0.507723	Arid3c	AT rich interactive domain 3C (BRIGHT-like)	K11653	GO:0043231//intracellular membrane-bounded organelle	GO:0003676//nucleic acid binding	GO:0010467//gene expression	gi|62865645|ref|NP_001017362.1|/4.06355e-165/1
193286	883	0	1	0.01	0.12	3.58496	Up	0.499684	0.736184	BC049762	cDNA sequence BC049762	-	-	-	-	gi|148701725|gb|EDL33672.1|/3.34599e-104/1
24099	1710	0	2	0.01	0.12	3.58496	Up	0.249764	0.506891	Tnfsf13b	tumor necrosis factor (ligand) superfamily, member 13b	K05476	GO:0000267//cell fraction;GO:0031224//intrinsic to membrane;GO:0044421//extracellular region part	GO:0032813//tumor necrosis factor receptor superfamily binding	GO:0002260//lymphocyte homeostasis;GO:0009306//protein secretion;GO:0010628//positive regulation of gene expression;GO:0023052//signaling;GO:0030888//regulation of B cell proliferation;GO:0031294;GO:0042098//T cell proliferation	gi|15826858|ref|NP_296371.1|/1.60159e-166/1
75209	4252	0	5	0.01	0.12	3.58496	Up	0.0311908	0.116213	Sv2c	synaptic vesicle glycoprotein 2c	K06258	GO:0008021//synaptic vesicle;GO:0031224//intrinsic to membrane;GO:0044459//plasma membrane part	GO:0005215//transporter activity	GO:0006810//transport	gi|50510769|dbj|BAD32370.1|/0/1
72131	845	0	1	0.01	0.12	3.58496	Up	0.499684	0.733133	2010310C07Rik	RIKEN cDNA 2010310C07 gene	-	-	-	-	gi|148681533|gb|EDL13480.1|/2.56012e-50/1
18727	2165	0	2.62	0.01	0.12	3.58496	Up	0.249764	0.505924	Pira4	paired-Ig-like receptor A4	K06512	-	-	-	gi|21617863|ref|NP_035221.1|/0/1
75467	847	0	1	0.01	0.12	3.58496	Up	0.499684	0.730322	1700011E24Rik	RIKEN cDNA 1700011E24 gene	-	-	-	-	gi|254675147|ref|NP_083574.1|/2.34596e-144/1
215493	3390	0	4	0.01	0.12	3.58496	Up	0.0624014	0.1963	A3galt2	alpha 1,3-galactosyltransferase 2 (isoglobotriaosylceramide synthase)	K00743	GO:0043231//intracellular membrane-bounded organelle	GO:0035250//UDP-galactosyltransferase activity;GO:0043169//cation binding	GO:0006687//glycosphingolipid metabolic process	gi|57528488|ref|NP_001009819.1|/0/1
20538	6073	0	6.89	0.01	0.11	3.45943	Up	0.0155905	0.0672558	Slc6a2	solute carrier family 6 (neurotransmitter transporter, noradrenalin), member 2	K05035	GO:0005626//insoluble fraction;GO:0016021//integral to membrane	GO:0005328//neurotransmitter:sodium symporter activity;GO:0008504//monoamine transmembrane transporter activity	GO:0007267//cell-cell signaling;GO:0033555//multicellular organismal response to stress;GO:0051937	gi|165377298|ref|NP_033235.3|/0/1
70720	1850	0	2	0.01	0.11	3.45943	Up	0.249764	0.516406	6330407A03Rik	RIKEN cDNA 6330407A03 gene	-	-	-	-	gi|12857712|dbj|BAB31087.1|/3.89784e-72/1
14699	963	0	1.03	0.01	0.11	3.45943	Up	0.499684	0.767355	Gngt1	guanine nucleotide binding protein (G protein), gamma transducing activity polypeptide 1	K04548	GO:0031234//extrinsic to internal side of plasma membrane	GO:0017111//nucleoside-triphosphatase activity;GO:0060089	GO:0001666//response to hypoxia;GO:0001754//eye photoreceptor cell differentiation;GO:0007166//cell surface receptor signaling pathway;GO:0007267//cell-cell signaling;GO:0009207;GO:0010658;GO:0033036	gi|33563258|ref|NP_034444.1|/2.90545e-35/1
434756	1792	0	2	0.01	0.11	3.45943	Up	0.249764	0.516262	Akap14	A kinase (PRKA) anchor protein 14	-	GO:0044446//intracellular organelle part	GO:0005515//protein binding	GO:0006796//phosphate-containing compound metabolic process;GO:0048232//male gamete generation	gi|148697046|gb|EDL28993.1|/4.38307e-106/1
100038659	971	0	1	0.01	0.11	3.45943	Up	0.499684	0.765458	Gm10872	predicted gene 10872	K01469	GO:0005815//microtubule organizing center	GO:0015631//tubulin binding	-	gi|74206984|dbj|BAE33286.1|/3.69293e-38/1
105364	969	0	1	0.01	0.11	3.45943	Up	0.499684	0.762395	AW495222	expressed sequence AW495222	K00315	GO:0043231//intracellular membrane-bounded organelle	GO:0008168//methyltransferase activity;GO:0016597//amino acid binding;GO:0016645//oxidoreductase activity, acting on the CH-NH group of donors;GO:0050662//coenzyme binding	GO:0006544//glycine metabolic process;GO:0006730//one-carbon metabolic process;GO:0019695//choline metabolic process	gi|148668609|gb|EDL00928.1|/1.83922e-37/1
320208	908	0	1	0.01	0.11	3.45943	Up	0.499684	0.758581	Tmem91	transmembrane protein 91	K00166	GO:0016020//membrane	-	-	gi|148692297|gb|EDL24244.1|/4.56288e-88/1
331493	1809	0	2	0.01	0.11	3.45943	Up	0.249764	0.513337	Gm5127	predicted gene 5127	K04275	-	-	-	gi|148682101|gb|EDL14048.1|/2.85875e-121/1
68680	912	0	1	0.01	0.11	3.45943	Up	0.499684	0.753046	Fitm1	fat storage-inducing transmembrane protein 1	-	GO:0031090//organelle membrane;GO:0031224//intrinsic to membrane;GO:0043231//intracellular membrane-bounded organelle	-	GO:0006996//organelle organization;GO:0010884//positive regulation of lipid storage	gi|23272977|gb|AAH37188.1|/4.37392e-139/1
258055	957	0	1	0.01	0.11	3.45943	Up	0.499684	0.752664	Olfr524	olfactory receptor 524	K04257	-	GO:0004871//signal transducer activity	GO:0023052//signaling	gi|58801394|ref|NP_001011814.1|/2.0003e-153/1
64214	1859	0	2	0.01	0.11	3.45943	Up	0.249764	0.511922	Rgs18	regulator of G-protein signaling 18	K07524	GO:0016020//membrane;GO:0044424//intracellular part	GO:0008047//enzyme activator activity;GO:0060089	GO:0007186//G-protein coupled receptor signaling pathway;GO:0043087//regulation of GTPase activity	gi|12738845|ref|NP_075019.1|/1.20047e-130/1
237611	1790	0	2	0.01	0.11	3.45943	Up	0.249764	0.51178	Stac3	SH3 and cysteine rich domain 3	K07365;K04705;K07366	-	GO:0005515//protein binding	-	gi|148692560|gb|EDL24507.1|/8.97246e-160/1
68777	953	0	1	0.01	0.11	3.45943	Up	0.499684	0.752131	Tmem53	transmembrane protein 53	-	GO:0031224//intrinsic to membrane	-	-	gi|148698611|gb|EDL30558.1|/2.19302e-144/1
114249	3683	0	4	0.01	0.11	3.45943	Up	0.0624014	0.196716	Npnt	nephronectin	K06824	GO:0005578//proteinaceous extracellular matrix;GO:0044464//cell part	GO:0005102//receptor binding;GO:0046872//metal ion binding	GO:0007179//transforming growth factor beta receptor signaling pathway;GO:0010810//regulation of cell-substrate adhesion;GO:0031589//cell-substrate adhesion;GO:0043062//extracellular structure organization;GO:0048754//branching morphogenesis of an epithelial tube;GO:0048869//cellular developmental process	gi|73088940|ref|NP_277060.2|/0/1
258463	936	0	1	0.01	0.11	3.45943	Up	0.499684	0.748117	Olfr1393	olfactory receptor 1393	K04257	GO:0016020//membrane	GO:0004888//transmembrane signaling receptor activity	GO:0007166//cell surface receptor signaling pathway	gi|33238936|ref|NP_666682.1|/4.42854e-158/1
50702	1732	0	1.98	0.01	0.11	3.45943	Up	0.499684	0.746839	Cfhr1	complement factor H-related 1	K04004	GO:0044421//extracellular region part	-	GO:0002252	gi|7656969|ref|NP_056595.1|/0/1
66528	956	0	1	0.01	0.11	3.45943	Up	0.499684	0.743997	Smim5	small integral membrane protein 5	-	-	-	-	gi|148702585|gb|EDL34532.1|/4.0018e-45/1
73106	2693	0	3	0.01	0.11	3.45943	Up	0.124842	0.327177	Prss57	protease, serine 57	K01334	-	GO:0008233//peptidase activity	GO:0019538//protein metabolic process	gi|111607469|ref|NP_001036175.1|/5.7663e-156/1
19428	1039	0	1.13	0.01	0.11	3.45943	Up	0.499684	0.739113	Rasl2-9	RAS-like, family 2, locus 9	K07936	GO:0005635//nuclear envelope;GO:0031981//nuclear lumen;GO:0032991//macromolecular complex;GO:0044427//chromosomal part;GO:0048770	GO:0003712//transcription cofactor activity;GO:0017111//nucleoside-triphosphatase activity;GO:0032561//guanyl ribonucleotide binding;GO:0035258//steroid hormone receptor binding	GO:0000087//M phase of mitotic cell cycle;GO:0006355//regulation of transcription, DNA-dependent;GO:0006605//protein targeting;GO:0007281//germ cell development;GO:0009207;GO:0022415;GO:0030518//intracellular steroid hormone receptor signaling pathway;GO:0050658//RNA transport;GO:0051169//nuclear transport;GO:0051704	gi|29612666|gb|AAH49619.1|/7.89441e-114/1
245126	957	0	1	0.01	0.11	3.45943	Up	0.499684	0.738012	Tarm1	T cell-interacting, activating receptor on myeloid cells 1	K14377	GO:0044464//cell part	-	-	gi|28893513|ref|NP_796337.1|/2.88173e-160/1
76560	1874	0	2	0.01	0.11	3.45943	Up	0.249764	0.507376	Prss8	protease, serine, 8 (prostasin)	K08664	GO:0031224//intrinsic to membrane;GO:0044421//extracellular region part	GO:0004175//endopeptidase activity;GO:0016247//channel regulator activity	GO:0002028//regulation of sodium ion transport;GO:0019538//protein metabolic process;GO:0031960//response to corticosteroid stimulus	gi|148685661|gb|EDL17608.1|/0/1
15507	913	0	1	0.01	0.11	3.45943	Up	0.499684	0.734873	Hspb1	heat shock protein 1	K04455	GO:0000267//cell fraction;GO:0015630//microtubule cytoskeleton;GO:0016020//membrane;GO:0031674//I band;GO:0043231//intracellular membrane-bounded organelle;GO:0043234//protein complex	GO:0032182//small conjugating protein binding	GO:0006950//response to stress;GO:0043066//negative regulation of apoptotic process;GO:0051707//response to other organism	gi|158937312|ref|NP_038588.2|/2.49521e-118/1
73040	2585	0	2.9	0.01	0.11	3.45943	Up	0.249764	0.506338	2900052N01Rik	RIKEN cDNA 2900052N01 gene	-	-	-	-	gi|148693743|gb|EDL25690.1|/3.43346e-49/1
320088	3135	0.78	6.71	0.02	0.21	3.39232	Up	0.0155905	0.0672168	C030034L19Rik	RIKEN cDNA C030034L19 gene	-	-	-	-	gi|148673237|gb|EDL05184.1|/8.14132e-24/1
329244	1066	0	1	0.01	0.1	3.32193	Up	0.499684	0.771098	Il19	interleukin 19	K05444	GO:0044421//extracellular region part	GO:0005102//receptor binding	GO:0002376//immune system process;GO:0012502//induction of programmed cell death;GO:0023052//signaling;GO:0032635;GO:0044237//cellular metabolic process	gi|57977321|ref|NP_001009940.1|/2.63788e-96/1
332110	1961	0	2	0.01	0.1	3.32193	Up	0.249764	0.516765	Mapk15	mitogen-activated protein kinase 15	K08293	GO:0043231//intracellular membrane-bounded organelle	GO:0004702//receptor signaling protein serine/threonine kinase activity;GO:0005515//protein binding;GO:0032559	GO:0001932//regulation of protein phosphorylation;GO:0006260//DNA replication;GO:0009896;GO:0016567//protein ubiquitination;GO:0023052//signaling;GO:0043627//response to estrogen stimulus	gi|148697564|gb|EDL29511.1|/0/1
268709	3144	0	3.11	0.01	0.1	3.32193	Up	0.124842	0.329734	Fam107a	family with sequence similarity 107, member A	-	GO:0043231//intracellular membrane-bounded organelle	GO:0005488//binding	-	gi|148688642|gb|EDL20589.1|/5.42189e-60/1
171530	1002	0	1	0.01	0.1	3.32193	Up	0.499684	0.766564	Ucn2	urocortin 2	K05257	GO:0044421//extracellular region part	GO:0005102//receptor binding	GO:0006164//purine nucleotide biosynthetic process;GO:0009888//tissue development;GO:0032274//gonadotropin secretion;GO:0051384//response to glucocorticoid stimulus	gi|254675176|ref|NP_659543.1|/6.66387e-38/1
19127	1000	0	1	0.01	0.1	3.32193	Up	0.499684	0.766485	Prop1	paired like homeodomain factor 1	K09327	GO:0043234//protein complex	GO:0003677//DNA binding;GO:0005515//protein binding	GO:0001944//vasculature development;GO:0003002//regionalization;GO:0006357//regulation of transcription from RNA polymerase II promoter;GO:0006915//apoptotic process;GO:0009653//anatomical structure morphogenesis;GO:0016055//Wnt receptor signaling pathway;GO:0021854//hypothalamus development;GO:0021983//pituitary gland development;GO:0030154//cell differentiation;GO:0048870//cell motility	gi|6679481|ref|NP_032962.1|/3.5798e-92/1
22789	2034	0	2	0.01	0.1	3.32193	Up	0.249764	0.515904	Zp3r	zona pellucida 3 receptor	K04002	GO:0001669//acrosomal vesicle	GO:0004871//signal transducer activity;GO:0005488//binding	GO:0023052//signaling;GO:0035036//sperm-egg recognition;GO:0071842	gi|229577240|ref|NP_033607.2|/0/1
68528	975	0	1	0.01	0.1	3.32193	Up	0.499684	0.76412	Smim6	small integral membrane protein 6	-	-	-	-	gi|244790378|ref|NP_001156470.1|/7.29571e-10/1
74846	995	0	1	0.01	0.1	3.32193	Up	0.499684	0.763806	4930405A21Rik	RIKEN cDNA 4930405A21 gene	-	-	-	-	gi|148674257|gb|EDL06204.1|/1.50634e-50/1
227659	1993	0	2	0.01	0.1	3.32193	Up	0.249764	0.514617	Slc2a6	solute carrier family 2 (facilitated glucose transporter), member 6	K08144	GO:0031224//intrinsic to membrane	GO:0005355//glucose transmembrane transporter activity	GO:0008645//hexose transport	gi|294979195|ref|NP_001171098.1|/0/1
76156	4111	0	4	0.01	0.1	3.32193	Up	0.0624014	0.196841	Fam131b	family with sequence similarity 131, member B	-	-	-	-	gi|164519059|ref|NP_001106798.1|/0/1
54483	3094	0	3	0.01	0.1	3.32193	Up	0.124842	0.328683	Mefv	Mediterranean fever	K12803	GO:0015630//microtubule cytoskeleton;GO:0043231//intracellular membrane-bounded organelle	GO:0008092//cytoskeletal protein binding;GO:0046914//transition metal ion binding	GO:0006952//defense response	gi|241666417|ref|NP_062326.2|/0/1
73796	1000	0	1	0.01	0.1	3.32193	Up	0.499684	0.755112	4930402F11Rik	RIKEN cDNA 4930402F11 gene	-	-	-	-	gi|148675213|gb|EDL07160.1|/5.46214e-16/1
68306	2416	0	2.33	0.01	0.1	3.32193	Up	0.249764	0.512982	4930565N06Rik	RIKEN cDNA 4930565N06 gene	-	-	-	-	gi|148665532|gb|EDK97948.1|/3.0133e-07/1
74377	2867	0	3	0.01	0.1	3.32193	Up	0.124842	0.328276	Hsf2bp	heat shock transcription factor 2 binding protein	-	GO:0044444//cytoplasmic part	-	GO:0006351//transcription, DNA-dependent;GO:0048232//male gamete generation;GO:0050896//response to stimulus	gi|254675341|ref|NP_083178.1|/9.79676e-178/1
83964	1986	0	2	0.01	0.1	3.32193	Up	0.249764	0.512204	Jam3	junction adhesion molecule 3	K06785	GO:0031224//intrinsic to membrane;GO:0043296//apical junction complex	GO:0005102//receptor binding;GO:0042802//identical protein binding;GO:0046983//protein dimerization activity	GO:0002244//hematopoietic progenitor cell differentiation;GO:0002262//myeloid cell homeostasis;GO:0006954//inflammatory response;GO:0006955//immune response;GO:0007163//establishment or maintenance of cell polarity;GO:0007281//germ cell development;GO:0007599//hemostasis;GO:0008366//axon ensheathment;GO:0016337//cell-cell adhesion;GO:0031589//cell-substrate adhesion;GO:0048232//male gamete genera…	gi|12963613|ref|NP_075766.1|/2.59791e-155/1
16160	1951	0	2.02	0.01	0.1	3.32193	Up	0.249764	0.511639	Il12b	interleukin 12b	K05425	GO:0043234//protein complex;GO:0044421//extracellular region part;GO:0044424//intracellular part	GO:0004888//transmembrane signaling receptor activity;GO:0005126//cytokine receptor binding;GO:0019972//interleukin-12 binding;GO:0042802//identical protein binding;GO:0046983//protein dimerization activity	GO:0001562//response to protozoan;GO:0001787//natural killer cell proliferation;GO:0001818//negative regulation of cytokine production;GO:0001819//positive regulation of cytokine production;GO:0001912//positive regulation of leukocyte mediated cytotoxicity;GO:0002294;GO:0002420;GO:0002437//inflammatory response to antigenic stimulus;GO:0002763//positive regulation of myeloid leukocyte differentia…	gi|6680397|ref|NP_032378.1|/0/1
76218	1007	0	1	0.01	0.1	3.32193	Up	0.499684	0.749702	6430710C18Rik	RIKEN cDNA 6430710C18 gene	-	-	-	-	gi|148695168|gb|EDL27115.1|/4.57751e-11/1
14609	3105	0	3	0.01	0.1	3.32193	Up	0.124842	0.327755	Gja1	gap junction protein, alpha 1	K07372	GO:0000139//Golgi membrane;GO:0000323//lytic vacuole;GO:0005626//insoluble fraction;GO:0005770//late endosome;GO:0005913//cell-cell adherens junction;GO:0005921//gap junction;GO:0016021//integral to membrane;GO:0031966//mitochondrial membrane	GO:0019904//protein domain specific binding;GO:0022829//wide pore channel activity;GO:0060089	GO:0002064//epithelial cell development;GO:0003143//embryonic heart tube morphogenesis;GO:0006461//protein complex assembly;GO:0007043//cell-cell junction assembly;GO:0007154//cell communication;GO:0007249//I-kappaB kinase/NF-kappaB cascade;GO:0008283//cell proliferation;GO:0009628//response to abiotic stimulus;GO:0009725//response to hormone stimulus;GO:0009896;GO:0010467//gene expression;GO:001…	gi|33286888|gb|AAH55375.1|/0/1
110542	1947	0	2	0.01	0.1	3.32193	Up	0.249764	0.510374	Amhr2	anti-Mullerian hormone type 2 receptor	K04672	GO:0016021//integral to membrane	GO:0005024//transforming growth factor beta-activated receptor activity;GO:0032559;GO:0043169//cation binding	GO:0003006//developmental process involved in reproduction;GO:0006464//cellular protein modification process;GO:0007178//transmembrane receptor protein serine/threonine kinase signaling pathway	gi|148672036|gb|EDL03983.1|/0/1
77630	3119	0	3.12	0.01	0.1	3.32193	Up	0.124842	0.327581	Prdm8	PR domain containing 8	K12463	GO:0005622//intracellular	GO:0003676//nucleic acid binding;GO:0046872//metal ion binding	GO:0007399//nervous system development	gi|110347527|ref|NP_084223.2|/0/1
381994	1015	0	1	0.01	0.1	3.32193	Up	0.499684	0.74549	E030018B13Rik	RIKEN cDNA E030018B13 gene	-	-	-	-	gi|148675321|gb|EDL07268.1|/2.03218e-58/1
73634	975	0	1	0.01	0.1	3.32193	Up	0.499684	0.745191	1700125H20Rik	RIKEN cDNA 1700125H20 gene	K11367	-	-	-	gi|254587922|ref|NP_082865.1|/4.16218e-122/1
20167	1994	0	2	0.01	0.1	3.32193	Up	0.249764	0.509464	Rtn2	reticulon 2 (Z-band associated protein)	K00688	GO:0031227//intrinsic to endoplasmic reticulum membrane	GO:0060089	GO:0023052//signaling	gi|7305449|ref|NP_038676.1|/0/1
14134	1062	0	1	0.01	0.1	3.32193	Up	0.499684	0.742956	Fcnb	ficolin B	K10104	GO:0044421//extracellular region part	GO:0005515//protein binding;GO:0030246//carbohydrate binding;GO:0046872//metal ion binding	GO:0006956//complement activation;GO:0023052//signaling	gi|77404440|ref|NP_034320.1|/1.15171e-176/1
17293	1936	0	2	0.01	0.1	3.32193	Up	0.249764	0.508557	Mesp2	mesoderm posterior 2	K09076	GO:0043231//intracellular membrane-bounded organelle	GO:0001071//nucleic acid binding transcription factor activity;GO:0003676//nucleic acid binding	GO:0006357//regulation of transcription from RNA polymerase II promoter;GO:0007166//cell surface receptor signaling pathway;GO:0007509//mesoderm migration involved in gastrulation;GO:0009952//anterior/posterior pattern specification	gi|111955348|ref|NP_032615.2|/1.74954e-164/1
14871	1049	0	1	0.01	0.1	3.32193	Up	0.499684	0.740512	Gstt1	glutathione S-transferase, theta 1	K00799	GO:0000267//cell fraction;GO:0043231//intracellular membrane-bounded organelle;GO:0044444//cytoplasmic part	GO:0004601//peroxidase activity;GO:0016765//transferase activity, transferring alkyl or aryl (other than methyl) groups	GO:0006790//sulfur compound metabolic process;GO:0010033//response to organic substance	gi|160298219|ref|NP_032211.3|/1.35608e-137/1
110958	2051	0	2	0.01	0.1	3.32193	Up	0.249764	0.508139	M1ap	meiosis 1 associated protein	-	GO:0031224//intrinsic to membrane	-	GO:0006333//chromatin assembly or disassembly;GO:0010467//gene expression;GO:0048232//male gamete generation	gi|188035879|ref|NP_149070.2|/0/1
111186	979	0	1	0.01	0.1	3.32193	Up	0.499684	0.739849	Stmn1-rs1	stathmin 1, related sequence 1	K04381	GO:0005626//insoluble fraction;GO:0015630//microtubule cytoskeleton;GO:0044444//cytoplasmic part	GO:0008092//cytoskeletal protein binding;GO:0060089	GO:0000278//mitotic cell cycle;GO:0007165//signal transduction;GO:0007417//central nervous system development;GO:0031111//negative regulation of microtubule polymerization or depolymerization;GO:0048522//positive regulation of cellular process;GO:0048667//cell morphogenesis involved in neuron differentiation;GO:0051707//response to other organism	gi|56118724|ref|NP_001007972.1|/1.07515e-21/1
26366	1060	0	1	0.01	0.1	3.32193	Up	0.499684	0.739333	Ceacam10	carcinoembryonic antigen-related cell adhesion molecule 10	K06499	-	-	-	gi|229092064|ref|NP_031701.3|/2.59878e-144/1
100502932	2940	0	2.97	0.01	0.1	3.32193	Up	0.249764	0.506476	Gm13544	predicted gene 13544	K13568	GO:0031224//intrinsic to membrane;GO:0043235//receptor complex;GO:0044424//intracellular part	GO:0017002//activin-activated receptor activity;GO:0032403//protein complex binding;GO:0032559;GO:0043169//cation binding;GO:0070696//transmembrane receptor protein serine/threonine kinase binding	GO:0001832//blastocyst growth;GO:0006464//cellular protein modification process;GO:0006796//phosphate-containing compound metabolic process;GO:0006915//apoptotic process;GO:0007179//transforming growth factor beta receptor signaling pathway;GO:0009746;GO:0009855//determination of bilateral symmetry;GO:0010876//lipid localization;GO:0021543//pallium development;GO:0022037//metencephalon developmen…	gi|335302842|ref|XP_003359566.1|/1.37831e-25/1
56320	2906.05	0	3	0.01	0.1	3.32193	Up	0.124842	0.326602	Dbn1	drebrin 1	-	GO:0005856//cytoskeleton;GO:0015629//actin cytoskeleton	GO:0005515//protein binding	GO:0007399//nervous system development;GO:0030036//actin cytoskeleton organization;GO:0030154//cell differentiation;GO:0048731;GO:0050794//regulation of cellular process;GO:0051239	gi|148709253|gb|EDL41199.1|/0/1
12480	1246	2.07	20.71	0.17	1.68	3.30485	Up	6.5643e-05	0.000567507	Cd1d2	CD1d2 antigen	K06448	GO:0000323//lytic vacuole;GO:0005768//endosome;GO:0009986//cell surface;GO:0031224//intrinsic to membrane	GO:0005515//protein binding;GO:0030882//lipid antigen binding	GO:0001912//positive regulation of leukocyte mediated cytotoxicity;GO:0006952//defense response;GO:0019883//antigen processing and presentation of endogenous antigen;GO:0019884//antigen processing and presentation of exogenous antigen;GO:0042108//positive regulation of cytokine biosynthetic process;GO:0043368//positive T cell selection;GO:0046638//positive regulation of alpha-beta T cell differen…	gi|110665733|ref|NP_031666.2|/2.22365e-179/1
114304	4565	1.41	12.94	0.03	0.28	3.22239	Up	0.00182405	0.011089	Slc28a3	solute carrier family 28 (sodium-coupled nucleoside transporter), member 3	K11536	GO:0016021//integral to membrane	GO:0005345//purine nucleobase transmembrane transporter activity;GO:0005415//nucleoside:sodium symporter activity;GO:0005488//binding	GO:0001894//tissue homeostasis;GO:0006139//nucleobase-containing compound metabolic process;GO:0015858//nucleoside transport	gi|91598783|ref|NP_071712.3|/0/1
16005	2111	0	2	0.01	0.09	3.16993	Up	0.249764	0.516693	Igfals	insulin-like growth factor binding protein, acid labile subunit	K13023	GO:0016942//insulin-like growth factor binding protein complex;GO:0042598	GO:0019838//growth factor binding	GO:0009987//cellular process;GO:0023052//signaling	gi|60359992|dbj|BAD90215.1|/0/1
80334	2188	0	2	0.01	0.09	3.16993	Up	0.249764	0.515975	Kcnip4	Kv channel interacting protein 4	K13764	GO:0005626//insoluble fraction;GO:0016020//membrane;GO:0043005//neuron projection;GO:0044297//cell body	GO:0005261//cation channel activity;GO:0046872//metal ion binding	GO:0030001//metal ion transport;GO:0034220//ion transmembrane transport	gi|78190486|ref|NP_001030175.1|/8.40384e-127/1
269855	4260	0	4	0.01	0.09	3.16993	Up	0.0624014	0.19705	Ssc5d	scavenger receptor cysteine rich domain containing (5 domains)	K13912	GO:0044464//cell part	GO:0004888//transmembrane signaling receptor activity	GO:0023052//signaling	gi|27370514|ref|NP_766596.1|/0/1
14526	1091	0	1	0.01	0.09	3.16993	Up	0.499684	0.762786	Gcg	glucagon	K05259	GO:0000267//cell fraction;GO:0016020//membrane;GO:0016023//cytoplasmic membrane-bounded vesicle;GO:0044421//extracellular region part	GO:0001664//G-protein coupled receptor binding	GO:0005975//carbohydrate metabolic process;GO:0006629//lipid metabolic process;GO:0007187//G-protein coupled receptor signaling pathway, coupled to cyclic nucleotide second messenger;GO:0007610//behavior;GO:0015980//energy derivation by oxidation of organic compounds;GO:0030073//insulin secretion;GO:0032096//negative regulation of response to food;GO:0033762//response to glucagon stimulus;GO:0043…	gi|148695041|gb|EDL26988.1|/1.59134e-120/1
75141	2810	0	2.66	0.01	0.09	3.16993	Up	0.249764	0.514974	Rasd2	RASD family, member 2	K07844	GO:0016020//membrane	GO:0017111//nucleoside-triphosphatase activity;GO:0019900//kinase binding;GO:0032561//guanyl ribonucleotide binding	GO:0007270//neuron-neuron synaptic transmission;GO:0007610//behavior;GO:0009207;GO:0010740//positive regulation of intracellular protein kinase cascade;GO:0016567//protein ubiquitination;GO:0016925//protein sumoylation	gi|22477556|gb|AAH36988.1|/4.78269e-169/1
109218	1148	0	1	0.01	0.09	3.16993	Up	0.499684	0.760133	Tmem139	transmembrane protein 139	K02186	-	-	-	gi|148352318|ref|NP_780617.2|/1.16135e-100/1
20289	1136	0	1	0.01	0.09	3.16993	Up	0.499684	0.759279	Scx	scleraxis	K09070	-	GO:0003676//nucleic acid binding;GO:0046983//protein dimerization activity	GO:0006357//regulation of transcription from RNA polymerase II promoter	gi|38566694|ref|NP_942588.1|/3.83028e-72/1
22286	1160	0	1	0.01	0.09	3.16993	Up	0.499684	0.758736	Utf1	undifferentiated embryonic cell transcription factor 1	-	GO:0043231//intracellular membrane-bounded organelle	GO:0003712//transcription cofactor activity;GO:0005488//binding	GO:0006357//regulation of transcription from RNA polymerase II promoter;GO:0008406//gonad development	gi|47834495|gb|AAT38948.1|/7.80614e-145/1
100038353	2301	0	2	0.01	0.09	3.16993	Up	0.249764	0.514189	Gm10532	predicted gene 10532	-	GO:0044444//cytoplasmic part	GO:0005488//binding	GO:0000956//nuclear-transcribed mRNA catabolic process;GO:0006413//translational initiation	gi|34785615|gb|AAH58104.1|/3.49757e-90/1
56620	1143	0	1	0.01	0.09	3.16993	Up	0.499684	0.755803	Clec4n	C-type lectin domain family 4, member n	K10057;K06723	GO:0016020//membrane;GO:0044464//cell part	GO:0030246//carbohydrate binding	GO:0006952//defense response;GO:0007249//I-kappaB kinase/NF-kappaB cascade;GO:0050707//regulation of cytokine secretion	gi|9910158|ref|NP_064385.1|/6.2005e-127/1
73072	4657	0	4	0.01	0.09	3.16993	Up	0.0624014	0.196758	BC068157	cDNA sequence BC068157	K10955;K03626	-	-	-	gi|161016770|ref|NP_997086.2|/0/1
210673	3304	0	3	0.01	0.09	3.16993	Up	0.124842	0.328044	Prrt3	proline-rich transmembrane protein 3	-	-	-	-	gi|148667066|gb|EDK99482.1|/0/1
73453	1084	0	1	0.01	0.09	3.16993	Up	0.499684	0.751218	1700067K01Rik	RIKEN cDNA 1700067K01 gene	-	-	-	-	gi|148678976|gb|EDL10923.1|/1.36597e-156/1
381142	2247	0	2	0.01	0.09	3.16993	Up	0.249764	0.511569	Arl14epl	ADP-ribosylation factor-like 14 effector protein-like	-	-	-	-	gi|85701959|ref|NP_001028618.1|/2.69148e-87/1
12955	1185	0	1	0.01	0.09	3.16993	Up	0.499684	0.750157	Cryab	crystallin, alpha B	K09542	GO:0000267//cell fraction;GO:0015629//actin cytoskeleton;GO:0016020//membrane;GO:0031674//I band;GO:0043231//intracellular membrane-bounded organelle	GO:0005198//structural molecule activity;GO:0015631//tubulin binding;GO:0042802//identical protein binding	GO:0000165//MAPK cascade;GO:0000226//microtubule cytoskeleton organization;GO:0000302//response to reactive oxygen species;GO:0003012//muscle system process;GO:0010466//negative regulation of peptidase activity;GO:0010467//gene expression;GO:0016049//cell growth;GO:0019318//hexose metabolic process;GO:0032386//regulation of intracellular transport;GO:0043010//camera-type eye development;GO:004306…	gi|431908329|gb|ELK11927.1|/1.2888e-113/1
27423	1083	0	1	0.01	0.09	3.16993	Up	0.499684	0.746089	Klra15	killer cell lectin-like receptor, subfamily A, member 15	K10069;K08763	GO:0016020//membrane	GO:0060089	-	gi|7549771|ref|NP_038821.2|/6.77926e-156/1
78603	1178	0	1	0.01	0.09	3.16993	Up	0.499684	0.744594	B230216N24Rik	RIKEN cDNA B230216N24 gene	-	-	-	-	gi|148707948|gb|EDL39895.1|/1.8256e-32/1
328971	1135	0	1	0.01	0.09	3.16993	Up	0.499684	0.743253	Spink10	serine peptidase inhibitor, Kazal type 10	K06254	GO:0031224//intrinsic to membrane	GO:0004866//endopeptidase inhibitor activity	GO:0010466//negative regulation of peptidase activity	gi|29244400|ref|NP_808497.1|/1.59154e-94/1
67652	1073	0	1	0.01	0.09	3.16993	Up	0.499684	0.742288	Spaca1	sperm acrosome associated 1	-	GO:0044464//cell part	-	-	gi|21312846|ref|NP_080569.1|/4.79492e-138/1
17203	1162	0	1	0.01	0.09	3.16993	Up	0.499684	0.741251	Mc5r	melanocortin 5 receptor	K04203	GO:0031224//intrinsic to membrane	GO:0008528//G-protein coupled peptide receptor activity	GO:0006171//cAMP biosynthetic process;GO:0007166//cell surface receptor signaling pathway	gi|158533997|ref|NP_038624.2|/0/1
13389	2163	0	2	0.01	0.09	3.16993	Up	0.249764	0.50807	Dll3	delta-like 3 (Drosophila)	K06051	GO:0031224//intrinsic to membrane	GO:0005102//receptor binding	GO:0007498//mesoderm development;GO:0008593//regulation of Notch signaling pathway;GO:0009952//anterior/posterior pattern specification;GO:0010720//positive regulation of cell development;GO:0043009//chordate embryonic development;GO:0045165//cell fate commitment;GO:0045686//negative regulation of glial cell differentiation	gi|116292184|ref|NP_031892.2|/0/1
70839	2338	0	2	0.01	0.09	3.16993	Up	0.249764	0.507861	P2ry12	purinergic receptor P2Y, G-protein coupled 12	K04298	GO:0016021//integral to membrane;GO:0043231//intracellular membrane-bounded organelle	GO:0030695//GTPase regulator activity;GO:0045028//G-protein coupled purinergic nucleotide receptor activity	GO:0001775//cell activation;GO:0006811//ion transport;GO:0007187//G-protein coupled receptor signaling pathway, coupled to cyclic nucleotide second messenger;GO:0007243//intracellular protein kinase cascade;GO:0007599//hemostasis;GO:0031280;GO:0035588	gi|169790983|ref|NP_081847.3|/1.32354e-169/1
73904	1094	0	1	0.01	0.09	3.16993	Up	0.499684	0.739407	4833412C05Rik	RIKEN cDNA 4833412C05 gene	-	-	-	-	gi|148675227|gb|EDL07174.1|/1.02459e-42/1
77552	1190	0	1	0.01	0.09	3.16993	Up	0.499684	0.738452	Shisa4	shisa homolog 4 (Xenopus laevis)	K10135	GO:0016020//membrane	-	-	gi|148707634|gb|EDL39581.1|/4.80043e-89/1
100038566	1133	0	1	0.01	0.09	3.16993	Up	0.499684	0.738158	Gm10658	predicted gene 10658	K01104	-	-	-	gi|426379864|ref|XP_004056607.1|/3.62878e-14/1
73075	1093	0	1	0.01	0.09	3.16993	Up	0.499684	0.736987	Ppil6	peptidylprolyl isomerase (cyclophilin)-like 6	K12739	-	GO:0016859//cis-trans isomerase activity	GO:0044267//cellular protein metabolic process	gi|162329596|ref|NP_082706.1|/5.97568e-176/1
620246	1086	0	1	0.01	0.09	3.16993	Up	0.499684	0.733205	Gpr52	G protein-coupled receptor 52	K08407	GO:0016021//integral to membrane	GO:0004888//transmembrane signaling receptor activity	GO:0007166//cell surface receptor signaling pathway	gi|226423943|ref|NP_001139802.1|/0/1
67735	2122	0	2	0.01	0.09	3.16993	Up	0.249764	0.506131	4930528A17Rik	RIKEN cDNA 4930528A17 gene	-	-	-	-	gi|12854451|dbj|BAB30033.1|/7.35844e-79/1
17000	2109	0	2	0.01	0.09	3.16993	Up	0.249764	0.50558	Ltbr	lymphotoxin B receptor	K03159	GO:0031224//intrinsic to membrane	GO:0004871//signal transducer activity;GO:0005488//binding	GO:0007249//I-kappaB kinase/NF-kappaB cascade;GO:0009612//response to mechanical stimulus;GO:0012501//programmed cell death;GO:0048534	gi|74222224|dbj|BAE26920.1|/0/1
233079	1909.47	1	8	0.05	0.42	3.07039	Up	0.021429	0.0859124	Ffar2	free fatty acid receptor 2	K04328	GO:0016021//integral to membrane	GO:0004888//transmembrane signaling receptor activity;GO:0005488//binding	GO:0007166//cell surface receptor signaling pathway	gi|22122727|ref|NP_666299.1|/7.55905e-178/1
100271841	758.26	2.99	9	0.15	1.23	3.03562	Up	0.0384726	0.136049	Gm16119	predicted gene 16119	-	-	-	-	gi|148675484|gb|EDL07431.1|/4.48907e-23/1
233186	2427	0	2	0.01	0.08	3	Up	0.249764	0.516549	Siglec5	sialic acid binding Ig-like lectin 5	K06549	GO:0031224//intrinsic to membrane	GO:0005529	-	gi|148690702|gb|EDL22649.1|/0/1
18109	2596	0	2	0.01	0.08	3	Up	0.249764	0.516334	Mycn	v-myc myelocytomatosis viral related oncogene, neuroblastoma derived (avian)	K09109	GO:0043231//intracellular membrane-bounded organelle;GO:0044427//chromosomal part	GO:0003676//nucleic acid binding	GO:0001763//morphogenesis of a branching structure;GO:0006355//regulation of transcription, DNA-dependent;GO:0008219//cell death;GO:0008284//positive regulation of cell proliferation;GO:0016337//cell-cell adhesion;GO:0030323//respiratory tube development;GO:0030326//embryonic limb morphogenesis;GO:0048562//embryonic organ morphogenesis	gi|148666033|gb|EDK98449.1|/0/1
74202	3054	0	2.4	0.01	0.08	3	Up	0.249764	0.516047	Fblim1	filamin binding LIM protein 1	K06273	GO:0043227//membrane-bounded organelle;GO:0043232;GO:0044444//cytoplasmic part;GO:0044459//plasma membrane part	GO:0003676//nucleic acid binding;GO:0046872//metal ion binding	GO:0034330;GO:0065008	gi|110625770|ref|NP_598515.3|/0/1
15114	3774	0	3	0.01	0.08	3	Up	0.124842	0.329383	Hap1	huntingtin-associated protein 1	K04647	GO:0005768//endosome;GO:0030427//site of polarized growth;GO:0031410//cytoplasmic vesicle;GO:0033267//axon part	GO:0005488//binding	GO:0010975//regulation of neuron projection development;GO:0016197//endosomal transport;GO:0033036;GO:0051648//vesicle localization;GO:0070848//response to growth factor stimulus	gi|6754158|ref|NP_034534.1|/0/1
66205	1257	0	1	0.01	0.08	3	Up	0.499684	0.764277	Cd302	CD302 antigen	K06722;K06559	GO:0031224//intrinsic to membrane	GO:0004871//signal transducer activity;GO:0030246//carbohydrate binding	-	gi|27228976|ref|NP_079698.2|/1.11276e-115/1
732482	1156	0	0.9	0.01	0.08	3	Up	0.999684	1.00428	Gm9731	Fam58a pseudogene	-	-	GO:0005488//binding	-	gi|70912374|ref|NP_001020583.1|/4.96568e-92/1
93705	4645	0	3.76	0.01	0.08	3	Up	0.124842	0.328975	Pcdhgb8	protocadherin gamma subfamily B, 8	K04600	GO:0005626//insoluble fraction;GO:0030427//site of polarized growth;GO:0031224//intrinsic to membrane	GO:0046872//metal ion binding	GO:0016337//cell-cell adhesion	gi|18087745|ref|NP_291058.1|/0/1
381546	1295	0	1	0.01	0.08	3	Up	0.499684	0.762708	Ccdc24	coiled-coil domain containing 24	-	-	-	-	gi|148698592|gb|EDL30539.1|/1.04299e-124/1
230904	1260	0	1	0.01	0.08	3	Up	0.499684	0.761067	Fbxo2	F-box protein 2	K10099	GO:0030425//dendrite;GO:0031461//cullin-RING ubiquitin ligase complex;GO:0042598;GO:0043231//intracellular membrane-bounded organelle;GO:0044444//cytoplasmic part	GO:0005515//protein binding;GO:0019787//small conjugating protein ligase activity;GO:0030246//carbohydrate binding	GO:0008283//cell proliferation;GO:0016567//protein ubiquitination;GO:0043161//proteasomal ubiquitin-dependent protein catabolic process	gi|33859801|ref|NP_789818.1|/4.65913e-138/1
331360	1277	0	1.05	0.01	0.08	3	Up	0.499684	0.760989	Zf12	Zf12 pseudogene	K09230	GO:0043231//intracellular membrane-bounded organelle	GO:0001071//nucleic acid binding transcription factor activity;GO:0003677//DNA binding;GO:0030528//transcription regulator activity;GO:0046914//transition metal ion binding	GO:0006351//transcription, DNA-dependent;GO:0008366//axon ensheathment	gi|395537209|ref|XP_003770596.1|/6.81967e-90/1
52430	1255	0	1	0.01	0.08	3	Up	0.499684	0.759744	Echdc2	enoyl Coenzyme A hydratase domain containing 2	K05607	GO:0043231//intracellular membrane-bounded organelle	GO:0003824//catalytic activity	GO:0032787//monocarboxylic acid metabolic process;GO:0044238//primary metabolic process	gi|74150361|dbj|BAE32227.1|/1.25919e-135/1
270757	2328	0	1.97	0.01	0.08	3	Up	0.499684	0.759667	Bpifc	BPI fold containing family C	K08761;K05399	-	GO:0008289//lipid binding	-	gi|148689482|gb|EDL21429.1|/0/1
330958	1205	0	1	0.01	0.08	3	Up	0.499684	0.758891	A730043L09Rik	RIKEN cDNA A730043L09 gene	-	-	-	-	gi|148683526|gb|EDL15473.1|/1.23331e-07/1
12159	1994	0	1.67	0.01	0.08	3	Up	0.499684	0.756804	Bmp4	bone morphogenetic protein 4	K04662	GO:0031012//extracellular matrix;GO:0031982//vesicle;GO:0044424//intracellular part	GO:0005539//glycosaminoglycan binding;GO:0030528//transcription regulator activity;GO:0042802//identical protein binding;GO:0070696//transmembrane receptor protein serine/threonine kinase binding	GO:0000122//negative regulation of transcription from RNA polymerase II promoter;GO:0001656//metanephros development;GO:0001658//branching involved in ureteric bud morphogenesis;GO:0001709//cell fate determination;GO:0001934//positive regulation of protein phosphorylation;GO:0001935//endothelial cell proliferation;GO:0001944//vasculature development;GO:0002062//chondrocyte differentiation;GO:0002…	gi|148688764|gb|EDL20711.1|/0/1
74703	1306	0	1	0.01	0.08	3	Up	0.499684	0.75588	Ccdc7	coiled-coil domain containing 7	-	-	-	-	gi|308081777|ref|NP_001183970.1|/2.08719e-80/1
320973	528	1	8	0.2	1.6	3	Up	0.021429	0.0859356	D330023K18Rik	RIKEN cDNA D330023K18 gene	-	-	-	-	-
242608	3177	0	2.53	0.01	0.08	3	Up	0.249764	0.51277	Podn	podocan	K08764	GO:0031012//extracellular matrix;GO:0044424//intracellular part	GO:0005515//protein binding	GO:0008283//cell proliferation;GO:0016477//cell migration	gi|32526861|ref|NP_766462.2|/0/1
71761	2421	0	2	0.01	0.08	3	Up	0.249764	0.511287	Amdhd1	amidohydrolase domain containing 1	K01468	GO:0044444//cytoplasmic part	GO:0016812//hydrolase activity, acting on carbon-nitrogen (but not peptide) bonds, in cyclic amides;GO:0043169//cation binding	GO:0006536//glutamate metabolic process;GO:0006547//histidine metabolic process	gi|254675292|ref|NP_082184.1|/0/1
66790	1310	0	1	0.01	0.08	3	Up	0.499684	0.748645	Grtp1	GH regulated TBC protein 1	K11837;K13136	GO:0044464//cell part	GO:0005099//Ras GTPase activator activity	GO:0032313//regulation of Rab GTPase activity	gi|85861226|ref|NP_080044.2|/0/1
194309	1306	0	1	0.01	0.08	3	Up	0.499684	0.748419	Vps37d	vacuolar protein sorting 37D (yeast)	K12185	GO:0005768//endosome;GO:0031090//organelle membrane	-	GO:0016192//vesicle-mediated transport	gi|29243920|ref|NP_808242.1|/9.4344e-57/1
16163	1217	0	1	0.01	0.08	3	Up	0.499684	0.747741	Il13	interleukin 13	K05435	GO:0044421//extracellular region part;GO:0044424//intracellular part	GO:0005126//cytokine receptor binding	GO:0001818//negative regulation of cytokine production;GO:0002237//response to molecule of bacterial origin;GO:0002377//immunoglobulin production;GO:0002696//positive regulation of leukocyte activation;GO:0008284//positive regulation of cell proliferation;GO:0009612//response to mechanical stimulus;GO:0010524//positive regulation of calcium ion transport into cytosol;GO:0014070//response to organ…	gi|6680403|ref|NP_032381.1|/2.10584e-55/1
74438	3628	0	3	0.01	0.08	3	Up	0.124842	0.327639	Clvs1	clavesin 1	K01104	GO:0005769//early endosome;GO:0030135//coated vesicle;GO:0044431//Golgi apparatus part	GO:0035091//phosphatidylinositol binding	GO:0007033//vacuole organization;GO:0051234//establishment of localization	gi|58037379|ref|NP_083216.1|/0/1
77132	1334	0	1	0.01	0.08	3	Up	0.499684	0.746164	2810433D01Rik	RIKEN cDNA 2810433D01 gene	-	-	-	-	gi|148702197|gb|EDL34144.1|/1.40985e-39/1
624860	1356	0	1.01	0.01	0.08	3	Up	0.499684	0.745715	Gm12253	predicted gene 12253	K10591;K06552	-	-	GO:0048771//tissue remodeling	gi|113865925|ref|NP_001039007.1|/3.81888e-133/1
93700	4739	0	3.7	0.01	0.08	3	Up	0.124842	0.327408	Pcdhgb2	protocadherin gamma subfamily B, 2	K04600	GO:0005626//insoluble fraction;GO:0030427//site of polarized growth;GO:0031224//intrinsic to membrane	GO:0046872//metal ion binding	GO:0016337//cell-cell adhesion	gi|18087735|ref|NP_291053.1|/0/1
213393	1314	0	1	0.01	0.08	3	Up	0.499684	0.744295	8430408G22Rik	RIKEN cDNA 8430408G22 gene	-	GO:0043231//intracellular membrane-bounded organelle	-	-	gi|22122425|ref|NP_666092.1|/1.76816e-111/1
216454	1281	0	0.99	0.01	0.08	3	Up	0.999684	1.00184	BC089597	cDNA sequence BC089597	K11154	GO:0016021//integral to membrane;GO:0042598;GO:0044432//endoplasmic reticulum part	GO:0016616//oxidoreductase activity, acting on the CH-OH group of donors, NAD or NADP as acceptor;GO:0042802//identical protein binding	GO:0001523//retinoid metabolic process;GO:0035238//vitamin A biosynthetic process	gi|148692582|gb|EDL24529.1|/0/1
239114	1232	0	1	0.01	0.08	3	Up	0.499684	0.741917	Il17d	interleukin 17D	K05492	GO:0044421//extracellular region part	GO:0005102//receptor binding	GO:0006952//defense response	gi|148277104|ref|NP_665836.2|/1.91756e-96/1
328314	1297	0	1	0.01	0.08	3	Up	0.499684	0.741547	Gm5086	predicted gene 5086	-	-	-	-	gi|148668549|gb|EDL00868.1|/3.02547e-31/1
320202	2534	0	1.92	0.01	0.08	3	Up	0.499684	0.741177	Lefty2	left-right determination factor 2	K04668	GO:0031091//platelet alpha granule;GO:0044421//extracellular region part	GO:0005126//cytokine receptor binding	GO:0001667//ameboidal cell migration;GO:0001775//cell activation;GO:0006887//exocytosis;GO:0007178//transmembrane receptor protein serine/threonine kinase signaling pathway;GO:0007599//hemostasis;GO:0008283//cell proliferation;GO:0009798//axis specification;GO:0033189//response to vitamin A;GO:0040007//growth	gi|148681196|gb|EDL13143.1|/0/1
14747	2845	0	2.18	0.01	0.08	3	Up	0.249764	0.508487	Cmklr1	chemokine-like receptor 1	K04245	GO:0016021//integral to membrane	GO:0001637//G-protein coupled chemoattractant receptor activity	GO:0002690//positive regulation of leukocyte chemotaxis;GO:0007166//cell surface receptor signaling pathway;GO:0048731	gi|33469077|ref|NP_032179.1|/0/1
71326	1220	0	1	0.01	0.08	3	Up	0.499684	0.740955	Treml1	triggering receptor expressed on myeloid cells-like 1	K14363	GO:0030141//secretory granule;GO:0031224//intrinsic to membrane	GO:0004871//signal transducer activity;GO:0005488//binding	GO:0001775//cell activation;GO:0009611//response to wounding;GO:0019932//second-messenger-mediated signaling	gi|58037247|ref|NP_082039.1|/1.05574e-147/1
106522	2454	0	2	0.01	0.08	3	Up	0.249764	0.508	Pkdcc	protein kinase domain containing, cytoplasmic	-	GO:0043231//intracellular membrane-bounded organelle	GO:0016301//kinase activity;GO:0032559	GO:0002062//chondrocyte differentiation;GO:0006464//cellular protein modification process;GO:0030282//bone mineralization;GO:0042996//regulation of Golgi to plasma membrane protein transport;GO:0048565//digestive tract development	gi|208431820|ref|NP_598878.2|/0/1
21418	2863	0	2.32	0.01	0.08	3	Up	0.249764	0.507445	Tfap2a	transcription factor AP-2, alpha	K09176	GO:0005815//microtubule organizing center;GO:0031981//nuclear lumen;GO:0043234//protein complex	GO:0000977//RNA polymerase II regulatory region sequence-specific DNA binding;GO:0001071//nucleic acid binding transcription factor activity;GO:0003712//transcription cofactor activity;GO:0005515//protein binding	GO:0002064//epithelial cell development;GO:0006357//regulation of transcription from RNA polymerase II promoter;GO:0008544//epidermis development;GO:0016331//morphogenesis of embryonic epithelium;GO:0030282//bone mineralization;GO:0048704//embryonic skeletal system morphogenesis;GO:0070169	gi|171846238|ref|NP_001116420.1|/0/1
66769	1214	0	1	0.01	0.08	3	Up	0.499684	0.737133	4933427E11Rik	RIKEN cDNA 4933427E11 gene	-	-	-	-	gi|148697491|gb|EDL29438.1|/4.95906e-81/1
100503991	1278	0	1	0.01	0.08	3	Up	0.499684	0.734074	Acpt	acid phosphatase, testicular	K14410	GO:0031224//intrinsic to membrane	GO:0016791//phosphatase activity	-	gi|303324608|ref|NP_001181963.1|/0/1
16168	1287	0	1	0.01	0.08	3	Up	0.499684	0.733422	Il15	interleukin 15	K05433	GO:0005626//insoluble fraction;GO:0016021//integral to membrane;GO:0043231//intracellular membrane-bounded organelle;GO:0044421//extracellular region part	GO:0005102//receptor binding;GO:0060089	GO:0001779//natural killer cell differentiation;GO:0001787//natural killer cell proliferation;GO:0001819//positive regulation of cytokine production;GO:0002684//positive regulation of immune system process;GO:0007154//cell communication;GO:0008285//negative regulation of cell proliferation;GO:0014891;GO:0030203//glycosaminoglycan metabolic process;GO:0031349//positive regulation of defense respon…	gi|148678944|gb|EDL10891.1|/1.05761e-76/1
23928	5930	0	5	0.01	0.08	3	Up	0.0311908	0.116184	Lamc3	laminin gamma 3	K06247	GO:0005578//proteinaceous extracellular matrix;GO:0044464//cell part	-	GO:0000902//cell morphogenesis;GO:0021782//glial cell development;GO:0050953//sensory perception of light stimulus	gi|66392579|ref|NP_035966.2|/0/1
330902	1986	1	8	0.05	0.4	3	Up	0.021429	0.0858893	Gm16853	predicted gene, 16853	-	-	-	-	gi|148693243|gb|EDL25190.1|/3.8483e-66/1
20728	1266	0	1	0.01	0.08	3	Up	0.499684	0.732194	Spic	Spi-C transcription factor (Spi-1/PU.1 related)	K09440	GO:0043231//intracellular membrane-bounded organelle	GO:0003677//DNA binding	GO:0001701//in utero embryonic development;GO:0010551	gi|165932335|ref|NP_035591.3|/1.04768e-129/1
69784	1211	0	1	0.01	0.08	3	Up	0.499684	0.732121	1500009L16Rik	RIKEN cDNA 1500009L16 gene	-	-	-	-	gi|223633950|ref|NP_001138670.1|/4.85244e-28/1
620695	1291	0	1	0.01	0.08	3	Up	0.499684	0.731977	Gm13889	predicted gene 13889	-	-	-	-	gi|190356058|sp|Q3UPL5.2|CK096_MOUSE/2.10833e-55/1
20201	392	4	32	1.11	8.86	2.99675	Up	1.07442e-06	1.32476e-05	S100a8	S100 calcium binding protein A8 (calgranulin A)	-	GO:0016020//membrane;GO:0043232;GO:0044421//extracellular region part	GO:0046872//metal ion binding	GO:0002237//response to molecule of bacterial origin;GO:0006954//inflammatory response;GO:0010038//response to metal ion	gi|7305453|ref|NP_038678.1|/1.71631e-45/1
634650	2723	15.94	125.48	0.58	4.6	2.98751	Up	4.80002e-23	2.36345e-21	Gbp11	guanylate binding protein 11	K08840;K06669;K10388	GO:0005774//vacuolar membrane;GO:0031982//vesicle	-	GO:0001562//response to protozoan;GO:0032496//response to lipopolysaccharide;GO:0034341//response to interferon-gamma;GO:0035456//response to interferon-beta;GO:0042742//defense response to bacterium;GO:0051702//interaction with symbiont	gi|225007564|ref|NP_001034736.2|/0/1
100504262	1661	1.17	8.44	0.07	0.51	2.86507	Up	0.021429	0.085982	A730020E08Rik	RIKEN cDNA A730020E08 gene	-	-	-	-	gi|68062078|ref|XP_673041.1|/4.6782e-14/1
67425	2522	11	80	0.44	3.17	2.84891	Up	2.44656e-14	7.24708e-13	Eps8l1	EPS8-like 1	K07365	GO:0044424//intracellular part	-	-	gi|18874094|ref|NP_080422.1|/0/1
27280	1483	3	21	0.2	1.43	2.83794	Up	0.000155572	0.00122985	Phlda3	pleckstrin homology-like domain, family A, member 3	K10371	GO:0016020//membrane;GO:0043227//membrane-bounded organelle;GO:0044424//intracellular part	GO:0005515//protein binding;GO:0035091//phosphatidylinositol binding	GO:0008630//intrinsic apoptotic signaling pathway in response to DNA damage;GO:0010741//negative regulation of intracellular protein kinase cascade;GO:0032502//developmental process	gi|7305377|ref|NP_038778.1|/8.57438e-65/1
20890	1519	0	1	0.01	0.07	2.80735	Up	0.499684	0.76982	Wnt8a	wingless-related MMTV integration site 8A	K00714	GO:0016020//membrane;GO:0031012//extracellular matrix	GO:0005102//receptor binding;GO:0060089	GO:0000122//negative regulation of transcription from RNA polymerase II promoter;GO:0001667//ameboidal cell migration;GO:0007420//brain development;GO:0007423//sensory organ development;GO:0008104//protein localization;GO:0009946//proximal/distal axis specification;GO:0009948//anterior/posterior axis specification;GO:0009967//positive regulation of signal transduction;GO:0032989;GO:0035567//non-c…	gi|6678169|ref|NP_033316.1|/0/1
13038	1482	0	1	0.01	0.07	2.80735	Up	0.499684	0.76966	Ctsk	cathepsin K	K01371	GO:0000323//lytic vacuole;GO:0044421//extracellular region part	GO:0004175//endopeptidase activity;GO:0005488//binding	GO:0001894//tissue homeostasis;GO:0019538//protein metabolic process	gi|31982433|ref|NP_031828.2|/0/1
329514	1396	0	1	0.01	0.07	2.80735	Up	0.499684	0.769023	Gm14047	predicted gene 14047	-	-	-	-	gi|148692632|gb|EDL24579.1|/1.72982e-11/1
11932	2959	0	2	0.01	0.07	2.80735	Up	0.249764	0.516621	Atp1b2	ATPase, Na+/K+ transporting, beta 2 polypeptide	K01540	GO:0031224//intrinsic to membrane;GO:0044424//intracellular part;GO:0044459//plasma membrane part	GO:0005488//binding;GO:0008556//potassium-transporting ATPase activity	GO:0002376//immune system process;GO:0007599//hemostasis;GO:0009206;GO:0009207	gi|7242138|ref|NP_038201.1|/1.28661e-172/1
14985	1399	0	1	0.01	0.07	2.80735	Up	0.499684	0.767752	H2-M10.1	histocompatibility 2, M region locus 10.1	K06751	GO:0031224//intrinsic to membrane	-	-	gi|339715132|ref|NP_038572.3|/2.24036e-176/1
103765	1370	0	1	0.01	0.07	2.80735	Up	0.499684	0.766089	Tmem17	transmembrane protein 17	-	GO:0044464//cell part	-	-	gi|23956402|ref|NP_705824.1|/1.8954e-71/1
16191	1534	0	1	0.01	0.07	2.80735	Up	0.499684	0.765774	Il5	interleukin 5	K05428	GO:0000267//cell fraction;GO:0044421//extracellular region part	GO:0005126//cytokine receptor binding	GO:0001934//positive regulation of protein phosphorylation;GO:0006952//defense response;GO:0007166//cell surface receptor signaling pathway;GO:0010740//positive regulation of intracellular protein kinase cascade;GO:0030854//positive regulation of granulocyte differentiation;GO:0030888//regulation of B cell proliferation;GO:0031334//positive regulation of protein complex assembly;GO:0032583;GO:004…	gi|6754336|ref|NP_034688.1|/9.27409e-70/1
16668	1400	0	1	0.01	0.07	2.80735	Up	0.499684	0.764513	Krt18	keratin 18	K07604	GO:0005813//centrosome;GO:0005882//intermediate filament;GO:0034399//nuclear periphery	GO:0005488//binding	GO:0006915//apoptotic process;GO:0019221//cytokine-mediated signaling pathway;GO:0032502//developmental process;GO:0043001//Golgi to plasma membrane protein transport;GO:0051704	gi|74198485|dbj|BAE39725.1|/0/1
72575	2707	0	2	0.01	0.07	2.80735	Up	0.249764	0.515474	C430049B03Rik	RIKEN cDNA C430049B03 gene	-	-	-	-	gi|148697175|gb|EDL29122.1|/6.51739e-31/1
71133	1356	0	1	0.01	0.07	2.80735	Up	0.499684	0.763649	4933422A05Rik	RIKEN cDNA 4933422A05 gene	-	-	-	-	gi|148693445|gb|EDL25392.1|/8.47282e-32/1
14234	2739	0	2	0.01	0.07	2.80735	Up	0.249764	0.515045	Foxc2	forkhead box C2	K09396	GO:0043231//intracellular membrane-bounded organelle;GO:0043234//protein complex	GO:0000981//sequence-specific DNA binding RNA polymerase II transcription factor activity;GO:0003682//chromatin binding;GO:0003702//RNA polymerase II transcription factor activity;GO:0005515//protein binding;GO:0016564//transcription repressor activity;GO:0043565//sequence-specific DNA binding;GO:0043566//structure-specific DNA binding	GO:0000122//negative regulation of transcription from RNA polymerase II promoter;GO:0001654//eye development;GO:0001710//mesodermal cell fate commitment;GO:0001945//lymph vessel development;GO:0002042//cell migration involved in sprouting angiogenesis;GO:0003018;GO:0007169//transmembrane receptor protein tyrosine kinase signaling pathway;GO:0009719;GO:0009952//anterior/posterior pattern specifica…	gi|159032068|ref|NP_038547.2|/0/1
75625	1398	0	1	0.01	0.07	2.80735	Up	0.499684	0.76216	Mageh1	melanoma antigen, family H, 1	K12464;K04976	GO:0044424//intracellular part	-	GO:0007169//transmembrane receptor protein tyrosine kinase signaling pathway;GO:0012501//programmed cell death	gi|12963825|ref|NP_076277.1|/7.61538e-100/1
11471	1424	0	1	0.01	0.07	2.80735	Up	0.499684	0.759046	Actl7b	actin-like 7b	K05692	GO:0005856//cytoskeleton	GO:0005198//structural molecule activity	-	gi|146198843|ref|NP_079547.2|/0/1
78070	2809.11	0	2	0.01	0.07	2.80735	Up	0.249764	0.514261	Cpt1c	carnitine palmitoyltransferase 1c	K08765	GO:0031224//intrinsic to membrane;GO:0031966//mitochondrial membrane	GO:0016406	GO:0006520//cellular amino acid metabolic process;GO:0032787//monocarboxylic acid metabolic process	gi|24211027|ref|NP_710146.1|/0/1
75847	2709	0	2	0.01	0.07	2.80735	Up	0.249764	0.514118	Ispd	isoprenoid synthase domain containing	-	-	GO:0016772//transferase activity, transferring phosphorus-containing groups	GO:0006720//isoprenoid metabolic process	gi|157412261|ref|NP_848744.2|/0/1
238555	2983	0	2	0.01	0.07	2.80735	Up	0.249764	0.513905	Btn2a2	butyrophilin, subfamily 2, member A2	K06712	GO:0031224//intrinsic to membrane	-	-	gi|148700619|gb|EDL32566.1|/0/1
76072	1404	0	1	0.01	0.07	2.80735	Up	0.499684	0.757885	Rnf183	ring finger protein 183	-	GO:0031224//intrinsic to membrane	GO:0046914//transition metal ion binding	-	gi|149059623|gb|EDM10561.1|/1.21667e-105/1
26561	1434	0	1	0.01	0.07	2.80735	Up	0.499684	0.757807	Mmp23	matrix metallopeptidase 23	K08001	GO:0031012//extracellular matrix;GO:0031224//intrinsic to membrane;GO:0044444//cytoplasmic part	GO:0004175//endopeptidase activity;GO:0046914//transition metal ion binding	GO:0019538//protein metabolic process	gi|6754710|ref|NP_036115.1|/0/1
107770	1418	0	1	0.01	0.07	2.80735	Up	0.499684	0.755957	Tm6sf2	transmembrane 6 superfamily member 2	-	GO:0031224//intrinsic to membrane	-	-	gi|148696830|gb|EDL28777.1|/0/1
70988	1094	0	0.72	0.01	0.07	2.80735	Up	0.999684	1.00346	4931428L18Rik	RIKEN cDNA 4931428L18 gene	-	-	GO:0016211	GO:0006541//glutamine metabolic process	gi|148682479|gb|EDL14426.1|/1.68494e-53/1
319433	1402	0	1	0.01	0.07	2.80735	Up	0.499684	0.755726	Serpine3	serpin peptidase inhibitor, clade E (nexin, plasminogen activator inhibitor type 1), member 3	K13963	-	GO:0004866//endopeptidase inhibitor activity	GO:0006508//proteolysis;GO:0010466//negative regulation of peptidase activity	gi|148704136|gb|EDL36083.1|/0/1
24084	1500	0	1	0.01	0.07	2.80735	Up	0.499684	0.754958	Tekt2	tektin 2	K04688	GO:0005924//cell-substrate adherens junction;GO:0005930//axoneme;GO:0015630//microtubule cytoskeleton;GO:0031981//nuclear lumen	-	GO:0007010//cytoskeleton organization;GO:0048870//cell motility	gi|148225693|ref|NP_036032.2|/0/1
100616095	1500	0	1	0.01	0.07	2.80735	Up	0.499684	0.754039	0610007N19Rik	RIKEN cDNA 0610007N19	-	-	-	-	gi|148676924|gb|EDL08871.1|/4.37549e-16/1
211305	1485	0	1	0.01	0.07	2.80735	Up	0.499684	0.753504	Fbxw13	F-box and WD-40 domain protein 13	K10267	-	-	-	gi|29243960|ref|NP_808266.1|/0/1
101434	1391	0	1	0.01	0.07	2.80735	Up	0.499684	0.752055	Ceacam15	carcinoembryonic antigen-related cell adhesion molecule 15	K06499	-	-	-	gi|189409173|ref|NP_780524.1|/3.71053e-131/1
26415	1406	0	1	0.01	0.07	2.80735	Up	0.499684	0.751826	Mapk13	mitogen-activated protein kinase 13	K04441	GO:0000267//cell fraction	GO:0004702//receptor signaling protein serine/threonine kinase activity;GO:0032559	GO:0006464//cellular protein modification process;GO:0006796//phosphate-containing compound metabolic process;GO:0007169//transmembrane receptor protein tyrosine kinase signaling pathway;GO:0007264//small GTPase mediated signal transduction	gi|226246627|ref|NP_036080.2|/0/1
244723	1525	0	1	0.01	0.07	2.80735	Up	0.499684	0.750839	Olfm2	olfactomedin 2	K04594	-	-	-	gi|148747133|ref|NP_776138.2|/0/1
320590	2382	0	1.76	0.01	0.07	2.80735	Up	0.499684	0.749778	Svopl	SV2 related protein homolog (rat)-like	K06258	GO:0031224//intrinsic to membrane	GO:0005215//transporter activity	GO:0006810//transport	gi|37590471|gb|AAH58741.1|/0/1
224813	1384	0	1	0.01	0.07	2.80735	Up	0.499684	0.749476	Lrrc73	leucine rich repeat containing 73	-	-	-	-	gi|162287223|ref|NP_001104612.1|/2.90179e-152/1
11298	1472	0	1	0.01	0.07	2.80735	Up	0.499684	0.748343	Aanat	arylalkylamine N-acetyltransferase	K00669	GO:0044444//cytoplasmic part	GO:0008080//N-acetyltransferase activity	GO:0009058//biosynthetic process;GO:0009648//photoperiodism;GO:0010038//response to metal ion;GO:0030186//melatonin metabolic process;GO:0034694//response to prostaglandin stimulus;GO:0043434//response to peptide hormone stimulus;GO:0048511//rhythmic process;GO:0051384//response to glucocorticoid stimulus	gi|6752938|ref|NP_033721.1|/7.85327e-118/1
240819	1415	0	1	0.01	0.07	2.80735	Up	0.499684	0.748268	Teddm1	transmembrane epididymal protein 1	-	GO:0031224//intrinsic to membrane	-	-	gi|229892334|ref|NP_839975.2|/3.90646e-152/1
233231	4185	0	2.98	0.01	0.07	2.80735	Up	0.249764	0.510023	Mrgprb1	MAS-related GPR, member B1	K08396	GO:0031224//intrinsic to membrane	GO:0004888//transmembrane signaling receptor activity;GO:0042277//peptide binding	GO:0007166//cell surface receptor signaling pathway	gi|154240718|ref|NP_991379.3|/0/1
434396	2342	0	1.74	0.01	0.07	2.80735	Up	0.499684	0.745415	Gm5615	predicted gene 5615	-	-	-	-	gi|85702097|ref|NP_001028955.1|/5.76225e-56/1
100038494	1480	0	1	0.01	0.07	2.80735	Up	0.499684	0.745341	Gm10782	predicted gene 10782	-	-	-	-	gi|148709290|gb|EDL41236.1|/3.15435e-51/1
211535	2453	1	7	0.04	0.28	2.80735	Up	0.0389738	0.137332	Ccdc114	coiled-coil domain containing 114	K11499	-	-	-	gi|85701754|ref|NP_001028415.1|/0/1
100038454	1349	0	1	0.01	0.07	2.80735	Up	0.499684	0.745042	Gm13939	predicted gene 13939	-	-	-	-	gi|74219036|dbj|BAE26663.1|/9.99133e-17/1
13017	3047	0	2	0.01	0.07	2.80735	Up	0.249764	0.509813	Ctbp2	C-terminal binding protein 2	K04496	GO:0043231//intracellular membrane-bounded organelle;GO:0043234//protein complex;GO:0044459//plasma membrane part	GO:0000166//nucleotide binding;GO:0003712//transcription cofactor activity;GO:0016614//oxidoreductase activity, acting on CH-OH group of donors;GO:0030528//transcription regulator activity	GO:0006355//regulation of transcription, DNA-dependent;GO:0008283//cell proliferation;GO:0019058//viral infectious cycle;GO:0045444//fat cell differentiation	gi|6753548|ref|NP_034110.1|/0/1
330301	2829	0	2	0.01	0.07	2.80735	Up	0.249764	0.509604	Zfp786	zinc finger protein 786	K09228	GO:0043231//intracellular membrane-bounded organelle	GO:0003676//nucleic acid binding;GO:0046914//transition metal ion binding	GO:0006351//transcription, DNA-dependent	gi|29244498|ref|NP_808550.1|/0/1
382255	1503	0	1	0.01	0.07	2.80735	Up	0.499684	0.744072	Gm1720	predicted gene 1720	-	-	-	-	-
100038522	1385	0	1	0.01	0.07	2.80735	Up	0.499684	0.743551	Gm10485	predicted gene 10485	-	-	-	-	gi|74151690|dbj|BAE29640.1|/4.04193e-45/1
665194	1519	0	1	0.01	0.07	2.80735	Up	0.499684	0.74303	Gm7538	predicted gene 7538	-	-	-	-	-
433278	888	0	0.59	0.01	0.07	2.80735	Up	0.999684	1.00164	Khdc1c	KH domain containing 1C	-	GO:0044424//intracellular part	GO:0003676//nucleic acid binding	GO:0006915//apoptotic process;GO:0012502//induction of programmed cell death	gi|76573872|ref|NP_001029076.1|/6.84051e-97/1
328829	3583	0	2.53	0.01	0.07	2.80735	Up	0.249764	0.508766	9830107B12Rik	RIKEN cDNA 9830107B12 gene	K06742;K14362;K14378	-	GO:0004871//signal transducer activity	GO:0023052//signaling	gi|74178490|dbj|BAE32500.1|/8.42762e-81/1
18689	1391	0	1	0.01	0.07	2.80735	Up	0.499684	0.741991	Phxr4	per-hexamer repeat gene 4	-	-	-	-	gi|76827447|gb|AAI07290.1|/2.30927e-40/1
18542	1539	0	1	0.01	0.07	2.80735	Up	0.499684	0.741843	Pcolce	procollagen C-endopeptidase enhancer protein	K05502	GO:0044421//extracellular region part	GO:0005515//protein binding;GO:0005539//glycosaminoglycan binding;GO:0008047//enzyme activator activity	GO:0019538//protein metabolic process;GO:0051345//positive regulation of hydrolase activity	gi|125490382|ref|NP_032814.2|/0/1
378430	1439	0	1	0.01	0.07	2.80735	Up	0.499684	0.741103	Nanos2	nanos homolog 2 (Drosophila)	-	-	GO:0003676//nucleic acid binding;GO:0046914//transition metal ion binding	GO:0006412//translation;GO:0048232//male gamete generation;GO:0048869//cellular developmental process	gi|154090995|ref|NP_918953.2|/4.19912e-77/1
100170401	1428	0	1.06	0.01	0.07	2.80735	Up	0.499684	0.740217	EU599041	expressed sequence EU599041	K09228	-	-	-	gi|44890292|gb|AAH66874.1|/0/1
271278	2656	0	1.96	0.01	0.07	2.80735	Up	0.499684	0.738892	BC024139	cDNA sequence BC024139	K10382	-	GO:0046872//metal ion binding	GO:0022402//cell cycle process	gi|148697583|gb|EDL29530.1|/0/1
665180	1445	0	1	0.01	0.07	2.80735	Up	0.499684	0.738745	Clec2l	C-type lectin domain family 2, member L	K10071;K06502	GO:0031224//intrinsic to membrane	GO:0030246//carbohydrate binding	-	gi|168229210|ref|NP_001094977.1|/5.12729e-99/1
328778	1434	0	1	0.01	0.07	2.80735	Up	0.499684	0.73633	Rab26	RAB26, member RAS oncogene family	K07913	GO:0031224//intrinsic to membrane	GO:0017111//nucleoside-triphosphatase activity;GO:0032561//guanyl ribonucleotide binding	GO:0006887//exocytosis;GO:0009207;GO:0035556//intracellular signal transduction;GO:0048731	gi|254939698|ref|NP_796349.1|/6.33671e-134/1
17086	1463	0	1	0.01	0.07	2.80735	Up	0.499684	0.735382	Ncr1	natural cytotoxicity triggering receptor 1	K06741	GO:0016021//integral to membrane;GO:0070603//SWI/SNF superfamily-type complex	GO:0004871//signal transducer activity	GO:0001910//regulation of leukocyte mediated cytotoxicity;GO:0006952//defense response;GO:0023052//signaling;GO:0046649//lymphocyte activation	gi|31981638|ref|NP_034876.2|/0/1
12768	2831	0	2	0.01	0.07	2.80735	Up	0.249764	0.506269	Ccr1	chemokine (C-C motif) receptor 1	K04176	GO:0016021//integral to membrane	GO:0004950//chemokine receptor activity	GO:0001660//fever generation;GO:0002237//response to molecule of bacterial origin;GO:0006935//chemotaxis;GO:0007154//cell communication;GO:0007186//G-protein coupled receptor signaling pathway;GO:0030097//hemopoiesis;GO:0050900//leukocyte migration;GO:0051480//cytosolic calcium ion homeostasis	gi|157012007|ref|NP_034042.3|/5.3345e-168/1
72077	4301	0	3.01	0.01	0.07	2.80735	Up	0.124842	0.326717	Gcnt3	glucosaminyl (N-acetyl) transferase 3, mucin type	K09662	GO:0005626//insoluble fraction;GO:0012505//endomembrane system;GO:0031224//intrinsic to membrane;GO:0043231//intracellular membrane-bounded organelle	GO:0008375//acetylglucosaminyltransferase activity	GO:0002381//immunoglobulin production involved in immunoglobulin mediated immune response;GO:0006486//protein glycosylation;GO:0009887//organ morphogenesis;GO:0022600//digestive system process	gi|124430729|ref|NP_082363.2|/0/1
12801	5807	0	4	0.01	0.07	2.80735	Up	0.0624014	0.196341	Cnr1	cannabinoid receptor 1 (brain)	K04277	GO:0016021//integral to membrane;GO:0042598	GO:0004930//G-protein coupled receptor activity;GO:0005488//binding	GO:0001508//regulation of action potential;GO:0001660//fever generation;GO:0002237//response to molecule of bacterial origin;GO:0002438//acute inflammatory response to antigenic stimulus;GO:0002695;GO:0006635//fatty acid beta-oxidation;GO:0006811//ion transport;GO:0006915//apoptotic process;GO:0007187//G-protein coupled receptor signaling pathway, coupled to cyclic nucleotide second messenger;GO:…	gi|6724315|ref|NP_031752.1|/0/1
100504255	1447	0	1	0.01	0.07	2.80735	Up	0.499684	0.731329	Gm12159	predicted gene 12159	-	-	-	-	gi|148701889|gb|EDL33836.1|/9.59117e-21/1
13650	2955	0	2	0.01	0.07	2.80735	Up	0.249764	0.505787	Rhbdf1	rhomboid family 1 (Drosophila)	K02857	GO:0012505//endomembrane system;GO:0031090//organelle membrane;GO:0031224//intrinsic to membrane;GO:0043231//intracellular membrane-bounded organelle	GO:0004175//endopeptidase activity	GO:0019538//protein metabolic process	gi|226437617|ref|NP_034247.2|/0/1
72778	1475	0	1	0.01	0.07	2.80735	Up	0.499684	0.730466	Dnajc22	DnaJ (Hsp40) homolog, subfamily C, member 22	K09512;K09509;K09506	GO:0016020//membrane	GO:0005515//protein binding	-	gi|28849883|ref|NP_789805.1|/2.85522e-145/1
16596	1534	0	1	0.01	0.07	2.80735	Up	0.499684	0.730179	Klf1	Kruppel-like factor 1 (erythroid)	K09204	GO:0043231//intracellular membrane-bounded organelle	GO:0001071//nucleic acid binding transcription factor activity;GO:0043565//sequence-specific DNA binding;GO:0046914//transition metal ion binding	GO:0016568//chromatin modification;GO:0030099//myeloid cell differentiation;GO:0032583;GO:0043009//chordate embryonic development;GO:0048469//cell maturation	gi|225543580|ref|NP_034765.2|/0/1
80297	5505.25	1	7	0.02	0.13	2.70044	Up	0.0389738	0.137202	Sptbn4	spectrin beta, non-erythrocytic 4	K06115	GO:0016604//nuclear body;GO:0030864//cortical actin cytoskeleton;GO:0033267//axon part;GO:0034399//nuclear periphery	GO:0005198//structural molecule activity;GO:0008092//cytoskeletal protein binding	GO:0006810//transport;GO:0006935//chemotaxis;GO:0007010//cytoskeleton organization;GO:0007154//cell communication;GO:0008344//adult locomotory behavior;GO:0019953//sexual reproduction;GO:0030835//negative regulation of actin filament depolymerization;GO:0035264//multicellular organism growth;GO:0048667//cell morphogenesis involved in neuron differentiation;GO:0050877//neurological system process;…	gi|148692241|gb|EDL24188.1|/0/1
20388	1887	2.4	15.78	0.13	0.84	2.69188	Up	0.00130637	0.00827683	Sftpb	surfactant associated protein B	K12382	GO:0000323//lytic vacuole;GO:0005770//late endosome;GO:0030141//secretory granule;GO:0044421//extracellular region part	-	GO:0002237//response to molecule of bacterial origin;GO:0006643//membrane lipid metabolic process;GO:0006950//response to stress;GO:0009612//response to mechanical stimulus;GO:0009653//anatomical structure morphogenesis;GO:0009746;GO:0031960//response to corticosteroid stimulus;GO:0032501//multicellular organismal process;GO:0033273//response to vitamin;GO:0034097//response to cytokine stimulus;G…	gi|22296601|ref|NP_680088.1|/0/1
68591	2884	2	13	0.07	0.45	2.6845	Up	0.00416474	0.0223977	Mocos	molybdenum cofactor sulfurase	K15631	GO:0044444//cytoplasmic part	GO:0003824//catalytic activity;GO:0046914//transition metal ion binding;GO:0048037//cofactor binding	GO:0006766//vitamin metabolic process;GO:0009108//coenzyme biosynthetic process;GO:0042559//pteridine-containing compound biosynthetic process	gi|110625679|ref|NP_081055.1|/0/1
18155	2101	0.69	3.93	0.03	0.19	2.66297	Up	0.124842	0.329442	Pnoc	prepronociceptin	-	-	GO:0005179//hormone activity	GO:0007186//G-protein coupled receptor signaling pathway;GO:0007267//cell-cell signaling;GO:0050877//neurological system process	gi|326537301|ref|NP_001192004.1|/2.74399e-94/1
16816	1370	1	6	0.07	0.44	2.65208	Up	0.0701744	0.213219	Lcat	lecithin cholesterol acyltransferase	K00650	GO:0034358//plasma lipoprotein particle	GO:0004091//carboxylesterase activity;GO:0008374//O-acyltransferase activity;GO:0034185//apolipoprotein binding	GO:0010038//response to metal ion;GO:0016125//sterol metabolic process;GO:0030301//cholesterol transport;GO:0031960//response to corticosteroid stimulus;GO:0034370//triglyceride-rich lipoprotein particle remodeling;GO:0034434//sterol esterification;GO:0034645//cellular macromolecule biosynthetic process;GO:0046470//phosphatidylcholine metabolic process;GO:0055092//sterol homeostasis	gi|12836459|dbj|BAB23665.1|/0/1
66643	3124	2.57	15.74	0.08	0.5	2.64386	Up	0.00130637	0.00827331	Lix1	limb expression 1 homolog (chicken)	-	-	-	-	gi|118403302|ref|NP_079957.2|/2.78084e-149/1
16952	1395	1	6	0.07	0.43	2.61891	Up	0.0701744	0.212958	Anxa1	annexin A1	-	GO:0005740//mitochondrial envelope;GO:0005856//cytoskeleton;GO:0032991//macromolecular complex;GO:0042995//cell projection;GO:0044421//extracellular region part;GO:0044459//plasma membrane part	GO:0003723//RNA binding;GO:0004859//phospholipase inhibitor activity;GO:0005543//phospholipid binding;GO:0042802//identical protein binding;GO:0043566//structure-specific DNA binding;GO:0046872//metal ion binding	GO:0001516//prostaglandin biosynthetic process;GO:0002526//acute inflammatory response;GO:0006464//cellular protein modification process;GO:0006906//vesicle fusion;GO:0007165//signal transduction;GO:0008283//cell proliferation;GO:0009913//epidermal cell differentiation;GO:0010212//response to ionizing radiation;GO:0015909//long-chain fatty acid transport;GO:0019222//regulation of metabolic proces…	gi|74183811|dbj|BAE24494.1|/0/1
102657	3197	0	2	0.01	0.06	2.58496	Up	0.249764	0.516981	Cd276	CD276 antigen	K06746	GO:0009986//cell surface;GO:0031224//intrinsic to membrane	GO:0005515//protein binding	GO:0002682//regulation of immune system process;GO:0030282//bone mineralization;GO:0031348//negative regulation of defense response;GO:0042036//negative regulation of cytokine biosynthetic process;GO:0042098//T cell proliferation;GO:0042108//positive regulation of cytokine biosynthetic process;GO:0045597//positive regulation of cell differentiation	gi|19527206|ref|NP_598744.1|/4.85889e-157/1
74127	1774	0	1	0.01	0.06	2.58496	Up	0.499684	0.770458	Krt80	keratin 80	K07605	GO:0005882//intermediate filament	-	-	gi|124249090|ref|NP_083046.2|/0/1
26448	1693	0	1	0.01	0.06	2.58496	Up	0.499684	0.768705	Stk30	serine/threonine kinase 30	K08830	GO:0043231//intracellular membrane-bounded organelle	GO:0004674//protein serine/threonine kinase activity;GO:0032559	GO:0006464//cellular protein modification process;GO:0023052//signaling	gi|7106391|ref|NP_036103.1|/0/1
14686	1643	0	1	0.01	0.06	2.58496	Up	0.499684	0.76799	Gnat2	guanine nucleotide binding protein, alpha transducing 2	K04631	GO:0001750//photoreceptor outer segment;GO:0005626//insoluble fraction;GO:0031234//extrinsic to internal side of plasma membrane	GO:0004930//G-protein coupled receptor activity;GO:0005102//receptor binding;GO:0017111//nucleoside-triphosphatase activity;GO:0032403//protein complex binding;GO:0032561//guanyl ribonucleotide binding	GO:0007187//G-protein coupled receptor signaling pathway, coupled to cyclic nucleotide second messenger;GO:0007603//phototransduction, visible light;GO:0009207;GO:0042462//eye photoreceptor cell development;GO:0050912//detection of chemical stimulus involved in sensory perception of taste;GO:0050953//sensory perception of light stimulus;GO:0051480//cytosolic calcium ion homeostasis	gi|148670000|gb|EDL01947.1|/0/1
20203	1676	0	1	0.01	0.06	2.58496	Up	0.499684	0.766801	S100b	S100 protein, beta polypeptide, neural	-	GO:0031252//cell leading edge;GO:0043231//intracellular membrane-bounded organelle;GO:0044297//cell body;GO:0044444//cytoplasmic part	GO:0004857//enzyme inhibitor activity;GO:0005102//receptor binding;GO:0008092//cytoskeletal protein binding;GO:0042802//identical protein binding;GO:0046914//transition metal ion binding	GO:0001775//cell activation;GO:0001817//regulation of cytokine production;GO:0002699//positive regulation of immune effector process;GO:0006412//translation;GO:0006875//cellular metal ion homeostasis;GO:0006952//defense response;GO:0007249//I-kappaB kinase/NF-kappaB cascade;GO:0007611//learning or memory;GO:0012502//induction of programmed cell death;GO:0015980//energy derivation by oxidation of …	gi|148699911|gb|EDL31858.1|/2.85244e-35/1
329324	1731	0	1	0.01	0.06	2.58496	Up	0.499684	0.765931	Syt14	synaptotagmin XIV	K15290	GO:0031224//intrinsic to membrane	GO:0005543//phospholipid binding;GO:0042802//identical protein binding;GO:0046983//protein dimerization activity	-	gi|148681013|gb|EDL12960.1|/0/1
77058	1725	0	1	0.01	0.06	2.58496	Up	0.499684	0.765143	4921530D09Rik	RIKEN cDNA 4921530D09 gene	-	-	-	-	gi|254675160|ref|NP_084135.1|/0/1
16633	1787	0	1	0.01	0.06	2.58496	Up	0.499684	0.765064	Klra2	killer cell lectin-like receptor, subfamily A, member 2	K10069	GO:0031224//intrinsic to membrane	GO:0004871//signal transducer activity;GO:0030246//carbohydrate binding	GO:0023052//signaling;GO:0046649//lymphocyte activation	gi|283135205|ref|NP_032488.4|/6.18567e-169/1
16425	3139	0	2	0.01	0.06	2.58496	Up	0.249764	0.515617	Itih2	inter-alpha trypsin inhibitor, heavy chain 2	K04861	-	GO:0004866//endopeptidase inhibitor activity	GO:0010466//negative regulation of peptidase activity;GO:0030203//glycosaminoglycan metabolic process	gi|226874935|ref|NP_034712.2|/0/1
105005	3402	0	2	0.01	0.06	2.58496	Up	0.249764	0.515546	Fam84a	family with sequence similarity 84, member A	-	-	-	-	gi|148666046|gb|EDK98462.1|/2.10345e-166/1
75305	1737	0	1	0.01	0.06	2.58496	Up	0.499684	0.76467	Ankrd53	ankyrin repeat domain 53	K15503	-	-	-	gi|268370084|ref|NP_083521.2|/0/1
68775	1567	0	1	0.01	0.06	2.58496	Up	0.499684	0.762865	Atp6v1c2	ATPase, H+ transporting, lysosomal V1 subunit C2	K02148	GO:0033176;GO:0044444//cytoplasmic part	GO:0005488//binding;GO:0015662//ATPase activity, coupled to transmembrane movement of ions, phosphorylative mechanism	GO:0006875//cellular metal ion homeostasis;GO:0007169//transmembrane receptor protein tyrosine kinase signaling pathway;GO:0015031//protein transport;GO:0015988//energy coupled proton transmembrane transport, against electrochemical gradient	gi|227499977|ref|NP_001153104.1|/0/1
19123	1591	0	1	0.01	0.06	2.58496	Up	0.499684	0.76177	Proc	protein C	K01344	GO:0016020//membrane;GO:0044421//extracellular region part	GO:0004175//endopeptidase activity;GO:0046872//metal ion binding	GO:0006915//apoptotic process;GO:0007596//blood coagulation;GO:0019538//protein metabolic process;GO:0031348//negative regulation of defense response	gi|347543806|ref|NP_001036233.2|/0/1
84112	1571	0	1	0.01	0.06	2.58496	Up	0.499684	0.761379	Sucnr1	succinate receptor 1	K10042	GO:0031224//intrinsic to membrane	GO:0001608	GO:0035588	gi|254692932|ref|NP_115776.2|/0/1
232156	5141	0	3	0.01	0.06	2.58496	Up	0.124842	0.328916	Slc4a5	solute carrier family 4, sodium bicarbonate cotransporter, member 5	K13857	GO:0031224//intrinsic to membrane;GO:0044459//plasma membrane part	GO:0015081//sodium ion transmembrane transporter activity;GO:0015301//anion:anion antiporter activity	GO:0015698//inorganic anion transport;GO:0030001//metal ion transport;GO:0055067	gi|260593708|ref|NP_001159539.1|/0/1
76406	1613	0	1	0.01	0.06	2.58496	Up	0.499684	0.760444	1700019B03Rik	RIKEN cDNA 1700019B03 gene	-	-	-	-	gi|251823732|ref|NP_083874.1|/0/1
74644	1636	0	1	0.01	0.06	2.58496	Up	0.499684	0.757344	4930426D05Rik	RIKEN cDNA 4930426D05 gene	K10451	-	-	-	gi|148664551|gb|EDK96967.1|/9.80708e-33/1
66650	1823	0	1	0.01	0.06	2.58496	Up	0.499684	0.756958	Nepn	nephrocan	K13023;K06260	GO:0005578//proteinaceous extracellular matrix	-	GO:0000122//negative regulation of transcription from RNA polymerase II promoter;GO:0007179//transforming growth factor beta receptor signaling pathway;GO:0043062//extracellular structure organization	gi|13385148|ref|NP_079960.1|/0/1
227721	1824	0	1	0.01	0.06	2.58496	Up	0.499684	0.756727	Ppapdc3	phosphatidic acid phosphatase type 2 domain containing 3	-	GO:0012505//endomembrane system;GO:0031090//organelle membrane;GO:0031224//intrinsic to membrane;GO:0043231//intracellular membrane-bounded organelle	GO:0003824//catalytic activity	-	gi|21704026|ref|NP_663496.1|/3.76522e-129/1
625018	5369	0	3	0.01	0.06	2.58496	Up	0.124842	0.328625	C4a	complement component 4A (Rodgers blood group)	K03989	GO:0044421//extracellular region part	GO:0061135	GO:0002455//humoral immune response mediated by circulating immunoglobulin;GO:0006939//smooth muscle contraction;GO:0006952//defense response;GO:0010466//negative regulation of peptidase activity	gi|126215532|ref|NP_035543.2|/0/1
574403	5371	0	3	0.01	0.06	2.58496	Up	0.124842	0.328567	Fam196b	family with sequence similarity 196, member B	-	-	-	-	gi|85701578|ref|NP_001020553.1|/0/1
72647	1827	0	1.17	0.01	0.06	2.58496	Up	0.499684	0.756419	2700089I24Rik	RIKEN cDNA 2700089I24 gene	-	-	-	-	gi|148669880|gb|EDL01827.1|/2.12889e-31/1
13096	1824	0	1	0.01	0.06	2.58496	Up	0.499684	0.755419	Cyp2c37	cytochrome P450, family 2. subfamily c, polypeptide 37	K07413	GO:0031090//organelle membrane;GO:0042598;GO:0043231//intracellular membrane-bounded organelle	GO:0005506//iron ion binding;GO:0005515//protein binding;GO:0016712//oxidoreductase activity, acting on paired donors, with incorporation or reduction of molecular oxygen, reduced flavin or flavoprotein as one donor, and incorporation of one atom of oxygen	GO:0006721//terpenoid metabolic process;GO:0042493//response to drug	gi|148709879|gb|EDL41825.1|/0/1
50706	3130	0	2	0.01	0.06	2.58496	Up	0.249764	0.512911	Postn	periostin, osteoblast specific factor	-	GO:0031012//extracellular matrix	GO:0005539//glycosaminoglycan binding	GO:0007219//Notch signaling pathway;GO:0043062//extracellular structure organization;GO:0048856//anatomical structure development	gi|7657429|ref|NP_056599.1|/0/1
17965	1762	0	1	0.01	0.06	2.58496	Up	0.499684	0.752588	Nbl1	neuroblastoma, suppression of tumorigenicity 1	K01645	-	-	GO:0045597//positive regulation of cell differentiation;GO:0048858//cell projection morphogenesis	gi|338721650|ref|XP_001501793.3|/4.6611e-68/1
69457	3067	0	2	0.01	0.06	2.58496	Up	0.249764	0.512133	2310005G13Rik	RIKEN cDNA 2310005G13 gene	-	-	-	-	gi|158853996|ref|NP_899104.2|/3.917e-156/1
269120	1636	0	0.99	0.01	0.06	2.58496	Up	0.999684	1.00292	Optc	opticin	K08128	GO:0031012//extracellular matrix	GO:0005198//structural molecule activity;GO:0005488//binding	-	gi|238018139|ref|NP_001153894.1|/1.2991e-134/1
627367	2586	0	1.46	0.01	0.06	2.58496	Up	0.499684	0.751598	Vmn2r97	vomeronasal 2, receptor 97	K04613	-	-	-	gi|157151761|ref|NP_001098019.1|/0/1
76527	1720	0	1	0.01	0.06	2.58496	Up	0.499684	0.751522	Il34	interleukin 34	-	GO:0044421//extracellular region part	GO:0005126//cytokine receptor binding	GO:0001932//regulation of protein phosphorylation;GO:0008283//cell proliferation	gi|33239433|ref|NP_083922.1|/8.79337e-118/1
19733	1574	0	1	0.01	0.06	2.58496	Up	0.499684	0.751294	Rgn	regucalcin	K01053	GO:0043231//intracellular membrane-bounded organelle	GO:0004091//carboxylesterase activity;GO:0046914//transition metal ion binding	GO:0006875//cellular metal ion homeostasis;GO:0009966//regulation of signal transduction;GO:0019852//L-ascorbic acid metabolic process;GO:0043462//regulation of ATPase activity	gi|6677739|ref|NP_033086.1|/1.43655e-174/1
71753	3206	0	2	0.01	0.06	2.58496	Up	0.249764	0.511499	Tmprss6	transmembrane serine protease 6	K09637	GO:0031224//intrinsic to membrane	GO:0004175//endopeptidase activity	GO:0019538//protein metabolic process;GO:0030195//negative regulation of blood coagulation	gi|125656152|ref|NP_082178.2|/0/1
17536	5010	0	2.92	0.01	0.06	2.58496	Up	0.249764	0.511428	Meis2	Meis homeobox 2	K15613	GO:0043231//intracellular membrane-bounded organelle	GO:0001071//nucleic acid binding transcription factor activity;GO:0003677//DNA binding;GO:0003702//RNA polymerase II transcription factor activity;GO:0003712//transcription cofactor activity	GO:0006357//regulation of transcription from RNA polymerase II promoter;GO:0007423//sensory organ development	gi|227330553|ref|NP_001153040.1|/0/1
20392	1711	0	1	0.01	0.06	2.58496	Up	0.499684	0.749854	Sgce	sarcoglycan, epsilon	K12565	GO:0016011//dystroglycan complex;GO:0016021//integral to membrane;GO:0043232	GO:0046872//metal ion binding	GO:0007399//nervous system development;GO:0031589//cell-substrate adhesion;GO:0048513//organ development	gi|194328792|ref|NP_035490.3|/0/1
18133	2366	0.28	1.47	0.01	0.06	2.58496	Up	0.499684	0.749098	Nov	nephroblastoma overexpressed gene	K06827	GO:0043005//neuron projection;GO:0044297//cell body;GO:0044421//extracellular region part	GO:0005102//receptor binding;GO:0019838//growth factor binding	GO:0016049//cell growth	gi|6754876|ref|NP_035060.1|/0/1
552913	1662	0	1	0.01	0.06	2.58496	Up	0.499684	0.74857	Gm14634	predicted gene 14634	-	-	-	-	gi|148703751|gb|EDL35698.1|/3.11647e-42/1
71276	3437	0	2	0.01	0.06	2.58496	Up	0.249764	0.510444	Ccdc57	coiled-coil domain containing 57	K10352;K10421	-	-	-	gi|58037237|ref|NP_082021.1|/0/1
319823	1933	0	1.1	0.01	0.06	2.58496	Up	0.499684	0.746314	F630003A18Rik	RIKEN cDNA F630003A18 gene	K06531;K06081	GO:0009986//cell surface;GO:0031224//intrinsic to membrane	GO:0004871//signal transducer activity;GO:0005488//binding	GO:0002682//regulation of immune system process;GO:0023052//signaling	gi|28892873|ref|NP_795984.1|/1.25466e-146/1
15233	1619	0	1	0.01	0.06	2.58496	Up	0.499684	0.746014	Hgd	homogentisate 1, 2-dioxygenase	K00451	GO:0044444//cytoplasmic part	GO:0016702//oxidoreductase activity, acting on single donors with incorporation of molecular oxygen, incorporation of two atoms of oxygen;GO:0043169//cation binding	GO:0006558//L-phenylalanine metabolic process;GO:0006570//tyrosine metabolic process	gi|240120123|ref|NP_038575.2|/0/1
242642	1602	0	1	0.01	0.06	2.58496	Up	0.499684	0.745864	Hpdl	4-hydroxyphenylpyruvate dioxygenase-like	K00457	-	GO:0016702//oxidoreductase activity, acting on single donors with incorporation of molecular oxygen, incorporation of two atoms of oxygen;GO:0043169//cation binding	GO:0006520//cellular amino acid metabolic process	gi|22122847|ref|NP_666368.1|/0/1
19051	1738	0	0.99	0.01	0.06	2.58496	Up	0.999684	1.00191	Ppp1r17	protein phosphatase 1, regulatory subunit 17	K08067	GO:0000267//cell fraction;GO:0044444//cytoplasmic part	GO:0004864//protein phosphatase inhibitor activity	GO:0006464//cellular protein modification process;GO:0007399//nervous system development;GO:0019222//regulation of metabolic process;GO:0035556//intracellular signal transduction	gi|6755148|ref|NP_035283.1|/9.80989e-87/1
71208	1676	0	1	0.01	0.06	2.58496	Up	0.499684	0.742882	4933440M02Rik	RIKEN cDNA 4933440M02 gene	-	-	-	-	gi|148685369|gb|EDL17316.1|/4.95921e-38/1
13070	1774	0	1	0.01	0.06	2.58496	Up	0.499684	0.742807	Cyp11a1	cytochrome P450, family 11, subfamily a, polypeptide 1	K00498	GO:0005743//mitochondrial inner membrane;GO:0043025//neuronal cell body	GO:0005506//iron ion binding;GO:0008395//steroid hydroxylase activity;GO:0032934//sterol binding	GO:0000302//response to reactive oxygen species;GO:0006700//C21-steroid hormone biosynthetic process;GO:0006702//androgen biosynthetic process;GO:0006775;GO:0006970//response to osmotic stress;GO:0007422//peripheral nervous system development;GO:0007618//mating;GO:0008406//gonad development;GO:0009636//response to toxic substance;GO:0010212//response to ionizing radiation;GO:0014070//response to …	gi|148747566|ref|NP_062753.3|/0/1
20429	1603	0	1	0.01	0.06	2.58496	Up	0.499684	0.740586	Shox2	short stature homeobox 2	K09331	GO:0043231//intracellular membrane-bounded organelle	GO:0001071//nucleic acid binding transcription factor activity;GO:0003677//DNA binding	GO:0001503//ossification;GO:0002062//chondrocyte differentiation;GO:0003206;GO:0006357//regulation of transcription from RNA polymerase II promoter;GO:0008284//positive regulation of cell proliferation;GO:0008589//regulation of smoothened signaling pathway;GO:0035108//limb morphogenesis;GO:0048704//embryonic skeletal system morphogenesis	gi|7305489|ref|NP_038693.1|/3.0891e-124/1
66371	1790	0	1	0.01	0.06	2.58496	Up	0.499684	0.73926	Chmp4c	charged multivesicular body protein 4C	K12194	GO:0005768//endosome	GO:0005488//binding	GO:0016192//vesicle-mediated transport	gi|148673213|gb|EDL05160.1|/2.65947e-95/1
70934	1704	0	1	0.01	0.06	2.58496	Up	0.499684	0.739039	4931403G20Rik	RIKEN cDNA 4931403G20 gene	-	-	-	-	gi|148704649|gb|EDL36596.1|/6.31299e-31/1
75083	1748	0	1	0.01	0.06	2.58496	Up	0.499684	0.738819	Usp50	ubiquitin specific peptidase 50	K11839	-	GO:0016790//thiolester hydrolase activity;GO:0070011//peptidase activity, acting on L-amino acid peptides	GO:0019941//modification-dependent protein catabolic process	gi|38174591|gb|AAH61020.1|/0/1
228550	1808	0	1	0.01	0.06	2.58496	Up	0.499684	0.738599	Itpka	inositol 1,4,5-trisphosphate 3-kinase A	K00911	-	GO:0004674//protein serine/threonine kinase activity;GO:0005515//protein binding;GO:0032559;GO:0051766//inositol trisphosphate kinase activity	GO:0006796//phosphate-containing compound metabolic process;GO:0019751//polyol metabolic process;GO:0023052//signaling	gi|22122643|ref|NP_666237.1|/0/1
112422	2576	0	1.59	0.01	0.06	2.58496	Up	0.499684	0.738232	2610305D13Rik	RIKEN cDNA 2610305D13 gene	K09228	-	-	-	gi|407264643|ref|XP_003945755.1|/0/1
18256	1799	0	1	0.01	0.06	2.58496	Up	0.499684	0.737719	Oc90	otoconin 90	K01047	GO:0031012//extracellular matrix	GO:0004091//carboxylesterase activity;GO:0046872//metal ion binding	GO:0006629//lipid metabolic process;GO:0019637//organophosphate metabolic process	gi|45545407|ref|NP_035083.1|/0/1
19016	1769	0	1	0.01	0.06	2.58496	Up	0.499684	0.736622	Pparg	peroxisome proliferator activated receptor gamma	K08530	GO:0031981//nuclear lumen;GO:0043231//intracellular membrane-bounded organelle;GO:0043234//protein complex;GO:0044444//cytoplasmic part	GO:0001071//nucleic acid binding transcription factor activity;GO:0004879//ligand-activated sequence-specific DNA binding RNA polymerase II transcription factor activity;GO:0004954;GO:0016564//transcription repressor activity;GO:0042974//retinoic acid receptor binding;GO:0043565//sequence-specific DNA binding;GO:0046914//transition metal ion binding;GO:0050543//icosatetraenoic acid binding	GO:0000122//negative regulation of transcription from RNA polymerase II promoter;GO:0001816//cytokine production;GO:0002526//acute inflammatory response;GO:0002573//myeloid leukocyte differentiation;GO:0006915//apoptotic process;GO:0008015//blood circulation;GO:0008283//cell proliferation;GO:0009755//hormone-mediated signaling pathway;GO:0009887//organ morphogenesis;GO:0010226//response to lithiu…	gi|187960103|ref|NP_035276.2|/0/1
75953	3201	0	1.84	0.01	0.06	2.58496	Up	0.499684	0.736475	Samd7	sterile alpha motif domain containing 7	K11457	-	-	-	gi|254039607|ref|NP_083765.2|/0/1
65962	1688	0	1	0.01	0.06	2.58496	Up	0.499684	0.735965	Slc9a3r2	solute carrier family 9 (sodium/hydrogen exchanger), member 3 regulator 2	K13358	GO:0043231//intracellular membrane-bounded organelle;GO:0044459//plasma membrane part	GO:0019899//enzyme binding;GO:0019904//protein domain specific binding	GO:0009968//negative regulation of signal transduction;GO:0042391//regulation of membrane potential;GO:0048856//anatomical structure development;GO:0065003	gi|226246650|ref|NP_075938.2|/1.10385e-119/1
74076	1633	0	1	0.01	0.06	2.58496	Up	0.499684	0.735892	4933406C10Rik	RIKEN cDNA 4933406C10 gene	-	-	-	-	gi|148704939|gb|EDL36886.1|/1.0478e-34/1
21405	3203	0	2	0.01	0.06	2.58496	Up	0.249764	0.507029	Hnf1a	HNF1 homeobox A	K08036	GO:0005634//nucleus;GO:0031513//nonmotile primary cilium;GO:0043234//protein complex	GO:0000982//RNA polymerase II core promoter proximal region sequence-specific DNA binding transcription factor activity;GO:0003702//RNA polymerase II transcription factor activity;GO:0016564//transcription repressor activity;GO:0042802//identical protein binding;GO:0043565//sequence-specific DNA binding;GO:0043566//structure-specific DNA binding;GO:0046983//protein dimerization activity	GO:0001701//in utero embryonic development;GO:0001707//mesoderm formation;GO:0001894//tissue homeostasis;GO:0003006//developmental process involved in reproduction;GO:0006631//fatty acid metabolic process;GO:0006694//steroid biosynthetic process;GO:0006779//porphyrin-containing compound biosynthetic process;GO:0006950//response to stress;GO:0009746;GO:0010551;GO:0010646//regulation of cell commun…	gi|166295202|ref|NP_033353.2|/0/1
666794	3224	0	2	0.01	0.06	2.58496	Up	0.249764	0.50696	Rbm24	RNA binding motif protein 24	K12741;K14411	GO:0044424//intracellular part	GO:0003729//mRNA binding	GO:0014902//myotube differentiation;GO:0016071//mRNA metabolic process	gi|124487277|ref|NP_001074894.1|/7.92376e-99/1
627427	1903	0	1.06	0.01	0.06	2.58496	Up	0.499684	0.7348	Gm6756	3-phosphoglycerate dehydrogenase pseudogene	K00058	-	GO:0000166//nucleotide binding;GO:0016616//oxidoreductase activity, acting on the CH-OH group of donors, NAD or NADP as acceptor	GO:0006563//L-serine metabolic process;GO:0006790//sulfur compound metabolic process;GO:0007049//cell cycle;GO:0007417//central nervous system development;GO:0008652//cellular amino acid biosynthetic process;GO:0009064//glutamine family amino acid metabolic process;GO:0009066//aspartate family amino acid metabolic process;GO:0010001//glial cell differentiation;GO:0010467//gene expression;GO:00300…	gi|52353955|ref|NP_058662.2|/0/1
16559	3098	0	2	0.01	0.06	2.58496	Up	0.249764	0.506822	Kif17	kinesin family member 17	K10394	GO:0005875//microtubule associated complex;GO:0015630//microtubule cytoskeleton	GO:0003774//motor activity;GO:0032559	GO:0006810//transport;GO:0007017//microtubule-based process;GO:0008104//protein localization	gi|148681309|gb|EDL13256.1|/0/1
338320	1628	0	1	0.01	0.06	2.58496	Up	0.499684	0.734582	Mia2	melanoma inhibitory activity 2	-	-	-	-	gi|28893435|ref|NP_796295.1|/0/1
14677	3193	0	2	0.01	0.06	2.58496	Up	0.249764	0.506614	Gnai1	guanine nucleotide binding protein (G protein), alpha inhibiting 1	K04630	GO:0005626//insoluble fraction;GO:0005815//microtubule organizing center;GO:0031234//extrinsic to internal side of plasma membrane;GO:0043231//intracellular membrane-bounded organelle	GO:0001664//G-protein coupled receptor binding;GO:0017111//nucleoside-triphosphatase activity;GO:0032403//protein complex binding;GO:0032561//guanyl ribonucleotide binding;GO:0060089	GO:0001775//cell activation;GO:0007188//adenylate cyclase-modulating G-protein coupled receptor signaling pathway;GO:0007599//hemostasis;GO:0009207;GO:0050804//regulation of synaptic transmission	gi|27805887|ref|NP_776749.1|/0/1
209047	1024	1	6	0.1	0.6	2.58496	Up	0.0701744	0.212914	Gipc3	GIPC PDZ domain containing family, member 3	-	-	-	-	gi|22507363|ref|NP_683753.1|/9.63959e-149/1
19049	1682	0	1	0.01	0.06	2.58496	Up	0.499684	0.731401	Ppp1r1b	protein phosphatase 1, regulatory (inhibitor) subunit 1B	K15494	GO:0043231//intracellular membrane-bounded organelle;GO:0044444//cytoplasmic part	GO:0004864//protein phosphatase inhibitor activity;GO:0005515//protein binding;GO:0019887//protein kinase regulator activity	GO:0007165//signal transduction;GO:0007632//visual behavior;GO:0010467//gene expression;GO:0014075//response to amine stimulus;GO:0045924//regulation of female receptivity	gi|21536256|ref|NP_659077.1|/7.69708e-81/1
100303751	112	1	6	1.31	7.82	2.5776	Up	0.0701744	0.213088	Snora31	small nucleolar RNA, H/ACA box 31	-	-	-	-	gi|344240969|gb|EGV97072.1|/2.41997e-10/1
14464	3302	1.26	7.74	0.04	0.23	2.52356	Up	0.0389738	0.137364	Gata5	GATA binding protein 5	K09183	GO:0031981//nuclear lumen	GO:0000981//sequence-specific DNA binding RNA polymerase II transcription factor activity;GO:0030528//transcription regulator activity;GO:0043565//sequence-specific DNA binding;GO:0046914//transition metal ion binding	GO:0002065;GO:0007599//hemostasis;GO:0010551	gi|181337117|ref|NP_032119.2|/0/1
74633	1520	1	6	0.07	0.4	2.51457	Up	0.0701744	0.213132	4930429F24Rik	RIKEN cDNA 4930429F24 gene	-	-	-	-	gi|148694474|gb|EDL26421.1|/1.33979e-20/1
78267	2953	1	5	0.03	0.17	2.5025	Up	0.124793	0.331369	Klhdc8b	kelch domain containing 8B	K10446	GO:0044424//intracellular part	-	-	gi|148689341|gb|EDL21288.1|/0/1
18591	2956	1	5	0.03	0.17	2.5025	Up	0.124793	0.330838	Pdgfb	platelet derived growth factor, B polypeptide	K04359	GO:0012505//endomembrane system;GO:0031091//platelet alpha granule;GO:0044432//endoplasmic reticulum part	GO:0019838//growth factor binding;GO:0042802//identical protein binding;GO:0043498//cell surface binding;GO:0046983//protein dimerization activity;GO:0070851//growth factor receptor binding	GO:0001701//in utero embryonic development;GO:0001934//positive regulation of protein phosphorylation;GO:0001935//endothelial cell proliferation;GO:0003093//regulation of glomerular filtration;GO:0006275//regulation of DNA replication;GO:0006661//phosphatidylinositol biosynthetic process;GO:0006887//exocytosis;GO:0007010//cytoskeleton organization;GO:0007169//transmembrane receptor protein tyrosi…	gi|40538817|ref|NP_035187.2|/3.55688e-114/1
114671	1771	0.44	2	0.02	0.11	2.45943	Up	0.249764	0.505442	4930444G20Rik	RIKEN cDNA 4930444G20 gene	K03345	-	GO:0008233//peptidase activity	GO:0019538//protein metabolic process;GO:0043066//negative regulation of apoptotic process	gi|163965379|ref|NP_444494.1|/0/1
100039805	1062	1.03	5.63	0.1	0.54	2.43296	Up	0.124793	0.330425	D5Ertd605e	DNA segment, Chr 5, ERATO Doi 605, expressed	-	-	-	-	gi|149034841|gb|EDL89561.1|/4.88106e-42/1
100041735	1743	1.45	7.51	0.08	0.43	2.42626	Up	0.0389738	0.137299	Gm3494	predicted gene 3494	-	-	-	-	gi|379642572|ref|NP_001229870.2|/2.73872e-129/1
666329	1743	1.45	7.51	0.08	0.43	2.42626	Up	0.0389738	0.137267	Gm3317	predicted gene 3317	-	-	-	-	gi|379642572|ref|NP_001229870.2|/2.73872e-129/1
319176	390	2.43	13.09	0.68	3.64	2.42033	Up	0.00416474	0.0224058	Hist2h2ac	histone cluster 2, H2ac	K11251	GO:0000785//chromatin;GO:0043231//intracellular membrane-bounded organelle	GO:0003676//nucleic acid binding	GO:0034728//nucleosome organization	gi|71896919|ref|NP_001025924.1|/2.23638e-53/1
20266	1568	1	5	0.06	0.32	2.41504	Up	0.124793	0.330779	Scn1b	sodium channel, voltage-gated, type I, beta	K04845	GO:0031224//intrinsic to membrane	GO:0005272//sodium channel activity;GO:0005488//binding;GO:0016247//channel regulator activity	GO:0006814//sodium ion transport;GO:0006935//chemotaxis;GO:0007267//cell-cell signaling;GO:0017085//response to insecticide;GO:0034220//ion transmembrane transport	gi|148692003|gb|EDL23950.1|/1.04336e-108/1
210094	2567	1.1	5.53	0.04	0.21	2.39232	Up	0.124793	0.330661	Iglon5	IgLON family member 5	K06773	-	-	-	gi|257096063|ref|NP_001157990.1|/9.26714e-164/1
216864	1550	1.16	6.43	0.08	0.42	2.39232	Up	0.0701744	0.213001	Mgl2	macrophage galactose N-acetyl-galactosamine specific lectin 2	K06721;K10063	GO:0016020//membrane	GO:0030246//carbohydrate binding	-	gi|21553093|ref|NP_660119.1|/0/1
170758	1078	1	5	0.09	0.47	2.38466	Up	0.124793	0.33072	Rac3	RAS-related C3 botulinum substrate 3	K07861;K04392	GO:0005884//actin filament;GO:0016020//membrane;GO:0030427//site of polarized growth;GO:0031252//cell leading edge;GO:0042995//cell projection;GO:0044297//cell body;GO:0044444//cytoplasmic part	GO:0017111//nucleoside-triphosphatase activity;GO:0032561//guanyl ribonucleotide binding	GO:0007010//cytoskeleton organization;GO:0009207;GO:0009966//regulation of signal transduction;GO:0030030//cell projection organization;GO:0035556//intracellular signal transduction;GO:0050905//neuromuscular process	gi|4826962|ref|NP_005043.1|/5.22917e-100/1
67182	1069.1	1	6	0.11	0.57	2.37346	Up	0.0701744	0.213175	Pdzk1ip1	PDZK1 interacting protein 1	-	GO:0031224//intrinsic to membrane	-	-	gi|257095992|ref|NP_001158029.1|/3.44392e-65/1
69303	771	1	5	0.13	0.67	2.36565	Up	0.124793	0.330367	1700001G11Rik	RIKEN cDNA 1700001G11 gene	-	-	-	-	gi|148704053|gb|EDL36000.1|/1.45423e-30/1
22144	1540	3	15.8	0.2	1.03	2.36457	Up	0.0044064	0.023485	Tuba3a	tubulin, alpha 3A	K07374	GO:0005815//microtubule organizing center;GO:0042995//cell projection	GO:0017111//nucleoside-triphosphatase activity;GO:0032561//guanyl ribonucleotide binding	GO:0006458//'de novo' protein folding;GO:0007017//microtubule-based process;GO:0043623//cellular protein complex assembly	gi|291414495|ref|XP_002723497.1|/0/1
68232	543	1	5	0.19	0.97	2.35199	Up	0.124793	0.330073	1700120K04Rik	RIKEN cDNA 1700120K04 gene	-	-	-	-	gi|148685618|gb|EDL17565.1|/6.17559e-29/1
14729	2215	0	1	0.01	0.05	2.32193	Up	0.499684	0.771178	Gp5	glycoprotein 5 (platelet)	K06260	GO:0016021//integral to membrane	-	GO:0001775//cell activation;GO:0007599//hemostasis;GO:0072376	gi|31982322|ref|NP_032174.2|/0/1
11648	1680	0	0.88	0.01	0.05	2.32193	Up	0.999684	1.00509	Akp3	alkaline phosphatase 3, intestine, not Mn requiring	K01077	GO:0009986//cell surface;GO:0031224//intrinsic to membrane	GO:0016791//phosphatase activity;GO:0046914//transition metal ion binding	GO:0006796//phosphate-containing compound metabolic process;GO:0007399//nervous system development;GO:0009653//anatomical structure morphogenesis;GO:0040007//growth	gi|110347479|ref|NP_031458.2|/0/1
230597	2170	0	1	0.01	0.05	2.32193	Up	0.499684	0.770618	Zfyve9	zinc finger, FYVE domain containing 9	K04679	GO:0005769//early endosome	GO:0004871//signal transducer activity;GO:0005515//protein binding;GO:0046914//transition metal ion binding;GO:0070011//peptidase activity, acting on L-amino acid peptides	GO:0006606//protein import into nucleus;GO:0007179//transforming growth factor beta receptor signaling pathway;GO:0016192//vesicle-mediated transport	gi|119508810|ref|NP_899123.2|/0/1
26367	3234	0	1.59	0.01	0.05	2.32193	Up	0.499684	0.770538	Ceacam2	carcinoembryonic antigen-related cell adhesion molecule 2	K06499	GO:0016021//integral to membrane;GO:0031224//intrinsic to membrane	GO:0004871//signal transducer activity;GO:0019900//kinase binding	GO:0043405//regulation of MAP kinase activity;GO:0051704	gi|4092741|gb|AAC99458.1|/3.74852e-169/1
13117	2096	0	1	0.01	0.05	2.32193	Up	0.499684	0.769979	Cyp4a10	cytochrome P450, family 4, subfamily a, polypeptide 10	K07425	GO:0031090//organelle membrane;GO:0042598;GO:0043231//intracellular membrane-bounded organelle	GO:0005506//iron ion binding;GO:0016713	GO:0000038//very long-chain fatty acid metabolic process;GO:0001676//long-chain fatty acid metabolic process;GO:0006636//unsaturated fatty acid biosynthetic process;GO:0048513//organ development	gi|227116294|ref|NP_034141.3|/0/1
268807	2212	0	1	0.01	0.05	2.32193	Up	0.499684	0.769103	Klhl38	kelch-like 38	K13959	-	-	-	gi|148697356|gb|EDL29303.1|/0/1
15559	2073	0	1	0.01	0.05	2.32193	Up	0.499684	0.768864	Htr2b	5-hydroxytryptamine (serotonin) receptor 2B	K04157	GO:0031224//intrinsic to membrane;GO:0044424//intracellular part	GO:0004629//phospholipase C activity;GO:0005083//small GTPase regulator activity;GO:0005261//cation channel activity;GO:0005515//protein binding;GO:0008227//G-protein coupled amine receptor activity;GO:0043176//amine binding	GO:0000165//MAPK cascade;GO:0001667//ameboidal cell migration;GO:0001935//endothelial cell proliferation;GO:0002029//desensitization of G-protein coupled receptor protein signaling pathway;GO:0006164//purine nucleotide biosynthetic process;GO:0006816//calcium ion transport;GO:0006914//autophagy;GO:0006915//apoptotic process;GO:0007200//phospholipase C-activating G-protein coupled receptor signali…	gi|54090|emb|CAA78824.1|/0/1
19771	2138	0	1	0.01	0.05	2.32193	Up	0.499684	0.768307	Rlbp1	retinaldehyde binding protein 1	K01104	GO:0000267//cell fraction;GO:0044424//intracellular part	GO:0016918//retinal binding	GO:0006720//isoprenoid metabolic process;GO:0050953//sensory perception of light stimulus;GO:0051234//establishment of localization	gi|10181110|ref|NP_065624.1|/1.46411e-162/1
14130	1461.08	3.42	15.91	0.22	1.1	2.32193	Up	0.0044064	0.0235103	Fcgr2b	Fc receptor, IgG, low affinity IIb	K06463;K12560	GO:0009986//cell surface;GO:0016021//integral to membrane;GO:0043232	GO:0004871//signal transducer activity;GO:0019865//immunoglobulin binding	GO:0001810;GO:0001818//negative regulation of cytokine production;GO:0002237//response to molecule of bacterial origin;GO:0002274;GO:0002377//immunoglobulin production;GO:0002455//humoral immune response mediated by circulating immunoglobulin;GO:0002478;GO:0002683//negative regulation of immune system process;GO:0006909//phagocytosis;GO:0007165//signal transduction;GO:0030888//regulation of B cel…	gi|225384|prf||1301316A/0/1
545486	2004	0	1	0.01	0.05	2.32193	Up	0.499684	0.768228	Tubb1	tubulin, beta 1 class VI	K07375	GO:0015630//microtubule cytoskeleton	GO:0005198//structural molecule activity;GO:0017111//nucleoside-triphosphatase activity;GO:0032561//guanyl ribonucleotide binding	GO:0006458//'de novo' protein folding;GO:0007051//spindle organization;GO:0043623//cellular protein complex assembly	gi|124430500|ref|NP_001074440.1|/0/1
69226	1948	0	1	0.01	0.05	2.32193	Up	0.499684	0.76791	Snx24	sorting nexing 24	K13304	GO:0012506//vesicle membrane	GO:0005543//phospholipid binding	GO:0006810//transport;GO:0009987//cellular process	gi|148677965|gb|EDL09912.1|/9.83781e-99/1
230828	5825	0	3	0.01	0.05	2.32193	Up	0.124842	0.329851	Il22ra1	interleukin 22 receptor, alpha 1	K05138	GO:0031224//intrinsic to membrane	GO:0004896//cytokine receptor activity	GO:0023052//signaling	gi|30142709|ref|NP_839988.1|/0/1
433287	3016	0	1.49	0.01	0.05	2.32193	Up	0.499684	0.766643	Gm15455	predicted gene 15455	K13094	GO:0031981//nuclear lumen;GO:0043234//protein complex	GO:0003676//nucleic acid binding;GO:0046914//transition metal ion binding	GO:0006396//RNA processing	gi|262527218|ref|NP_001155288.1|/0/1
100040525	4045	0	2.01	0.01	0.05	2.32193	Up	0.249764	0.516191	Tmem181c-ps	transmembrane protein 181C, pseudogene	-	GO:0031224//intrinsic to membrane	GO:0005488//binding	GO:0051704	gi|75677514|ref|NP_001028350.1|/4.75482e-88/1
64385	2051.01	0	1.04	0.01	0.05	2.32193	Up	0.499684	0.766405	Cyp4f14	cytochrome P450, family 4, subfamily f, polypeptide 14	K00490	GO:0031090//organelle membrane;GO:0031224//intrinsic to membrane;GO:0042598;GO:0043231//intracellular membrane-bounded organelle	GO:0005506//iron ion binding;GO:0016709//oxidoreductase activity, acting on paired donors, with incorporation or reduction of molecular oxygen, NAD(P)H as one donor, and incorporation of one atom of oxygen;GO:0016712//oxidoreductase activity, acting on paired donors, with incorporation or reduction of molecular oxygen, reduced flavin or flavoprotein as one donor, and incorporation of one atom of …	GO:0000038//very long-chain fatty acid metabolic process;GO:0006690//icosanoid metabolic process;GO:0042221//response to chemical stimulus	gi|148708337|gb|EDL40284.1|/0/1
13711	2125	0	1	0.01	0.05	2.32193	Up	0.499684	0.765222	Elf5	E74-like factor 5	K09429	GO:0043231//intracellular membrane-bounded organelle	GO:0001071//nucleic acid binding transcription factor activity;GO:0003677//DNA binding	GO:0006351//transcription, DNA-dependent;GO:0030855//epithelial cell differentiation	gi|224922782|ref|NP_034255.2|/1.06055e-152/1
26358	2060	0	1	0.01	0.05	2.32193	Up	0.499684	0.764592	Aldh1a7	aldehyde dehydrogenase family 1, subfamily A7	K07249;K00128	GO:0000267//cell fraction;GO:0044444//cytoplasmic part	GO:0004030//aldehyde dehydrogenase [NAD(P)+] activity;GO:0005515//protein binding;GO:0019115//benzaldehyde dehydrogenase activity	GO:0006915//apoptotic process;GO:0006950//response to stress;GO:0007612//learning;GO:0016331//morphogenesis of embryonic epithelium;GO:0022602//ovulation cycle process;GO:0033189//response to vitamin A;GO:0035238//vitamin A biosynthetic process;GO:0042573//retinoic acid metabolic process;GO:0043627//response to estrogen stimulus;GO:0048562//embryonic organ morphogenesis;GO:0048565//digestive trac…	gi|7106242|ref|NP_036051.1|/0/1
23845	3745	0	2	0.01	0.05	2.32193	Up	0.249764	0.51526	Clec5a	C-type lectin domain family 5, member a	K10073	GO:0016021//integral to membrane;GO:0031224//intrinsic to membrane	GO:0030246//carbohydrate binding	GO:0006952//defense response;GO:0023052//signaling	gi|84370376|ref|NP_001033693.1|/1.42301e-110/1
68283	2173	0	1	0.01	0.05	2.32193	Up	0.499684	0.762004	9530077C05Rik	RIKEN cDNA 9530077C05 gene	-	-	-	-	gi|60360352|dbj|BAD90420.1|/0/1
233199	3624	0	2	0.01	0.05	2.32193	Up	0.249764	0.51476	Mybpc2	myosin binding protein C, fast-type	K12558	GO:0016459//myosin complex;GO:0044444//cytoplasmic part	GO:0005198//structural molecule activity;GO:0008092//cytoskeletal protein binding	GO:0006936//muscle contraction;GO:0009987//cellular process	gi|268370244|ref|NP_666301.2|/0/1
328563	2057	0	1	0.01	0.05	2.32193	Up	0.499684	0.760055	Apol11b	apolipoprotein L 11b	K14480	-	-	-	gi|219521911|ref|NP_001137158.1|/1.00255e-141/1
93735	1666	1	5	0.06	0.3	2.32193	Up	0.124793	0.330897	Wnt16	wingless-related MMTV integration site 16	K01558	GO:0016020//membrane;GO:0031012//extracellular matrix;GO:0044424//intracellular part	GO:0001664//G-protein coupled receptor binding;GO:0060089	GO:0000122//negative regulation of transcription from RNA polymerase II promoter;GO:0001837//epithelial to mesenchymal transition;GO:0002072//optic cup morphogenesis involved in camera-type eye development;GO:0003002//regionalization;GO:0008283//cell proliferation;GO:0009913//epidermal cell differentiation;GO:0010941//regulation of cell death;GO:0034599//cellular response to oxidative stress;GO:0…	gi|255683341|ref|NP_444346.3|/0/1
101543	1958	0	1	0.01	0.05	2.32193	Up	0.499684	0.757112	Wtip	WT1-interacting protein	K12792	GO:0030529//ribonucleoprotein complex	-	GO:0035194//posttranscriptional gene silencing by RNA	gi|46402183|ref|NP_997095.1|/5.17279e-156/1
72002	1906	0	1	0.01	0.05	2.32193	Up	0.499684	0.756265	Slc39a5	solute carrier family 39 (metal ion transporter), member 5	K14711	GO:0044459//plasma membrane part	GO:0046915//transition metal ion transmembrane transporter activity	GO:0000041//transition metal ion transport;GO:0009267//cellular response to starvation	gi|148692617|gb|EDL24564.1|/0/1
12496	1937	0	1	0.01	0.05	2.32193	Up	0.499684	0.756034	Entpd2	ectonucleoside triphosphate diphosphohydrolase 2	K01509	GO:0005604//basement membrane;GO:0031224//intrinsic to membrane	GO:0016462//pyrophosphatase activity;GO:0032559	GO:0001775//cell activation;GO:0007166//cell surface receptor signaling pathway;GO:0009137	gi|161484610|ref|NP_033979.2|/0/1
69697	4303.18	0	2	0.01	0.05	2.32193	Up	0.249764	0.513266	Camsap3	calmodulin regulated spectrin-associated protein family, member 3	-	GO:0005913//cell-cell adherens junction;GO:0015630//microtubule cytoskeleton	GO:0008017//microtubule binding	GO:0000226//microtubule cytoskeleton organization;GO:0016337//cell-cell adhesion;GO:0032886//regulation of microtubule-based process;GO:0045217//cell-cell junction maintenance	gi|148689975|gb|EDL21922.1|/0/1
14527	1929	0	1	0.01	0.05	2.32193	Up	0.499684	0.754728	Gcgr	glucagon receptor	K04583	GO:0031224//intrinsic to membrane;GO:0043231//intracellular membrane-bounded organelle	GO:0004930//G-protein coupled receptor activity;GO:0042277//peptide binding	GO:0007188//adenylate cyclase-modulating G-protein coupled receptor signaling pathway;GO:0008015//blood circulation;GO:0015980//energy derivation by oxidation of organic compounds;GO:0016192//vesicle-mediated transport;GO:0031667//response to nutrient levels;GO:0033762//response to glucagon stimulus	gi|160298176|ref|NP_032127.2|/0/1
19225	4150	0	2	0.01	0.05	2.32193	Up	0.249764	0.512557	Ptgs2	prostaglandin-endoperoxide synthase 2	K11987	GO:0012505//endomembrane system;GO:0031090//organelle membrane;GO:0032991//macromolecular complex;GO:0042598;GO:0042995//cell projection;GO:0044432//endoplasmic reticulum part;GO:0044459//plasma membrane part	GO:0005506//iron ion binding;GO:0005515//protein binding;GO:0016209//antioxidant activity;GO:0016701//oxidoreductase activity, acting on single donors with incorporation of molecular oxygen;GO:0016705//oxidoreductase activity, acting on paired donors, with incorporation or reduction of molecular oxygen	GO:0001503//ossification;GO:0001516//prostaglandin biosynthetic process;GO:0001660//fever generation;GO:0001819//positive regulation of cytokine production;GO:0001963//synaptic transmission, dopaminergic;GO:0002042//cell migration involved in sprouting angiogenesis;GO:0002237//response to molecule of bacterial origin;GO:0003006//developmental process involved in reproduction;GO:0006915//apoptotic…	gi|31981525|ref|NP_035328.2|/0/1
241112	2101	0	1	0.01	0.05	2.32193	Up	0.499684	0.751979	Gm216	predicted gene 216	-	-	-	-	gi|85701842|ref|NP_001028517.1|/1.91694e-180/1
232821	2016	0	1	0.01	0.05	2.32193	Up	0.499684	0.751142	Ccdc106	coiled-coil domain containing 106	-	GO:0043231//intracellular membrane-bounded organelle	-	-	gi|148699338|gb|EDL31285.1|/0/1
13876	2214	0	1	0.01	0.05	2.32193	Up	0.499684	0.750687	Erg	avian erythroblastosis virus E-26 (v-ets) oncogene related	K09435	GO:0032991//macromolecular complex;GO:0043231//intracellular membrane-bounded organelle	GO:0001071//nucleic acid binding transcription factor activity;GO:0003677//DNA binding;GO:0060089	GO:0006351//transcription, DNA-dependent;GO:0006464//cellular protein modification process;GO:0023052//signaling;GO:0032501//multicellular organismal process	gi|19526802|ref|NP_598420.1|/0/1
442829	2030	0	1	0.01	0.05	2.32193	Up	0.499684	0.750611	Ccin	calicin	K10449;K10461;K10465	GO:0033011//perinuclear theca	GO:0005198//structural molecule activity	GO:0048232//male gamete generation;GO:0048869//cellular developmental process	gi|50582595|ref|NP_001002787.1|/0/1
212998	2192	0	1	0.01	0.05	2.32193	Up	0.499684	0.750535	BC016579	cDNA sequence, BC016579	K14726	GO:0043231//intracellular membrane-bounded organelle;GO:0044425//membrane part	-	-	gi|225543189|ref|NP_663364.2|/5.25363e-112/1
625286	3658	0	2.02	0.01	0.05	2.32193	Up	0.249764	0.511006	Tmem236	transmembrane protein 236	K06560	GO:0016020//membrane	-	-	gi|124486799|ref|NP_001074779.1|/3.87307e-174/1
381270	4217	0	2.11	0.01	0.05	2.32193	Up	0.249764	0.510655	2017-03-04	membrane-associated ring finger (C3HC4) 4	K10659	GO:0031224//intrinsic to membrane;GO:0044431//Golgi apparatus part	GO:0003824//catalytic activity;GO:0046914//transition metal ion binding	-	gi|28972736|dbj|BAC65784.1|/0/1
83555	2128	0	1	0.01	0.05	2.32193	Up	0.499684	0.748494	Tex13	testis expressed gene 13	-	-	-	-	gi|13878205|ref|NP_113558.1|/2.44686e-90/1
100504717	1912	0	1	0.01	0.05	2.32193	Up	0.499684	0.74744	Gm12709	predicted gene 12709	-	GO:0030119//AP-type membrane coat adaptor complex;GO:0030128//clathrin coat of endocytic vesicle	GO:0008289//lipid binding;GO:0015631//tubulin binding	GO:0007631//feeding behavior;GO:0015031//protein transport;GO:0032501//multicellular organismal process;GO:0045807//positive regulation of endocytosis	gi|148698905|gb|EDL30852.1|/2.48851e-38/1
16449	5493	0	3	0.01	0.05	2.32193	Up	0.124842	0.327697	Jag1	jagged 1	K06052	GO:0016021//integral to membrane	GO:0005102//receptor binding;GO:0046872//metal ion binding	GO:0002009//morphogenesis of an epithelium;GO:0008283//cell proliferation;GO:0008593//regulation of Notch signaling pathway;GO:0009913//epidermal cell differentiation;GO:0016477//cell migration;GO:0030855//epithelial cell differentiation;GO:0042692//muscle cell differentiation;GO:0044267//cellular protein metabolic process;GO:0045165//cell fate commitment;GO:0045596//negative regulation of cell d…	gi|7305197|ref|NP_038850.1|/0/1
635169	2209	0	1.09	0.01	0.05	2.32193	Up	0.499684	0.746539	CK137956	cDNA sequence CK137956	-	-	GO:0005488//binding	-	gi|197927131|ref|NP_001128205.1|/0/1
77288	2148	0	0.99	0.01	0.05	2.32193	Up	0.999684	1.00218	9430021M05Rik	RIKEN cDNA 9430021M05 gene	-	-	-	-	gi|26387912|dbj|BAC25632.1|/1.33877e-19/1
170761	2181	0	1	0.01	0.05	2.32193	Up	0.499684	0.744967	Pdzd3	PDZ domain containing 3	K13358	GO:0005626//insoluble fraction;GO:0016020//membrane;GO:0032991//macromolecular complex;GO:0042995//cell projection;GO:0043231//intracellular membrane-bounded organelle;GO:0044444//cytoplasmic part	GO:0004857//enzyme inhibitor activity;GO:0005515//protein binding;GO:0016248//channel inhibitor activity	GO:0006182//cGMP biosynthetic process;GO:0007167//enzyme linked receptor protein signaling pathway;GO:0019935//cyclic-nucleotide-mediated signaling;GO:0042044//fluid transport;GO:0042221//response to chemical stimulus;GO:0050790//regulation of catalytic activity	gi|153791851|ref|NP_573489.2|/0/1
69524	1859	0	1	0.01	0.05	2.32193	Up	0.499684	0.744743	Esam	endothelial cell-specific adhesion molecule	K06787	GO:0031224//intrinsic to membrane;GO:0043296//apical junction complex;GO:0070161	-	GO:0002376//immune system process;GO:0007599//hemostasis;GO:0016337//cell-cell adhesion	gi|22094995|ref|NP_081378.1|/0/1
105450	3935	0	2	0.01	0.05	2.32193	Up	0.249764	0.509743	Mmrn2	multimerin 2	K12478	GO:0005578//proteinaceous extracellular matrix	-	-	gi|122937370|ref|NP_694767.3|/0/1
381524	2033	0	1	0.01	0.05	2.32193	Up	0.499684	0.744221	AI427809	expressed sequence AI427809	-	-	-	-	gi|148670335|gb|EDL02282.1|/4.35413e-47/1
234671	1978	0	1	0.01	0.05	2.32193	Up	0.499684	0.743327	Ces2c	carboxylesterase 2C	K03927	-	GO:0004091//carboxylesterase activity	GO:0010033//response to organic substance;GO:0051969	gi|21704206|ref|NP_663578.1|/0/1
75323	2052	0	1	0.01	0.05	2.32193	Up	0.499684	0.741473	4930558J18Rik	RIKEN cDNA 4930558J18 gene	-	-	-	-	gi|148667630|gb|EDL00047.1|/2.00909e-33/1
13857	1829	0	1	0.01	0.05	2.32193	Up	0.499684	0.74066	Epor	erythropoietin receptor	K05079	GO:0016021//integral to membrane	GO:0004896//cytokine receptor activity	GO:0003006//developmental process involved in reproduction;GO:0007166//cell surface receptor signaling pathway;GO:0007417//central nervous system development;GO:0048513//organ development;GO:0051480//cytosolic calcium ion homeostasis;GO:0051704	gi|116292186|ref|NP_034279.3|/0/1
227885	2163	0	1.02	0.01	0.05	2.32193	Up	0.499684	0.739996	Gm13498	heat shock protein 90 alpha (cytosolic), class B member 1 pseudogene	K04079	-	GO:0000166//nucleotide binding	-	gi|196006622|ref|XP_002113177.1|/0/1
59056	4317	0	2	0.01	0.05	2.32193	Up	0.249764	0.507931	Evc	Ellis van Creveld gene syndrome	-	GO:0044464//cell part	-	GO:0009888//tissue development;GO:0048513//organ development	gi|269784715|ref|NP_067267.2|/0/1
22626	2077	0	1	0.01	0.05	2.32193	Up	0.499684	0.738378	Slc23a3	solute carrier family 23 (nucleobase transporters), member 3	K14612	GO:0031224//intrinsic to membrane	GO:0005488//binding	GO:0006810//transport	gi|148667947|gb|EDL00364.1|/0/1
242891	1967	0	1	0.01	0.05	2.32193	Up	0.499684	0.737792	Cct8l1	chaperonin containing TCP1, subunit 8 (theta)-like 1	K09500	GO:0044424//intracellular part	GO:0005227//calcium activated cation channel activity;GO:0005515//protein binding;GO:0032559	GO:0044267//cellular protein metabolic process;GO:0051234//establishment of localization	gi|38348482|ref|NP_941023.1|/0/1
29873	3800	0	2	0.01	0.05	2.32193	Up	0.249764	0.507306	Cspg5	chondroitin sulfate proteoglycan 5	K08116	GO:0000139//Golgi membrane;GO:0005626//insoluble fraction;GO:0016021//integral to membrane	GO:0005102//receptor binding	GO:0006810//transport;GO:0007409//axonogenesis;GO:0051969	gi|261878594|ref|NP_001159745.1|/0/1
231832	1859	0	1	0.01	0.05	2.32193	Up	0.499684	0.736914	Tmem184a	transmembrane protein 184a	K14360	GO:0031224//intrinsic to membrane	-	-	gi|238859633|ref|NP_001155020.1|/0/1
84704	1971	0	0.98	0.01	0.05	2.32193	Up	0.999684	1.00083	Snurf	SNRPN upstream reading frame	K11100	GO:0030532//small nuclear ribonucleoprotein complex	GO:0005515//protein binding	GO:0006396//RNA processing;GO:0009719	gi|296215020|ref|XP_002753951.1|/1.3631e-63/1
319229	1939	0	1	0.01	0.05	2.32193	Up	0.499684	0.735164	Sctr	secretin receptor	K04588	GO:0016021//integral to membrane	GO:0004930//G-protein coupled receptor activity;GO:0005488//binding	GO:0003008;GO:0007166//cell surface receptor signaling pathway	gi|145699143|ref|NP_001012322.2|/0/1
12778	2052	0	1	0.01	0.05	2.32193	Up	0.499684	0.734655	Cxcr7	chemokine (C-X-C motif) receptor 7	K04304	GO:0031224//intrinsic to membrane	GO:0004888//transmembrane signaling receptor activity;GO:0005488//binding	GO:0023052//signaling;GO:0051704	gi|31560715|ref|NP_031748.2|/0/1
226610	4666	0	2.3	0.01	0.05	2.32193	Up	0.249764	0.506684	Fam78b	family with sequence similarity 78, member B	-	-	-	-	gi|63003925|ref|NP_780670.2|/1.43621e-150/1
93884	3693	0	1.97	0.01	0.05	2.32193	Up	0.499684	0.734147	Pcdhb13	protocadherin beta 13	K04601	GO:0016021//integral to membrane	GO:0046872//metal ion binding	GO:0007267//cell-cell signaling;GO:0007399//nervous system development;GO:0016337//cell-cell adhesion	gi|18087789|ref|NP_444368.1|/0/1
226243	2119	0	1	0.01	0.05	2.32193	Up	0.499684	0.733929	Habp2	hyaluronic acid binding protein 2	K08648	GO:0044421//extracellular region part	GO:0004175//endopeptidase activity;GO:0030247//polysaccharide binding	GO:0009987//cellular process;GO:0019538//protein metabolic process	gi|22122613|ref|NP_666213.1|/0/1
13850	1987	0	1	0.01	0.05	2.32193	Up	0.499684	0.733712	Ephx2	epoxide hydrolase 2, cytoplasmic	K08726	GO:0000267//cell fraction;GO:0005924//cell-substrate adherens junction;GO:0031981//nuclear lumen;GO:0042579//microbody	GO:0016791//phosphatase activity;GO:0016803;GO:0042802//identical protein binding;GO:0046872//metal ion binding	GO:0001676//long-chain fatty acid metabolic process;GO:0002538;GO:0006725//cellular aromatic compound metabolic process;GO:0006796//phosphate-containing compound metabolic process;GO:0006875//cellular metal ion homeostasis;GO:0007600//sensory perception;GO:0008217//regulation of blood pressure;GO:0042221//response to chemical stimulus;GO:0042311//vasodilation	gi|406647876|ref|NP_001258332.1|/0/1
594844	1129	1	5	0.09	0.45	2.32193	Up	0.124793	0.330131	Tceal3	transcription elongation factor A (SII)-like 3	-	-	-	GO:0006412//translation	gi|148691879|gb|EDL23826.1|/4.33641e-76/1
68952	1894	0	1	0.01	0.05	2.32193	Up	0.499684	0.73335	Fam57b	family with sequence similarity 57, member B	-	GO:0031224//intrinsic to membrane;GO:0043231//intracellular membrane-bounded organelle	-	-	gi|226437643|ref|NP_081160.1|/8.46224e-156/1
17528	1993	0	1	0.01	0.05	2.32193	Up	0.499684	0.73241	Mpz	myelin protein zero	K06770	GO:0031224//intrinsic to membrane	GO:0005488//binding	GO:0034331	gi|162139829|ref|NP_032649.2|/3.70563e-101/1
71791	2061	0	1	0.01	0.05	2.32193	Up	0.499684	0.732266	Cpa4	carboxypeptidase A4	K08637	-	GO:0008235//metalloexopeptidase activity;GO:0046914//transition metal ion binding	GO:0016570//histone modification	gi|29789211|ref|NP_082202.1|/0/1
13120	1871	0	1	0.01	0.05	2.32193	Up	0.499684	0.731761	Cyp4b1	cytochrome P450, family 4, subfamily b, polypeptide 1	K07426	GO:0031090//organelle membrane;GO:0042598;GO:0043231//intracellular membrane-bounded organelle	GO:0005506//iron ion binding;GO:0016712//oxidoreductase activity, acting on paired donors, with incorporation or reduction of molecular oxygen, reduced flavin or flavoprotein as one donor, and incorporation of one atom of oxygen	GO:0042493//response to drug;GO:0042537//benzene-containing compound metabolic process	gi|6681123|ref|NP_031849.1|/0/1
73340	4973	0	2.62	0.01	0.05	2.32193	Up	0.249764	0.506062	Nptxr	neuronal pentraxin receptor	K11453	GO:0031224//intrinsic to membrane;GO:0044421//extracellular region part	GO:0001847//opsonin receptor activity;GO:0043169//cation binding	GO:0000302//response to reactive oxygen species;GO:0023052//signaling	gi|36054013|ref|NP_109614.2|/0/1
71690	2163	0	1	0.01	0.05	2.32193	Up	0.499684	0.731689	Esm1	endothelial cell-specific molecule 1	K08785;K08784;K08786	-	GO:0005102//receptor binding;GO:0019838//growth factor binding	GO:0016049//cell growth	gi|14196342|ref|NP_076101.1|/1.40972e-101/1
626877	1699	0	0.83	0.01	0.05	2.32193	Up	0.999684	0.999818	Gm14405	predicted gene 14405	K09228	-	-	-	gi|294774589|ref|NP_001171039.1|/0/1
210741	1952	0	1	0.01	0.05	2.32193	Up	0.499684	0.731473	Kcnk12	potassium channel, subfamily K, member 12	K04921	GO:0031224//intrinsic to membrane	GO:0005261//cation channel activity	GO:0030001//metal ion transport	gi|40445393|ref|NP_954859.1|/0/1
545812	1807	0	0.99	0.01	0.05	2.32193	Up	0.999684	0.999751	Pilrb2	paired immunoglobin-like type 2 receptor beta 2	K15411	GO:0031224//intrinsic to membrane	GO:0005488//binding	-	gi|85701576|ref|NP_001020103.1|/7.52303e-122/1
100504561	2333	0	1.17	0.01	0.05	2.32193	Up	0.499684	0.730107	9230112J17Rik	RIKEN cDNA 9230112J17 gene	-	-	-	-	gi|148694049|gb|EDL25996.1|/4.5179e-43/1
80838	747	1	5	0.14	0.69	2.30117	Up	0.124793	0.331251	Hist1h1a	histone cluster 1, H1a	K11275	GO:0000785//chromatin;GO:0043231//intracellular membrane-bounded organelle	GO:0003676//nucleic acid binding	GO:0034728//nucleosome organization;GO:0048232//male gamete generation	gi|21426823|ref|NP_085112.1|/2.20036e-28/1
432745	1033	1.04	5	0.1	0.49	2.29278	Up	0.124793	0.330602	4930447K03Rik	RIKEN cDNA 4930447K03 gene	K07375	GO:0015630//microtubule cytoskeleton;GO:0032991//macromolecular complex	GO:0032561//guanyl ribonucleotide binding	GO:0007017//microtubule-based process;GO:0043623//cellular protein complex assembly	gi|149045230|gb|EDL98316.1|/1.51646e-16/1
70942	668	1	5	0.16	0.78	2.2854	Up	0.124793	0.331192	4931403E22Rik	RIKEN cDNA 4931403E22 gene	-	-	-	-	gi|148709696|gb|EDL41642.1|/9.59252e-19/1
67503	890	1	5	0.12	0.58	2.27302	Up	0.124793	0.330543	1700001G17Rik	RIKEN cDNA 1700001G17 gene	-	-	-	-	gi|148682488|gb|EDL14435.1|/1.9949e-88/1
70377	1336	1	5	0.08	0.38	2.24793	Up	0.124793	0.331015	Derl3	Der1-like domain family, member 3	K13989	GO:0031227//intrinsic to endoplasmic reticulum membrane	GO:0005488//binding	GO:0006984//ER-nucleus signaling pathway;GO:0043161//proteasomal ubiquitin-dependent protein catabolic process	gi|18859601|ref|NP_077760.1|/1.82178e-87/1
16000	1087	3	2	0.04	0.19	2.24793	Up	0.688092	0.82984	Igf1	insulin-like growth factor 1	K05459	GO:0005578//proteinaceous extracellular matrix;GO:0005615//extracellular space;GO:0031091//platelet alpha granule	GO:0005102//receptor binding;GO:0008289//lipid binding	GO:0001775//cell activation;GO:0001934//positive regulation of protein phosphorylation;GO:0001944//vasculature development;GO:0002237//response to molecule of bacterial origin;GO:0003012//muscle system process;GO:0005979//regulation of glycogen biosynthetic process;GO:0006110//regulation of glycolysis;GO:0006275//regulation of DNA replication;GO:0006412//translation;GO:0006887//exocytosis;GO:0007…	gi|62087948|dbj|BAD92421.1|/1.23596e-86/1
666661	8431	3.76	15.83	0.04	0.19	2.24793	Up	0.0044064	0.0234934	Gm8221	apolipoprotein L 7c pseudogene	K14480	-	-	-	gi|148697697|gb|EDL29644.1|/1.24726e-109/1
14788	2676	1	5	0.04	0.19	2.24793	Up	0.124793	0.330014	Gpr162	G protein-coupled receptor 162	K08440	GO:0016020//membrane	GO:0004872//receptor activity	GO:0007165//signal transduction	gi|7305103|ref|NP_038561.1|/0/1
100503468	1781	1	4.88	0.06	0.28	2.22239	Up	0.218454	0.474983	Gm14023	predicted gene 14023	K04383	GO:0044421//extracellular region part;GO:0044444//cytoplasmic part	GO:0005149//interleukin-1 receptor binding;GO:0046914//transition metal ion binding	GO:0001819//positive regulation of cytokine production;GO:0002237//response to molecule of bacterial origin;GO:0002376//immune system process;GO:0006694//steroid biosynthetic process;GO:0006953//acute-phase response;GO:0007088//regulation of mitosis;GO:0007166//cell surface receptor signaling pathway;GO:0007249//I-kappaB kinase/NF-kappaB cascade;GO:0008283//cell proliferation;GO:0009408//response…	gi|148696288|gb|EDL28235.1|/3.38899e-42/1
107889	2879	1	4	0.03	0.14	2.22239	Up	0.218454	0.474428	Gcm2	glial cells missing homolog 2 (Drosophila)	-	GO:0043231//intracellular membrane-bounded organelle	GO:0001071//nucleic acid binding transcription factor activity;GO:0003677//DNA binding;GO:0043169//cation binding	GO:0006351//transcription, DNA-dependent;GO:0006875//cellular metal ion homeostasis;GO:0006915//apoptotic process;GO:0048732//gland development;GO:0048869//cellular developmental process	gi|113680509|ref|NP_032130.2|/0/1
435145	1804	1	5	0.06	0.28	2.22239	Up	0.124793	0.330308	AI848285	expressed sequence AI848285	-	-	-	-	gi|333108269|ref|NP_001193950.1|/1.37123e-115/1
381924	3975	1.1	5.67	0.03	0.14	2.22239	Up	0.124793	0.330249	Itgad	integrin, alpha D	K06594	GO:0005887//integral to plasma membrane	GO:0004871//signal transducer activity;GO:0046983//protein dimerization activity	GO:0007166//cell surface receptor signaling pathway;GO:0031589//cell-substrate adhesion;GO:0042098//T cell proliferation	gi|294997269|ref|NP_001025043.3|/0/1
260299	2155	1	5	0.05	0.23	2.20163	Up	0.124793	0.331074	Cadm4	cell adhesion molecule 4	K06783	GO:0031224//intrinsic to membrane	-	GO:0009987//cellular process	gi|23346547|ref|NP_694752.1|/0/1
52428	3439	1.59	8	0.05	0.23	2.20163	Up	0.021429	0.0859588	Rhpn2	rhophilin, Rho GTPase binding protein 2	K01104	GO:0044444//cytoplasmic part	GO:0005488//binding	GO:0023052//signaling	gi|148671074|gb|EDL03021.1|/0/1
19208	1283	3.27	15.07	0.26	1.19	2.19438	Up	0.0044064	0.0235019	Ptcra	pre T cell antigen receptor alpha	K06056	GO:0031224//intrinsic to membrane	GO:0004871//signal transducer activity	GO:0023052//signaling;GO:0070233//negative regulation of T cell apoptotic process	gi|6755216|ref|NP_035325.1|/4.09309e-105/1
12223	2876	3.99	18.59	0.14	0.64	2.19265	Up	0.00085105	0.00564708	Btc	betacellulin, epidermal growth factor family member	K09783	GO:0000267//cell fraction	GO:0070851//growth factor receptor binding	GO:0006259//DNA metabolic process;GO:0006915//apoptotic process;GO:0007088//regulation of mitosis;GO:0007169//transmembrane receptor protein tyrosine kinase signaling pathway;GO:0008284//positive regulation of cell proliferation;GO:0045595//regulation of cell differentiation	gi|6680812|ref|NP_031594.1|/7.53292e-61/1
109342	2261	1	4	0.04	0.18	2.16993	Up	0.218454	0.474775	Slc5a10	solute carrier family 5 (sodium/glucose cotransporter), member 10	K14390	GO:0031224//intrinsic to membrane	-	GO:0030001//metal ion transport	gi|84794617|ref|NP_001028399.1|/0/1
268301	4513	1	4	0.02	0.09	2.16993	Up	0.218454	0.474359	Sowahc	sosondowah ankyrin repeat domain family member C	K06272	-	-	-	gi|187173282|ref|NP_766527.3|/0/1
71213	2871	3	13	0.1	0.45	2.16993	Up	0.01268	0.0568099	Cage1	cancer antigen 1	K10352;K06638;K06102;K06675	-	-	-	gi|269995961|ref|NP_082000.2|/0/1
54324	5420	3	12	0.05	0.22	2.1375	Up	0.0212006	0.0852496	Arhgef5	Rho guanine nucleotide exchange factor (GEF) 5	K07525	-	GO:0032561//guanyl ribonucleotide binding	-	gi|169234803|ref|NP_598435.1|/0/1
78593	3913	1	5	0.03	0.13	2.11548	Up	0.124793	0.33131	Nrip3	nuclear receptor interacting protein 3	K13215	-	GO:0004175//endopeptidase activity;GO:0005488//binding	GO:0019538//protein metabolic process	gi|10181148|ref|NP_065635.1|/3.14309e-121/1
242894	1734	2	9	0.12	0.52	2.11548	Up	0.0384726	0.136082	Actr3b	ARP3 actin-related protein 3B	K05692	GO:0043232	GO:0008092//cytoskeletal protein binding;GO:0032559	GO:0008064//regulation of actin polymerization or depolymerization	gi|52345394|ref|NP_001004365.1|/0/1
72080	3121	1	4	0.03	0.13	2.11548	Up	0.218454	0.474914	Sapcd2	suppressor APC domain containing 2	-	GO:0043231//intracellular membrane-bounded organelle	-	-	gi|124487325|ref|NP_001074554.1|/0/1
237300	2355	0.94	4	0.04	0.17	2.08746	Up	0.0624014	0.197134	Gm4922	predicted gene 4922	K08798	-	GO:0004672//protein kinase activity;GO:0032559	GO:0006464//cellular protein modification process	gi|29244156|ref|NP_808374.1|/0/1
77779	2317	1	4	0.04	0.17	2.08746	Up	0.218454	0.474013	A930007I19Rik	RIKEN cDNA A930007I19 gene	-	-	GO:0005488//binding	-	gi|37654284|gb|AAQ96247.1|/5.04292e-12/1
69139	322	1.73	7.37	0.6	2.54	2.08179	Up	0.0389738	0.137234	1810035I16Rik	RIKEN cDNA 1810035I16 gene	-	-	-	-	gi|148681464|gb|EDL13411.1|/7.75084e-22/1
626578	3528	140.43	593.4	3.96	16.72	2.078	Up	2.02374e-67	2.97951e-65	Gbp10	guanylate-binding protein 10	K12559;K10352;K06267;K11515;K10388	GO:0005774//vacuolar membrane;GO:0031982//vesicle	-	GO:0001562//response to protozoan;GO:0032496//response to lipopolysaccharide;GO:0034341//response to interferon-gamma;GO:0035456//response to interferon-beta;GO:0042742//defense response to bacterium;GO:0051702//interaction with symbiont	gi|116812914|ref|NP_001034735.2|/0/1
22238	1901	1	4	0.05	0.21	2.07039	Up	0.218454	0.473322	Ugt2b5	UDP glucuronosyltransferase 2 family, polypeptide B5	K00699	GO:0019866//organelle inner membrane;GO:0031224//intrinsic to membrane;GO:0042598	GO:0005501//retinoid binding;GO:0008194//UDP-glycosyltransferase activity	GO:0002237//response to molecule of bacterial origin;GO:0006725//cellular aromatic compound metabolic process;GO:0033574//response to testosterone stimulus;GO:0045471//response to ethanol;GO:0051384//response to glucocorticoid stimulus;GO:0060416//response to growth hormone stimulus	gi|74201996|dbj|BAE22997.1|/0/1
14403	1896	1	4	0.05	0.21	2.07039	Up	0.218454	0.473115	Gabrd	gamma-aminobutyric acid (GABA) A receptor, subunit delta	K05184	GO:0034702//ion channel complex;GO:0044459//plasma membrane part	GO:0005253//anion channel activity;GO:0015276//ligand-gated ion channel activity;GO:0016917//GABA receptor activity	GO:0007267//cell-cell signaling;GO:0015698//inorganic anion transport	gi|160707923|ref|NP_032098.2|/0/1
75476	436	1.56	6.61	0.39	1.63	2.06333	Up	0.0701744	0.213262	1700010I02Rik	RIKEN cDNA 1700010I02 gene	-	-	-	-	gi|148673256|gb|EDL05203.1|/2.23365e-08/1
100038602	712	0.95	3.99	0.14	0.58	2.05063	Up	0.124842	0.32991	Gm10865	predicted gene 10865	-	-	-	-	gi|74137735|dbj|BAE24054.1|/3.87928e-40/1
12715	1415	1	4	0.07	0.29	2.05063	Up	0.218454	0.474498	Ckm	creatine kinase, muscle	K00933	GO:0044444//cytoplasmic part	GO:0016301//kinase activity;GO:0032559	GO:0006603//phosphocreatine metabolic process;GO:0006796//phosphate-containing compound metabolic process	gi|6671762|ref|NP_031736.1|/0/1
71161	990	1	4	0.1	0.41	2.03562	Up	0.218454	0.473667	4933426D04Rik	RIKEN cDNA 4933426D04 gene	-	-	-	-	gi|148671140|gb|EDL03087.1|/2.51999e-82/1
98256	2512	8	33	0.32	1.31	2.03342	Up	6.8197e-05	0.000588902	Kmo	kynurenine 3-monooxygenase (kynurenine 3-hydroxylase)	K00486	GO:0019866//organelle inner membrane;GO:0031224//intrinsic to membrane;GO:0031966//mitochondrial membrane	GO:0016709//oxidoreductase activity, acting on paired donors, with incorporation or reduction of molecular oxygen, NAD(P)H as one donor, and incorporation of one atom of oxygen;GO:0050662//coenzyme binding;GO:0050664//oxidoreductase activity, acting on NAD(P)H, oxygen as acceptor	GO:0006569//tryptophan catabolic process;GO:0006575//cellular modified amino acid metabolic process;GO:0006970//response to osmotic stress;GO:0009108//coenzyme biosynthetic process;GO:0046496//nicotinamide nucleotide metabolic process	gi|148681262|gb|EDL13209.1|/0/1
207818	1137	1	5	0.11	0.45	2.03242	Up	0.124793	0.331133	Smagp	small cell adhesion glycoprotein	-	GO:0016020//membrane;GO:0031982//vesicle	-	-	gi|148672128|gb|EDL04075.1|/4.27434e-39/1
18407	773	1.07	4.29	0.14	0.57	2.02554	Up	0.218454	0.473047	Orm3	orosomucoid 3	-	GO:0044421//extracellular region part	GO:0005488//binding	GO:0002237//response to molecule of bacterial origin;GO:0002437//inflammatory response to antigenic stimulus;GO:0009887//organ morphogenesis;GO:0032526//response to retinoic acid;GO:0051384//response to glucocorticoid stimulus;GO:0060416//response to growth hormone stimulus	gi|62548316|ref|NP_038651.2|/3.09029e-105/1
72832	2616	0	1	0.01	0.04	2	Up	0.499684	0.771258	Crtac1	cartilage acidic protein 1	K08023	GO:0031012//extracellular matrix	GO:0046872//metal ion binding	-	gi|148709942|gb|EDL41888.1|/0/1
27274	2494	0	1	0.01	0.04	2	Up	0.499684	0.771018	Zfp354b	zinc finger protein 354B	K09228	GO:0043231//intracellular membrane-bounded organelle	GO:0003676//nucleic acid binding;GO:0046914//transition metal ion binding	GO:0006351//transcription, DNA-dependent	gi|7305545|ref|NP_038772.1|/0/1
75219	4632	0	2	0.01	0.04	2	Up	0.249764	0.516909	Dusp18	dual specificity phosphatase 18	K14165	GO:0005743//mitochondrial inner membrane	GO:0008138//protein tyrosine/serine/threonine phosphatase activity	GO:0006470//protein dephosphorylation;GO:0006605//protein targeting;GO:0042221//response to chemical stimulus	gi|148708497|gb|EDL40444.1|/1.79771e-147/1
626275	2364	0	1	0.01	0.04	2	Up	0.499684	0.770379	A930012L18Rik	RIKEN cDNA A930012L18 gene	-	-	-	-	gi|148678048|gb|EDL09995.1|/7.05528e-86/1
29861	2278	0	1	0.01	0.04	2	Up	0.499684	0.770059	Dpf1	D4, zinc and double PHD fingers family 1	K13196	GO:0070603//SWI/SNF superfamily-type complex	GO:0046914//transition metal ion binding	GO:0006351//transcription, DNA-dependent;GO:0012502//induction of programmed cell death;GO:0048731	gi|7305309|ref|NP_038902.1|/0/1
11685	2309	0	1	0.01	0.04	2	Up	0.499684	0.769342	Alox12e	arachidonate lipoxygenase, epidermal	K00458	-	GO:0016702//oxidoreductase activity, acting on single donors with incorporation of molecular oxygen, incorporation of two atoms of oxygen;GO:0046914//transition metal ion binding	GO:0006691//leukotriene metabolic process	gi|21729795|ref|NP_663717.1|/0/1
328579	2778	0	0.99	0.01	0.04	2	Up	0.999684	1.00482	B230214G05Rik	RIKEN cDNA B230214G05 gene	-	-	-	-	gi|148672456|gb|EDL04403.1|/3.77e-25/1
93714	4540	0	1.92	0.01	0.04	2	Up	0.499684	0.768625	Pcdhga6	protocadherin gamma subfamily A, 6	K04600	GO:0005626//insoluble fraction;GO:0031224//intrinsic to membrane	GO:0046872//metal ion binding	GO:0016337//cell-cell adhesion	gi|18087763|ref|NP_291067.1|/0/1
74400	2412	0	1	0.01	0.04	2	Up	0.499684	0.768466	Zfp819	zinc finger protein 819	K09228	GO:0005856//cytoskeleton;GO:0031981//nuclear lumen	GO:0046872//metal ion binding	-	gi|228008305|ref|NP_083189.2|/0/1
224014	2406	0	0.94	0.01	0.04	2	Up	0.999684	1.00468	Fgd4	FYVE, RhoGEF and PH domain containing 4	K05723	GO:0031252//cell leading edge;GO:0042995//cell projection;GO:0043232;GO:0044444//cytoplasmic part	GO:0003779//actin binding;GO:0005088//Ras guanyl-nucleotide exchange factor activity;GO:0046914//transition metal ion binding	GO:0000187//activation of MAPK activity;GO:0006917//induction of apoptosis;GO:0007266//Rho protein signal transduction;GO:0030031//cell projection assembly;GO:0065008	gi|148665004|gb|EDK97420.1|/0/1
383787	4861	0	2	0.01	0.04	2	Up	0.249764	0.515689	Ankrd63	ankyrin repeat domain 63	K15502	-	-	-	gi|126517480|ref|NP_001075440.1|/5.45669e-171/1
13731	3440	0	1.37	0.01	0.04	2	Up	0.499684	0.764041	Emp2	epithelial membrane protein 2	K08341	GO:0031224//intrinsic to membrane	-	-	gi|111154059|ref|NP_031955.2|/2.85522e-78/1
381677	2553	0	1	0.01	0.04	2	Up	0.499684	0.763884	Vgf	VGF nerve growth factor inducible	-	GO:0030141//secretory granule;GO:0042995//cell projection;GO:0044297//cell body;GO:0044421//extracellular region part	GO:0005179//hormone activity	GO:0006950//response to stress;GO:0007620//copulation;GO:0022602//ovulation cycle process;GO:0030072//peptide hormone secretion;GO:0030154//cell differentiation;GO:0033500//carbohydrate homeostasis;GO:0043434//response to peptide hormone stimulus;GO:0044237//cellular metabolic process;GO:0048167//regulation of synaptic plasticity	gi|86476054|ref|NP_001034474.1|/1.0269e-130/1
53623	5210	0	2.05	0.01	0.04	2	Up	0.249764	0.515331	Gria3	glutamate receptor, ionotropic, AMPA3 (alpha 3)	K05199	GO:0005626//insoluble fraction;GO:0030139//endocytic vesicle;GO:0030425//dendrite;GO:0031224//intrinsic to membrane;GO:0032991//macromolecular complex;GO:0033267//axon part;GO:0043025//neuronal cell body;GO:0044420//extracellular matrix part;GO:0044459//plasma membrane part;GO:0045202//synapse	GO:0004970//ionotropic glutamate receptor activity;GO:0005231//excitatory extracellular ligand-gated ion channel activity;GO:0019904//protein domain specific binding	GO:0001881//receptor recycling;GO:0006811//ion transport	gi|60360568|dbj|BAD90527.1|/0/1
328287	5099	0	1.83	0.01	0.04	2	Up	0.499684	0.763727	Gm20554	predicted gene, 20554	-	-	-	-	-
77633	2756	1.01	4.44	0.04	0.16	2	Up	0.218454	0.474636	4930594C11Rik	G1 to S phase transition pseudogene	K03267	GO:0044464//cell part	GO:0000166//nucleotide binding;GO:0008079//translation termination factor activity;GO:0017111//nucleoside-triphosphatase activity	GO:0000956//nuclear-transcribed mRNA catabolic process;GO:0006915//apoptotic process;GO:0008213;GO:0009207;GO:0022402//cell cycle process	gi|466010897|ref|XP_004270217.1|/9.59189e-151/1
72125	2340	0	1	0.01	0.04	2	Up	0.499684	0.763492	Amer2	APC membrane recruitment 2	-	-	-	-	gi|257900443|ref|NP_001158177.1|/0/1
20526	2571	0	1	0.01	0.04	2	Up	0.499684	0.762551	Slc2a2	solute carrier family 2 (facilitated glucose transporter), member 2	K07593	GO:0005626//insoluble fraction;GO:0005903//brush border;GO:0016021//integral to membrane;GO:0043231//intracellular membrane-bounded organelle;GO:0044444//cytoplasmic part;GO:0044459//plasma membrane part	GO:0005102//receptor binding;GO:0005355//glucose transmembrane transporter activity;GO:0051183//vitamin transporter activity	GO:0006629//lipid metabolic process;GO:0008645//hexose transport;GO:0009725//response to hormone stimulus;GO:0009746;GO:0015980//energy derivation by oxidation of organic compounds;GO:0030073//insulin secretion;GO:0031016//pancreas development;GO:0051180//vitamin transport	gi|165377237|ref|NP_112474.2|/0/1
70911	2723	0	1	0.01	0.04	2	Up	0.499684	0.762239	Phyhipl	phytanoyl-CoA hydroxylase interacting protein-like	-	GO:0043231//intracellular membrane-bounded organelle	-	-	gi|26325478|dbj|BAC26493.1|/0/1
319487	2793	0	1.03	0.01	0.04	2	Up	0.499684	0.762082	A230028O05Rik	RIKEN cDNA A230028O05 gene	-	-	-	-	gi|148665264|gb|EDK97680.1|/6.40377e-57/1
432860	2385	0	1.02	0.01	0.04	2	Up	0.499684	0.761848	B020004C17Rik	RIKEN cDNA B020004C17 gene	-	-	-	-	gi|365906277|ref|NP_001242989.1|/5.41844e-118/1
58860	2412	0	1	0.01	0.04	2	Up	0.499684	0.761692	Adamdec1	ADAM-like, decysin 1	K08634	GO:0031224//intrinsic to membrane	GO:0004175//endopeptidase activity;GO:0005102//receptor binding;GO:0046914//transition metal ion binding	GO:0007155//cell adhesion;GO:0007166//cell surface receptor signaling pathway	gi|10946874|ref|NP_067450.1|/0/1
227327	2608	0	1	0.01	0.04	2	Up	0.499684	0.760912	B3gnt7	UDP-GlcNAc:betaGal beta-1,3-N-acetylglucosaminyltransferase 7	K09664	GO:0012505//endomembrane system;GO:0031224//intrinsic to membrane;GO:0043231//intracellular membrane-bounded organelle	GO:0008194//UDP-glycosyltransferase activity;GO:0016758//transferase activity, transferring hexosyl groups	GO:0006464//cellular protein modification process	gi|227496327|ref|NP_660257.2|/0/1
14580	2600	0	1	0.01	0.04	2	Up	0.499684	0.759512	Gfap	glial fibrillary acidic protein	K05640	GO:0005626//insoluble fraction;GO:0043234//protein complex;GO:0044424//intracellular part	GO:0005102//receptor binding;GO:0005198//structural molecule activity	GO:0006950//response to stress;GO:0010624;GO:0010975//regulation of neuron projection development;GO:0021782//glial cell development;GO:0031099//regeneration;GO:0043062//extracellular structure organization;GO:0045104//intermediate filament cytoskeleton organization;GO:0048167//regulation of synaptic plasticity;GO:0048708//astrocyte differentiation	gi|84000448|ref|NP_034407.2|/0/1
258019	2672	0	1	0.01	0.04	2	Up	0.499684	0.759434	Olfr212	olfactory receptor 212	K04257	-	-	GO:0023052//signaling	gi|58801366|ref|NP_001011800.1|/0/1
70924	1463	1	4	0.07	0.28	2	Up	0.218454	0.47429	4921511C10Rik	RIKEN cDNA 4921511C10 gene	-	-	-	-	gi|148683518|gb|EDL15465.1|/3.22415e-32/1
78257	2520	0	1	0.01	0.04	2	Up	0.499684	0.759124	Lrrc9	leucine rich repeat containing 9	K11293;K10	-	-	-	gi|218505690|ref|NP_001136201.1|/0/1
70713	2444	0	1	0.01	0.04	2	Up	0.499684	0.758658	Gpr137c	G protein-coupled receptor 137C	-	GO:0031224//intrinsic to membrane	-	-	gi|198278421|ref|NP_081794.2|/2.54837e-171/1
329972	2513	0	1	0.01	0.04	2	Up	0.499684	0.758349	Spata21	spermatogenesis associated 21	-	-	-	-	gi|29244468|ref|NP_808535.1|/0/1
78931	2322	0	1	0.01	0.04	2	Up	0.499684	0.758039	4930546C10Rik	RIKEN cDNA 4930546C10 gene	-	-	-	-	gi|148677656|gb|EDL09603.1|/1.1801e-77/1
100213	5185	0	2	0.01	0.04	2	Up	0.249764	0.513692	Rusc2	RUN and SH3 domain containing 2	-	GO:0005737//cytoplasm	-	-	gi|28972183|dbj|BAC65545.1|/0/1
74253	2282	0	1	0.01	0.04	2	Up	0.499684	0.757576	Klrg2	killer cell lectin-like receptor subfamily G, member 2	K10071;K10076;K10069	GO:0031224//intrinsic to membrane	GO:0030246//carbohydrate binding	-	gi|119964698|ref|NP_001028343.2|/0/1
14708	3362	1	4	0.03	0.12	2	Up	0.218454	0.474221	Gng7	guanine nucleotide binding protein (G protein), gamma 7	K04543	GO:0031234//extrinsic to internal side of plasma membrane	GO:0060089	GO:0002209//behavioral defense response;GO:0007167//enzyme linked receptor protein signaling pathway;GO:0007186//G-protein coupled receptor signaling pathway;GO:0007267//cell-cell signaling;GO:0015980//energy derivation by oxidation of organic compounds;GO:0033762//response to glucagon stimulus	gi|84579915|ref|NP_001033744.1|/2.43873e-29/1
381813	2413	0	1	0.01	0.04	2	Up	0.499684	0.756342	Prmt8	protein arginine N-methyltransferase 8	K11439	GO:0016020//membrane;GO:0043231//intracellular membrane-bounded organelle	GO:0016274//protein-arginine N-methyltransferase activity;GO:0042802//identical protein binding;GO:0046983//protein dimerization activity	GO:0016571//histone methylation;GO:0035247//peptidyl-arginine omega-N-methylation;GO:0051098//regulation of binding	gi|357527369|ref|NP_958759.2|/0/1
14456	2594	0	1	0.01	0.04	2	Up	0.499684	0.756188	Gas6	growth arrest specific 6	K05464	GO:0031091//platelet alpha granule;GO:0044421//extracellular region part;GO:0044431//Golgi apparatus part;GO:0044432//endoplasmic reticulum part	GO:0005102//receptor binding;GO:0046872//metal ion binding	GO:0001775//cell activation;GO:0006887//exocytosis;GO:0006909//phagocytosis;GO:0006915//apoptotic process;GO:0007155//cell adhesion;GO:0007166//cell surface receptor signaling pathway;GO:0007599//hemostasis;GO:0008284//positive regulation of cell proliferation;GO:0009887//organ morphogenesis;GO:0009888//tissue development;GO:0010469//regulation of receptor activity;GO:0016477//cell migration;GO:0…	gi|145301603|ref|NP_062394.2|/0/1
81006	2370	0	1	0.01	0.04	2	Up	0.499684	0.755342	Gpr63	G protein-coupled receptor 63	K04321	GO:0031224//intrinsic to membrane	GO:0004888//transmembrane signaling receptor activity;GO:0005488//binding	GO:0007166//cell surface receptor signaling pathway	gi|31542912|ref|NP_109658.2|/0/1
212892	3650	0	1.39	0.01	0.04	2	Up	0.499684	0.754575	Rsph4a	radial spoke head 4 homolog A (Chlamydomonas)	-	GO:0005929//cilium;GO:0005930//axoneme;GO:0043232;GO:0043234//protein complex	-	GO:0006928//cellular component movement;GO:0010927	gi|242397427|ref|NP_001156429.1|/0/1
14129	2589	0	1	0.01	0.04	2	Up	0.499684	0.753657	Fcgr1	Fc receptor, IgG, high affinity I	K06498	GO:0009986//cell surface;GO:0031224//intrinsic to membrane	GO:0019763//immunoglobulin receptor activity	GO:0001794;GO:0001802;GO:0002474//antigen processing and presentation of peptide antigen via MHC class I;GO:0002682//regulation of immune system process;GO:0006909//phagocytosis;GO:0007165//signal transduction;GO:0045807//positive regulation of endocytosis;GO:0051707//response to other organism	gi|6753832|ref|NP_034316.1|/0/1
17394	2453	0	1	0.01	0.04	2	Up	0.499684	0.75358	Mmp8	matrix metallopeptidase 8	K01402	GO:0031012//extracellular matrix	GO:0004175//endopeptidase activity;GO:0046914//transition metal ion binding	GO:0019538//protein metabolic process;GO:0032963//collagen metabolic process	gi|160333381|ref|NP_032637.3|/0/1
69479	2740	0	1.03	0.01	0.04	2	Up	0.499684	0.752817	1700029J07Rik	RIKEN cDNA 1700029J07 gene	-	-	-	-	gi|75677532|ref|NP_001028320.1|/1.54401e-164/1
66123	768	2	8	0.27	1.08	2	Up	0.0652772	0.201887	1110006O24Rik	RIKEN cDNA 1110006O24 gene	-	-	-	-	gi|148687900|gb|EDL19847.1|/2.39149e-41/1
12843	5143	0	2	0.01	0.04	2	Up	0.249764	0.512063	Col1a2	collagen, type I, alpha 2	K06236	GO:0031012//extracellular matrix	GO:0005515//protein binding	-	gi|74144541|dbj|BAE36107.1|/0/1
54216	5610	0	2	0.01	0.04	2	Up	0.249764	0.511992	Pcdh7	protocadherin 7	K04601	GO:0016021//integral to membrane;GO:0031224//intrinsic to membrane	GO:0046872//metal ion binding	GO:0016337//cell-cell adhesion	gi|170295851|ref|NP_061234.2|/0/1
76507	2673	0	1	0.01	0.04	2	Up	0.499684	0.752283	Abp1	amiloride binding protein 1 (amine oxidase, copper-containing)	K11182	GO:0042579//microbody;GO:0043296//apical junction complex;GO:0044421//extracellular region part	GO:0005539//glycosaminoglycan binding;GO:0016641//oxidoreductase activity, acting on the CH-NH2 group of donors, oxygen as acceptor;GO:0046914//transition metal ion binding;GO:0048037//cofactor binding	GO:0006807//nitrogen compound metabolic process;GO:0015893//drug transport	gi|239051845|ref|NP_083914.2|/0/1
68515	2325	0	1	0.01	0.04	2	Up	0.499684	0.752207	Myadml2	myeloid-associated differentiation marker-like 2	-	GO:0031224//intrinsic to membrane	-	-	gi|325651911|ref|NP_001191749.1|/3.00306e-77/1
319504	7362	1	2.89	0.01	0.04	2	Up	0.624526	0.794822	Nrcam	neuron-glia-CAM-related cell adhesion molecule	K06756	GO:0009986//cell surface;GO:0016021//integral to membrane;GO:0043005//neuron projection	GO:0008092//cytoskeletal protein binding	GO:0001558//regulation of cell growth;GO:0006935//chemotaxis;GO:0007155//cell adhesion;GO:0007409//axonogenesis;GO:0016477//cell migration;GO:0033036;GO:0045161//neuronal ion channel clustering;GO:0045597//positive regulation of cell differentiation;GO:0050877//neurological system process	gi|28972161|dbj|BAC65534.1|/0/1
105853	2775	0	1	0.01	0.04	2	Up	0.499684	0.750915	Mal2	mal, T cell differentiation protein 2	-	GO:0005737//cytoplasm;GO:0005886//plasma membrane;GO:0044425//membrane part	GO:0005488//binding	-	gi|30725780|ref|NP_849251.1|/1.28049e-57/1
66102	2448	1	4	0.04	0.16	2	Up	0.218454	0.473875	Cxcl16	chemokine (C-X-C motif) ligand 16	K10035	GO:0031224//intrinsic to membrane;GO:0044421//extracellular region part	GO:0004888//transmembrane signaling receptor activity;GO:0005125//cytokine activity;GO:0030169//low-density lipoprotein particle binding	GO:0016049//cell growth;GO:0016477//cell migration;GO:0034097//response to cytokine stimulus	gi|123234450|emb|CAM28188.1|/2.26523e-127/1
72518	2503	1	4	0.04	0.16	2	Up	0.218454	0.473806	2610307P16Rik	RIKEN cDNA 2610307P16 gene	-	-	-	-	gi|149045307|gb|EDL98393.1|/7.45076e-25/1
24013	7462	4.69	18.21	0.06	0.24	2	Up	0.00258684	0.0150494	Grk1	G protein-coupled receptor kinase 1	K00909	GO:0044464//cell part	GO:0004674//protein serine/threonine kinase activity;GO:0004871//signal transducer activity;GO:0032559	GO:0006468//protein phosphorylation;GO:0007186//G-protein coupled receptor signaling pathway;GO:0007603//phototransduction, visible light;GO:0009886//post-embryonic morphogenesis;GO:0012501//programmed cell death;GO:0042221//response to chemical stimulus;GO:0042461//photoreceptor cell development;GO:0050953//sensory perception of light stimulus	gi|13633680|sp|Q9WVL4.1|RK_MOUSE/0/1
19272	6177	1.01	5.02	0.02	0.08	2	Up	0.124793	0.330484	Ptprk	protein tyrosine phosphatase, receptor type, K	K06776	GO:0016021//integral to membrane;GO:0031252//cell leading edge;GO:0031513//nonmotile primary cilium;GO:0043005//neuron projection;GO:0044297//cell body;GO:0070161	GO:0004725//protein tyrosine phosphatase activity;GO:0004871//signal transducer activity;GO:0019900//kinase binding	GO:0000302//response to reactive oxygen species;GO:0006470//protein dephosphorylation;GO:0007044//cell-substrate junction assembly;GO:0007178//transmembrane receptor protein serine/threonine kinase signaling pathway;GO:0008285//negative regulation of cell proliferation;GO:0009411//response to UV;GO:0016477//cell migration;GO:0034613//cellular protein localization;GO:0051726//regulation of cell cy…	gi|6679561|ref|NP_033009.1|/0/1
52882	5828	0	2.44	0.01	0.04	2	Up	0.249764	0.510795	Rgs7bp	regulator of G-protein signalling 7 binding protein	-	GO:0016020//membrane;GO:0043231//intracellular membrane-bounded organelle	GO:0005488//binding	GO:0007166//cell surface receptor signaling pathway	gi|119360350|ref|NP_084155.2|/3.10437e-136/1
233020	2415	0	1	0.01	0.04	2	Up	0.499684	0.749324	Hipk4	homeodomain interacting protein kinase 4	K08826;K08282	GO:0044424//intracellular part	GO:0004672//protein kinase activity;GO:0032559	GO:0006464//cellular protein modification process	gi|161333817|ref|NP_001028487.2|/0/1
11989	2371	0	1	0.01	0.04	2	Up	0.499684	0.748871	Slc7a3	solute carrier family 7 (cationic amino acid transporter, y+ system), member 3	K13865	GO:0016021//integral to membrane	GO:0015174//basic amino acid transmembrane transporter activity;GO:0015179//L-amino acid transmembrane transporter activity	GO:0006811//ion transport;GO:0009966//regulation of signal transduction;GO:0015802//basic amino acid transport	gi|6671600|ref|NP_031541.1|/0/1
242914	2249	0	1	0.01	0.04	2	Up	0.499684	0.748193	Gm4961	kinesin superfamily protein 2C pseudogene	K10393	GO:0000776//kinetochore;GO:0005874//microtubule;GO:0043231//intracellular membrane-bounded organelle	GO:0003774//motor activity;GO:0008017//microtubule binding;GO:0032559	GO:0000087//M phase of mitotic cell cycle;GO:0031109//microtubule polymerization or depolymerization;GO:0050794//regulation of cellular process	gi|227430340|ref|NP_608301.3|/4.19482e-178/1
211482	2661	0	1	0.01	0.04	2	Up	0.499684	0.747891	Efhb	EF hand domain family, member B	-	-	GO:0046872//metal ion binding	GO:0023052//signaling	gi|255003729|ref|NP_766085.2|/0/1
194231	2467	0	1	0.01	0.04	2	Up	0.499684	0.747816	Cnksr1	connector enhancer of kinase suppressor of Ras 1	-	-	GO:0005515//protein binding;GO:0016772//transferase activity, transferring phosphorus-containing groups	GO:0007265//Ras protein signal transduction	gi|124486674|ref|NP_001074516.1|/0/1
72168	2657	0	1	0.01	0.04	2	Up	0.499684	0.747666	Aifm3	apoptosis-inducing factor, mitochondrion-associated 3	K04727;K00530	GO:0019866//organelle inner membrane;GO:0043231//intracellular membrane-bounded organelle;GO:0044444//cytoplasmic part	GO:0003824//catalytic activity;GO:0016505//apoptotic protease activator activity;GO:0043169//cation binding;GO:0050662//coenzyme binding;GO:0051536//iron-sulfur cluster binding	GO:0006091//generation of precursor metabolites and energy;GO:0006919//activation of cysteine-type endopeptidase activity involved in apoptotic process;GO:0012502//induction of programmed cell death;GO:0051234//establishment of localization;GO:0051881//regulation of mitochondrial membrane potential	gi|148665046|gb|EDK97462.1|/0/1
56742	1739	4	16	0.23	0.92	2	Up	0.0071668	0.0352999	Psrc1	proline/serine-rich coiled-coil 1	-	GO:0005819//spindle;GO:0044444//cytoplasmic part	GO:0015631//tubulin binding	GO:0000070//mitotic sister chromatid segregation;GO:0007346//regulation of mitotic cell cycle;GO:0016049//cell growth;GO:0031112;GO:0032583	gi|9910192|ref|NP_064360.1|/2.81464e-142/1
545554	2586	0	1	0.01	0.04	2	Up	0.499684	0.745939	Ankrd34a	ankyrin repeat domain 34A	-	-	-	-	gi|120953245|ref|NP_001020022.2|/0/1
69217	2678	0	1	0.01	0.04	2	Up	0.499684	0.74564	Plekha4	pleckstrin homology domain containing, family A (phosphoinositide binding specific) member 4	-	-	-	-	gi|158187513|ref|NP_683729.2|/0/1
114332	2607	0	1	0.01	0.04	2	Up	0.499684	0.745266	Lyve1	lymphatic vessel endothelial hyaluronan receptor 1	K06256	GO:0005626//insoluble fraction;GO:0016021//integral to membrane	GO:0004872//receptor activity;GO:0005539//glycosaminoglycan binding	GO:0006026;GO:0006950//response to stress;GO:0023052//signaling;GO:0031589//cell-substrate adhesion;GO:0032502//developmental process;GO:0051234//establishment of localization	gi|31560771|ref|NP_444477.2|/6.32939e-160/1
52685	2348	0	1	0.01	0.04	2	Up	0.499684	0.745116	Cd300lg	CD300 antigen like family member G	K06719	GO:0031224//intrinsic to membrane;GO:0043231//intracellular membrane-bounded organelle	GO:0004871//signal transducer activity	GO:0023052//signaling	gi|238231417|ref|NP_001154184.1|/6.82583e-172/1
545814	2723	0	0.99	0.01	0.04	2	Up	0.999684	1.00204	Smok3a	sperm motility kinase 3A	K08798	-	GO:0004672//protein kinase activity;GO:0032559	GO:0006464//cellular protein modification process	gi|89941468|ref|NP_001034978.1|/0/1
235041	4853	0.83	3.67	0.02	0.08	2	Up	0.124842	0.327466	Kank2	KN motif and ankyrin repeat domains 2	K15502	-	-	GO:0032232//negative regulation of actin filament bundle assembly	gi|160333753|ref|NP_663586.3|/0/1
18459	2586	0	1	0.01	0.04	2	Up	0.499684	0.743848	Pabpc2	poly(A) binding protein, cytoplasmic 2	K13126	GO:0005681//spliceosomal complex;GO:0044444//cytoplasmic part	GO:0003729//mRNA binding;GO:0005515//protein binding;GO:0090079	GO:0000288//nuclear-transcribed mRNA catabolic process, deadenylation-dependent decay;GO:0000377;GO:0006412//translation;GO:0031124//mRNA 3'-end processing;GO:0043488//regulation of mRNA stability	gi|6754972|ref|NP_035163.1|/0/1
244654	4760	0	2	0.01	0.04	2	Up	0.249764	0.509184	Mtss1l	metastasis suppressor 1-like	K05627	-	GO:0008092//cytoskeletal protein binding;GO:0019904//protein domain specific binding;GO:0030674//protein binding, bridging	GO:0023052//signaling;GO:0030035//microspike assembly	gi|38348492|ref|NP_941027.1|/0/1
319634	4654	0	2	0.01	0.04	2	Up	0.249764	0.508975	Efcab5	EF-hand calcium binding domain 5	K03254	-	GO:0046872//metal ion binding	-	gi|118026915|ref|NP_795939.2|/0/1
229600	447	1	4	0.24	0.96	2	Up	0.218454	0.473529	BC028528	cDNA sequence BC028528	-	-	-	-	gi|158518442|ref|NP_705733.2|/5.73449e-49/1
244694	2662	0	1	0.01	0.04	2	Up	0.499684	0.740808	Kdm4d	lysine (K)-specific demethylase 4D	K06709	-	GO:0016701//oxidoreductase activity, acting on single donors with incorporation of molecular oxygen;GO:0043169//cation binding	GO:0006325//chromatin organization;GO:0008152//metabolic process	gi|116174756|ref|NP_775609.2|/0/1
234788	2648	0	1	0.01	0.04	2	Up	0.499684	0.739922	Slc38a8	solute carrier family 38, member 8	K14994	GO:0031224//intrinsic to membrane	-	GO:0015837//amine transport;GO:0030001//metal ion transport	gi|57242951|gb|AAH89013.1|/0/1
72393	4668	0	1.86	0.01	0.04	2	Up	0.499684	0.739775	Faim2	Fas apoptotic inhibitory molecule 2	K06890	GO:0031224//intrinsic to membrane;GO:0044459//plasma membrane part	-	GO:0007399//nervous system development;GO:0012501//programmed cell death	gi|37360156|dbj|BAC98056.1|/7.28171e-157/1
243547	5143	0	2	0.01	0.04	2	Up	0.249764	0.507653	Grip2	glutamate receptor interacting protein 2	K06092	GO:0005626//insoluble fraction;GO:0030425//dendrite;GO:0043231//intracellular membrane-bounded organelle;GO:0044430//cytoskeletal part;GO:0044444//cytoplasmic part;GO:0044459//plasma membrane part	GO:0005102//receptor binding	GO:0006810//transport	gi|226958407|ref|NP_001152979.1|/0/1
100061	2773	0	1	0.01	0.04	2	Up	0.499684	0.738525	Lrrc19	leucine rich repeat containing 19	K08462;K05401	GO:0031224//intrinsic to membrane	-	-	gi|148698988|gb|EDL30935.1|/0/1
100039139	798	1	4	0.13	0.52	2	Up	0.218454	0.473253	Ccdc152	coiled-coil domain containing 152	K04514;K04437;K08282	-	-	-	gi|260593692|ref|NP_001159535.1|/2.96549e-138/1
15460	5599	0	2	0.01	0.04	2	Up	0.249764	0.507099	Hr	hairless	K15601;K11449	GO:0016585//chromatin remodeling complex;GO:0044451//nucleoplasm part	GO:0001071//nucleic acid binding transcription factor activity;GO:0003676//nucleic acid binding;GO:0003712//transcription cofactor activity;GO:0008134//transcription factor binding;GO:0019899//enzyme binding;GO:0043169//cation binding	GO:0006355//regulation of transcription, DNA-dependent;GO:0043392//negative regulation of DNA binding;GO:0051259//protein oligomerization	gi|31544072|ref|NP_068677.2|/0/1
71228	7809	1	3	0.01	0.04	2	Up	0.374606	0.646217	Dlg5	discs, large homolog 5 (Drosophila)	K12076;K05701	GO:0044424//intracellular part;GO:0044459//plasma membrane part	GO:0032947//protein complex scaffold	GO:0006915//apoptotic process;GO:0007155//cell adhesion;GO:0007165//signal transduction;GO:0008283//cell proliferation	gi|254588085|ref|NP_082002.1|/0/1
223843	2271	0	1	0.01	0.04	2	Up	0.499684	0.73706	Dbx2	developing brain homeobox 2	K09339	GO:0043231//intracellular membrane-bounded organelle	GO:0003677//DNA binding	GO:0006351//transcription, DNA-dependent	gi|114687769|ref|NP_997416.2|/0/1
72978	2669.86	0	1.05	0.01	0.04	2	Up	0.499684	0.736695	Cnih3	cornichon homolog 3 (Drosophila)	-	GO:0008328//ionotropic glutamate receptor complex	-	GO:0006873//cellular ion homeostasis;GO:0007165//signal transduction;GO:0007270//neuron-neuron synaptic transmission;GO:0051641//cellular localization	gi|148681177|gb|EDL13124.1|/7.0076e-109/1
56264	2434	0	1	0.01	0.04	2	Up	0.499684	0.736111	Cpxm1	carboxypeptidase X 1 (M14 family)	K08638	GO:0044421//extracellular region part	GO:0008235//metalloexopeptidase activity;GO:0046914//transition metal ion binding	GO:0009987//cellular process;GO:0019538//protein metabolic process	gi|228008326|ref|NP_062670.2|/0/1
57014	2411	0	0.93	0.01	0.04	2	Up	0.999684	1.00063	Htr3b	5-hydroxytryptamine (serotonin) receptor 3B	K04819	GO:0016021//integral to membrane;GO:0043005//neuron projection;GO:0044297//cell body	GO:0005231//excitatory extracellular ligand-gated ion channel activity;GO:0008227//G-protein coupled amine receptor activity	GO:0006811//ion transport;GO:0007186//G-protein coupled receptor signaling pathway;GO:0007267//cell-cell signaling;GO:0070848//response to growth factor stimulus	gi|9938026|ref|NP_064670.1|/0/1
66120	799	1	4	0.13	0.52	2	Up	0.218454	0.472909	Fkbp11	FK506 binding protein 11	K506;K09576	GO:0031224//intrinsic to membrane	GO:0005527//macrolide binding;GO:0016859//cis-trans isomerase activity	GO:0018193//peptidyl-amino acid modification	gi|15277331|ref|NP_077131.2|/7.60828e-86/1
546118	2639	0	0.97	0.01	0.04	2	Up	0.999684	1.00029	Ubtfl1	upstream binding transcription factor, RNA polymerase I-like 1	K09273	-	GO:0003676//nucleic acid binding	-	gi|85702117|ref|NP_001028965.1|/0/1
13075	2373	0	0.94	0.01	0.04	2	Up	0.999684	1.00015	Cyp19a1	cytochrome P450, family 19, subfamily a, polypeptide 1	K07434	GO:0005626//insoluble fraction;GO:0030136//clathrin-coated vesicle;GO:0030425//dendrite;GO:0031090//organelle membrane;GO:0033267//axon part;GO:0044297//cell body	GO:0005506//iron ion binding;GO:0016712//oxidoreductase activity, acting on paired donors, with incorporation or reduction of molecular oxygen, reduced flavin or flavoprotein as one donor, and incorporation of one atom of oxygen	GO:0001678//cellular glucose homeostasis;GO:0002573//myeloid leukocyte differentiation;GO:0006586;GO:0006694//steroid biosynthetic process;GO:0008207//C21-steroid hormone metabolic process;GO:0008406//gonad development;GO:0009314//response to radiation;GO:0010038//response to metal ion;GO:0014072;GO:0018904;GO:0021536//diencephalon development;GO:0021543//pallium development;GO:0032354//response …	gi|6681099|ref|NP_031836.1|/0/1
18436	2441	0	1	0.01	0.04	2	Up	0.499684	0.734002	P2rx1	purinergic receptor P2X, ligand-gated ion channel, 1	K05215	GO:0005624//membrane fraction;GO:0009279//cell outer membrane;GO:0016021//integral to membrane;GO:0032991//macromolecular complex	GO:0005231//excitatory extracellular ligand-gated ion channel activity;GO:0005261//cation channel activity;GO:0016502;GO:0032559;GO:0046914//transition metal ion binding	GO:0001508//regulation of action potential;GO:0001775//cell activation;GO:0002442;GO:0006672//ceramide metabolic process;GO:0006816//calcium ion transport;GO:0006915//apoptotic process;GO:0006940//regulation of smooth muscle contraction;GO:0007270//neuron-neuron synaptic transmission;GO:0007599//hemostasis;GO:0007620//copulation;GO:0010033//response to organic substance;GO:0010959//regulation of …	gi|158711719|ref|NP_032797.3|/0/1
216560	2443	1	4	0.04	0.16	2	Up	0.218454	0.472771	Wdpcp	WD repeat containing planar cell polarity effector	-	GO:0005930//axoneme;GO:0044444//cytoplasmic part;GO:0044459//plasma membrane part	-	GO:0007010//cytoskeleton organization;GO:0008104//protein localization;GO:0008360//regulation of cell shape;GO:0048858//cell projection morphogenesis	gi|31981772|ref|NP_663400.2|/0/1
13118	2395	0	1	0.01	0.04	2	Up	0.499684	0.733495	Cyp4a12b	cytochrome P450, family 4, subfamily a, polypeptide 12B	K07425	GO:0031090//organelle membrane;GO:0042598;GO:0043231//intracellular membrane-bounded organelle	GO:0005506//iron ion binding;GO:0016712//oxidoreductase activity, acting on paired donors, with incorporation or reduction of molecular oxygen, reduced flavin or flavoprotein as one donor, and incorporation of one atom of oxygen;GO:0016713	GO:0000038//very long-chain fatty acid metabolic process;GO:0001676//long-chain fatty acid metabolic process;GO:0048545//response to steroid hormone stimulus	gi|74188275|dbj|BAE25803.1|/0/1
241113	2835	1.11	4.43	0.04	0.16	2	Up	0.218454	0.472702	Prkag3	protein kinase, AMP-activated, gamma 3 non-catatlytic subunit	K07200	GO:0043234//protein complex;GO:0044444//cytoplasmic part	GO:0004674//protein serine/threonine kinase activity;GO:0019900//kinase binding	GO:0005977//glycogen metabolic process;GO:0007169//transmembrane receptor protein tyrosine kinase signaling pathway;GO:0008645//hexose transport;GO:0019217//regulation of fatty acid metabolic process;GO:0022402//cell cycle process;GO:0035556//intracellular signal transduction	gi|148667932|gb|EDL00349.1|/0/1
71932	2416	0	1.01	0.01	0.04	2	Up	0.499684	0.732844	Ephx3	epoxide hydrolase 3	K08726;K08059	-	GO:0003824//catalytic activity	-	gi|83716015|ref|NP_001028335.1|/0/1
271508	2362	0	1	0.01	0.04	2	Up	0.499684	0.732771	4933408B17Rik	RIKEN cDNA 4933408B17 gene	K11321	GO:0043189//H4/H2A histone acetyltransferase complex	GO:0004879//ligand-activated sequence-specific DNA binding RNA polymerase II transcription factor activity	GO:0006355//regulation of transcription, DNA-dependent;GO:0007165//signal transduction;GO:0016573//histone acetylation	gi|283484014|ref|NP_808441.2|/3.13046e-126/1
240444	2815	0	1	0.01	0.04	2	Up	0.499684	0.732699	Kcng2	potassium voltage-gated channel, subfamily G, member 2	K04901	GO:0016021//integral to membrane	GO:0005249//voltage-gated potassium channel activity	GO:0006811//ion transport;GO:0015980//energy derivation by oxidation of organic compounds;GO:0030073//insulin secretion;GO:0044057	gi|298566262|ref|NP_001177302.1|/0/1
71760	2666	0	1	0.01	0.04	2	Up	0.499684	0.731905	Agxt2l1	alanine-glyoxylate aminotransferase 2-like 1	K14286	GO:0043231//intracellular membrane-bounded organelle	GO:0008483//transaminase activity;GO:0048037//cofactor binding	GO:0019752//carboxylic acid metabolic process	gi|254675331|ref|NP_082183.2|/0/1
117600	7718	0	3	0.01	0.04	2	Up	0.124842	0.326659	Srgap1	SLIT-ROBO Rho GTPase activating protein 1	K07526	GO:0044444//cytoplasmic part	GO:0005099//Ras GTPase activator activity;GO:0017016//Ras GTPase binding	GO:0006935//chemotaxis;GO:0007265//Ras protein signal transduction;GO:0009966//regulation of signal transduction;GO:0032319//regulation of Rho GTPase activity;GO:0048870//cell motility	gi|334724478|ref|NP_001229340.1|/0/1
107372	2595	0	1	0.01	0.04	2	Up	0.499684	0.730969	C030016D13Rik	RIKEN cDNA C030016D13 gene	-	-	-	-	gi|26338926|dbj|BAC33134.1|/2.0849e-62/1
16196	2475	0	1	0.01	0.04	2	Up	0.499684	0.729677	Il7	interleukin 7	K05431	GO:0044421//extracellular region part	GO:0005126//cytokine receptor binding	GO:0001894//tissue homeostasis;GO:0010467//gene expression;GO:0016049//cell growth;GO:0030888//regulation of B cell proliferation;GO:0043066//negative regulation of apoptotic process;GO:0044092//negative regulation of molecular function;GO:0045580//regulation of T cell differentiation;GO:0045927//positive regulation of growth	gi|6680433|ref|NP_032397.1|/7.01422e-68/1
17002	2742	10	39	0.36	1.42	1.97982	Up	2.36318e-05	0.000224971	Ltf	lactotransferrin	K14736	GO:0016023//cytoplasmic membrane-bounded vesicle	GO:0004175//endopeptidase activity;GO:0005506//iron ion binding;GO:0005539//glycosaminoglycan binding	GO:0000041//transition metal ion transport;GO:0006875//cellular metal ion homeostasis;GO:0006952//defense response;GO:0006955//immune response	gi|31560677|ref|NP_032548.2|/0/1
626904	1565	2	8	0.13	0.51	1.97199	Up	0.0652772	0.201803	Gm20756	predicted gene, 20756	-	GO:0043231//intracellular membrane-bounded organelle	-	-	gi|148694161|gb|EDL26108.1|/4.03787e-36/1
12323	4013.8	59	231	1.46	5.71	1.96752	Up	1.93495e-25	1.07763e-23	Camk2b	calcium/calmodulin-dependent protein kinase II, beta	K04515	GO:0016020//membrane;GO:0030139//endocytic vesicle;GO:0031981//nuclear lumen;GO:0043234//protein complex;GO:0044430//cytoskeletal part	GO:0004674//protein serine/threonine kinase activity;GO:0005515//protein binding;GO:0032559	GO:0002029//desensitization of G-protein coupled receptor protein signaling pathway;GO:0006468//protein phosphorylation;GO:0007271//synaptic transmission, cholinergic;GO:0008624;GO:0010038//response to metal ion;GO:0019221//cytokine-mediated signaling pathway;GO:0045836//positive regulation of meiosis;GO:0048168//regulation of neuronal synaptic plasticity;GO:0050905//neuromuscular process;GO:0070…	gi|291291010|ref|NP_001167525.1|/0/1
328381	1296	1	4	0.08	0.31	1.9542	Up	0.218454	0.473736	Sh2d4b	SH2 domain containing 4B	K08273;K07901	-	-	-	gi|58866052|ref|NP_808484.2|/0/1
382562	1306	1	4	0.08	0.31	1.9542	Up	0.218454	0.472634	Pfn4	profilin family, member 4	K05759	GO:0005856//cytoskeleton	GO:0008092//cytoskeletal protein binding	GO:0007010//cytoskeleton organization	gi|47058966|ref|NP_082652.1|/4.83414e-61/1
229672	1121.75	1.44	3	0.07	0.27	1.94753	Up	0.374606	0.648701	Bcl2l15	BCLl2-like 15	K01104	GO:0043231//intracellular membrane-bounded organelle;GO:0044444//cytoplasmic part	-	GO:0012501//programmed cell death	gi|219281865|ref|NP_001136432.1|/6.13645e-88/1
74601	1475	1.02	4.01	0.07	0.27	1.94753	Up	0.218454	0.474151	4833427F10Rik	RIKEN cDNA 4833427F10 gene	K10657	-	-	-	gi|148691285|gb|EDL23232.1|/3.04513e-38/1
13639	1596	2	8	0.13	0.5	1.94342	Up	0.0652772	0.201761	Efna4	ephrin A4	K05462	GO:0016021//integral to membrane	GO:0005003//ephrin receptor activity;GO:0005102//receptor binding	GO:0007154//cell communication	gi|110835739|ref|NP_031936.2|/4.61506e-112/1
140721	4762	3	11	0.06	0.23	1.9386	Up	0.0350512	0.126477	Caskin2	CASK-interacting protein 2	K08848	GO:0044424//intracellular part	-	-	gi|37360258|dbj|BAC98107.1|/0/1
14199	2686	1.46	5	0.05	0.19	1.926	Up	0.124793	0.330956	Fhl1	four and a half LIM domains 1	K14365	GO:0016020//membrane;GO:0043231//intracellular membrane-bounded organelle;GO:0044444//cytoplasmic part	GO:0046914//transition metal ion binding	GO:0009653//anatomical structure morphogenesis;GO:0040007//growth;GO:0048513//organ development;GO:0048869//cellular developmental process	gi|116517340|ref|NP_001070829.1|/0/1
280668	3114	3	12	0.1	0.38	1.926	Up	0.0212006	0.0852726	Adam1a	a disintegrin and metallopeptidase domain 1a	K08607	GO:0031224//intrinsic to membrane	GO:0004175//endopeptidase activity;GO:0046914//transition metal ion binding	GO:0019538//protein metabolic process;GO:0035036//sperm-egg recognition;GO:0048232//male gamete generation	gi|31559889|ref|NP_742124.2|/0/1
67295	8500	4.15	16.16	0.05	0.19	1.926	Up	0.0071668	0.0352882	Rab3c	RAB3C, member RAS oncogene family	K07883	GO:0016020//membrane;GO:0030136//clathrin-coated vesicle	GO:0032561//guanyl ribonucleotide binding	GO:0001505//regulation of neurotransmitter levels;GO:0006887//exocytosis;GO:0035556//intracellular signal transduction	gi|13470090|ref|NP_076341.1|/6.65534e-119/1
106389	1530	9.77	36.8	0.64	2.42	1.91886	Up	4.0196e-05	0.000364238	Eaf2	ELL associated factor 2	K15186	GO:0016604//nuclear body;GO:0031981//nuclear lumen	GO:0005488//binding;GO:0030528//transcription regulator activity	GO:0006355//regulation of transcription, DNA-dependent;GO:0012502//induction of programmed cell death;GO:0016049//cell growth;GO:0050680//negative regulation of epithelial cell proliferation	gi|31559524|dbj|BAC77525.1|/3.41219e-56/1
353156	1180	1	4	0.09	0.34	1.91754	Up	0.218454	0.472978	Egfl7	EGF-like domain 7	K06824	GO:0044421//extracellular region part	GO:0046872//metal ion binding	GO:0001944//vasculature development;GO:0016477//cell migration;GO:0030154//cell differentiation;GO:0048646//anatomical structure formation involved in morphogenesis	gi|257096018|ref|NP_942018.2|/1.84616e-151/1
58229	2754	1.01	4.04	0.04	0.15	1.90689	Up	0.218454	0.473184	Efcc1	EF hand and coiled-coil domain containing 1	-	-	-	-	gi|228008356|ref|NP_001153169.1|/0/1
20494	1629	0.68	2.46	0.04	0.15	1.90689	Up	0.249764	0.505993	Slc10a2	solute carrier family 10, member 2	K14342	GO:0016021//integral to membrane;GO:0043231//intracellular membrane-bounded organelle;GO:0043234//protein complex;GO:0044459//plasma membrane part	GO:0005343//organic acid:sodium symporter activity	GO:0006820//anion transport;GO:0008202//steroid metabolic process;GO:0015718//monocarboxylic acid transport	gi|6755530|ref|NP_035518.1|/0/1
101521	2373	5.78	21.11	0.24	0.89	1.89077	Up	0.00150538	0.00936612	AI314278	expressed sequence AI314278	-	-	-	-	gi|148674839|gb|EDL06786.1|/1.07317e-41/1
18054	1176	18	67	1.56	5.78	1.88952	Up	5.20964e-08	7.85673e-07	Ngp	neutrophilic granule protein	K13916	-	-	GO:0006952//defense response	gi|164519050|ref|NP_032720.2|/2.05036e-92/1
319166	704	3.43	12.78	0.51	1.88	1.88216	Up	0.0212006	0.0852265	Hist1h2ae	histone cluster 1, H2ae	K11251;K11254	GO:0000785//chromatin;GO:0043231//intracellular membrane-bounded organelle	GO:0003676//nucleic acid binding;GO:0005515//protein binding	GO:0034728//nucleosome organization	gi|471403697|ref|XP_004384076.1|/3.01326e-53/1
237761	3644	1	4	0.03	0.11	1.87447	Up	0.218454	0.474706	Sowaha	sosondowah ankyrin repeat domain family member A	K10380;K06694	-	-	-	gi|125628646|ref|NP_898996.2|/0/1
11937	3486	1	4	0.03	0.11	1.87447	Up	0.218454	0.473391	Atp2a1	ATPase, Ca++ transporting, cardiac muscle, fast twitch 1	K05853	GO:0005789//endoplasmic reticulum membrane;GO:0031672//A band;GO:0034703//cation channel complex;GO:0042598	GO:0015144//carbohydrate transmembrane transporter activity;GO:0019829//cation-transporting ATPase activity;GO:0032559;GO:0042802//identical protein binding;GO:0046872//metal ion binding	GO:0001775//cell activation;GO:0006915//apoptotic process;GO:0006942//regulation of striated muscle contraction;GO:0007599//hemostasis;GO:0008643//carbohydrate transport;GO:0009206;GO:0009207;GO:0009725//response to hormone stimulus;GO:0031443//fast-twitch skeletal muscle fiber contraction;GO:0032469//endoplasmic reticulum calcium ion homeostasis;GO:0033554//cellular response to stress;GO:0051560…	gi|148685413|gb|EDL17360.1|/0/1
73667	1758	2	7	0.11	0.4	1.8625	Up	0.109153	0.298695	2410004P03Rik	RIKEN cDNA 2410004P03 gene	K13696	-	-	-	gi|318804024|ref|NP_001188262.1|/3.3935e-119/1
319168	387	2.25	8.17	0.63	2.29	1.86192	Up	0.0652772	0.201845	Hist1h2ah	histone cluster 1, H2ah	K11251	GO:0000785//chromatin;GO:0043231//intracellular membrane-bounded organelle	GO:0003676//nucleic acid binding;GO:0005515//protein binding	GO:0034728//nucleosome organization	gi|471403697|ref|XP_004384076.1|/1.89913e-52/1
12796	599	3	11	0.53	1.92	1.85704	Up	0.0350512	0.126508	Camp	cathelicidin antimicrobial peptide	K13916	GO:0030141//secretory granule;GO:0044421//extracellular region part	-	GO:0001932//regulation of protein phosphorylation;GO:0008283//cell proliferation;GO:0032494//response to peptidoglycan;GO:0032496//response to lipopolysaccharide;GO:0034612//response to tumor necrosis factor;GO:0042742//defense response to bacterium;GO:0044126;GO:0044139;GO:0045765//regulation of angiogenesis;GO:0051852;GO:0070555//response to interleukin-1;GO:0070741//response to interleukin-6	gi|74192235|dbj|BAE34312.1|/6.23514e-73/1
73906	1319	1.66	6.15	0.13	0.47	1.85415	Up	0.0701744	0.213306	4833417C18Rik	RIKEN cDNA 4833417C18 gene	-	-	-	-	gi|148684055|gb|EDL16002.1|/4.2052e-12/1
100041874	2075	5.34	19.42	0.26	0.94	1.85415	Up	0.00405736	0.0219313	Gm3558	predicted gene 3558	-	-	-	-	gi|309270125|ref|XP_003085044.1|/3.74901e-118/1
18377	2226	1	4	0.05	0.18	1.848	Up	0.218454	0.473944	Omg	oligodendrocyte myelin glycoprotein	K08764;K06261;K10170	GO:0031224//intrinsic to membrane	GO:0042802//identical protein binding	GO:0007169//transmembrane receptor protein tyrosine kinase signaling pathway;GO:0014003//oligodendrocyte development;GO:0031099//regeneration;GO:0031345//negative regulation of cell projection organization;GO:0048670	gi|226874869|ref|NP_062282.2|/0/1
70772	1255.11	1	4	0.09	0.32	1.83007	Up	0.218454	0.473598	Ggnbp1	gametogenetin binding protein 1	K11835	GO:0005740//mitochondrial envelope;GO:0016020//membrane	GO:0005488//binding	GO:0007005//mitochondrion organization;GO:0048232//male gamete generation;GO:0048869//cellular developmental process	gi|353523860|ref|NP_001238810.1|/2.05543e-147/1
243168	1730	1.03	3.55	0.06	0.21	1.80735	Up	0.374606	0.64923	Hsd17b13	hydroxysteroid (17-beta) dehydrogenase 13	K15734	-	GO:0003824//catalytic activity	GO:0008152//metabolic process	gi|254553342|ref|NP_001156958.1|/5.80176e-168/1
13642	4319	1	3	0.02	0.07	1.80735	Up	0.374606	0.647268	Efnb2	ephrin B2	K05463	GO:0016021//integral to membrane	GO:0005102//receptor binding	GO:0001944//vasculature development;GO:0007154//cell communication;GO:0007166//cell surface receptor signaling pathway;GO:0009653//anatomical structure morphogenesis;GO:0048869//cellular developmental process;GO:0051704	gi|74208930|dbj|BAE21211.1|/0/1
20528	2822	1	3.98	0.04	0.14	1.80735	Up	0.374606	0.647193	Slc2a4	solute carrier family 2 (facilitated glucose transporter), member 4	K07191	GO:0005770//late endosome;GO:0005798//Golgi-associated vesicle;GO:0005886//plasma membrane;GO:0009986//cell surface;GO:0012506//vesicle membrane;GO:0016021//integral to membrane;GO:0030135//coated vesicle;GO:0030141//secretory granule;GO:0042598	GO:0005356;GO:0005488//binding	GO:0010033//response to organic substance;GO:0015758//glucose transport;GO:0033500//carbohydrate homeostasis;GO:0044238//primary metabolic process;GO:0045444//fat cell differentiation	gi|15679951|gb|AAH14282.1|/0/1
338365	4386	1	3	0.02	0.07	1.80735	Up	0.374606	0.646667	Slc41a2	solute carrier family 41, member 2	K15122	GO:0031224//intrinsic to membrane	GO:0046873//metal ion transmembrane transporter activity	GO:0070838//divalent metal ion transport	gi|28893565|ref|NP_796362.1|/0/1
246086	4705	1.97	6.8	0.04	0.14	1.80735	Up	0.0701744	0.213045	Onecut3	one cut domain, family member 3	K08026	GO:0043234//protein complex	GO:0001071//nucleic acid binding transcription factor activity	GO:0006355//regulation of transcription, DNA-dependent;GO:0031016//pancreas development	gi|40538836|ref|NP_631972.2|/1.4499e-144/1
21990	4270	1	3	0.02	0.07	1.80735	Up	0.374606	0.646592	Tph1	tryptophan hydroxylase 1	K00502	GO:0042995//cell projection;GO:0044424//intracellular part;GO:0044444//cytoplasmic part	GO:0016714//oxidoreductase activity, acting on paired donors, with incorporation or reduction of molecular oxygen, reduced pteridine as one donor, and incorporation of one atom of oxygen;GO:0031406//carboxylic acid binding;GO:0046914//transition metal ion binding	GO:0006568//tryptophan metabolic process;GO:0009058//biosynthetic process;GO:0042428//serotonin metabolic process;GO:0048771//tissue remodeling;GO:0048856//anatomical structure development;GO:0050896//response to stimulus	gi|6678411|ref|NP_033440.1|/0/1
93960	4104	1	3	0.02	0.07	1.80735	Up	0.374606	0.646142	Nkd1	naked cuticle 1 homolog (Drosophila)	K03213	GO:0016020//membrane;GO:0044424//intracellular part	GO:0046872//metal ion binding	GO:0007166//cell surface receptor signaling pathway;GO:0048232//male gamete generation;GO:0048869//cellular developmental process	gi|255522955|ref|NP_081556.3|/0/1
16533	4188	1	3.04	0.02	0.07	1.80735	Up	0.374606	0.645244	Kcnmb1	potassium large conductance calcium-activated channel, subfamily M, beta member 1	K04937	GO:0005887//integral to plasma membrane	GO:0005227//calcium activated cation channel activity;GO:0016247//channel regulator activity	GO:0010038//response to metal ion;GO:0030001//metal ion transport;GO:0034220//ion transmembrane transport	gi|31981659|ref|NP_112446.2|/1.05395e-106/1
18679	5938	1	4	0.02	0.07	1.80735	Up	0.218454	0.472565	Phka1	phosphorylase kinase alpha 1	K07190	GO:0016020//membrane;GO:0043227//membrane-bounded organelle;GO:0043234//protein complex;GO:0044444//cytoplasmic part	GO:0004683//calmodulin-dependent protein kinase activity;GO:0005515//protein binding;GO:0015926//glucosidase activity;GO:0070567	GO:0005977//glycogen metabolic process;GO:0006468//protein phosphorylation;GO:0006656//phosphatidylcholine biosynthetic process;GO:0019318//hexose metabolic process	gi|153945840|ref|NP_032858.2|/0/1
19817	332	2	7	0.67	2.33	1.7981	Up	0.109153	0.298585	Rn7sk	RNA, 7SK, nuclear	-	-	-	-	gi|432116232|gb|ELK37276.1|/9.85292e-37/1
330217	3162	3	10	0.09	0.31	1.78427	Up	0.0572188	0.184565	Gal3st4	galactose-3-O-sulfotransferase 4	K09677	GO:0000139//Golgi membrane;GO:0005626//insoluble fraction;GO:0031224//intrinsic to membrane	GO:0030554//adenyl nucleotide binding;GO:0050694//galactose 3-O-sulfotransferase activity	GO:0005975//carbohydrate metabolic process;GO:0006029//proteoglycan metabolic process;GO:0007154//cell communication	gi|84370027|ref|NP_001028588.1|/0/1
14789	2779	4.32	15.22	0.16	0.55	1.78136	Up	0.0117713	0.0534962	Leprel2	leprecan-like 2	K08440;K08134	GO:0043231//intracellular membrane-bounded organelle	GO:0016701//oxidoreductase activity, acting on single donors with incorporation of molecular oxygen;GO:0019798;GO:0019842//vitamin binding;GO:0046914//transition metal ion binding	GO:0008152//metabolic process;GO:0008283//cell proliferation	gi|47523368|ref|NP_038562.2|/0/1
71943	2093	3	10	0.14	0.48	1.77761	Up	0.0572188	0.184645	Tom1l1	target of myb1-like 1 (chicken)	K12404	GO:0000323//lytic vacuole;GO:0031090//organelle membrane;GO:0044431//Golgi apparatus part	GO:0019887//protein kinase regulator activity;GO:0019904//protein domain specific binding;GO:0032182//small conjugating protein binding	GO:0001932//regulation of protein phosphorylation;GO:0006511//ubiquitin-dependent protein catabolic process;GO:0007167//enzyme linked receptor protein signaling pathway;GO:0015031//protein transport	gi|25091359|sp|Q923U0.1|TM1L1_MOUSE/0/1
76133	1088	2	7	0.19	0.65	1.77444	Up	0.109153	0.298805	6230400D17Rik	RIKEN cDNA 6230400D17 gene	-	-	-	-	-
56739	2055	2	7	0.1	0.34	1.76553	Up	0.109153	0.29875	Rec8	REC8 homolog (yeast)	K13054	GO:0000795//synaptonemal complex;GO:0008278//cohesin complex;GO:0043073//germ cell nucleus	GO:0005488//binding	GO:0007127//meiosis I;GO:0007281//germ cell development	gi|31982699|ref|NP_064386.2|/0/1
338349	4755.71	3	8	0.05	0.17	1.76553	Up	0.145691	0.358739	Cntln	centlein, centrosomal protein	K10352;K11499	GO:0043232	-	-	gi|87299624|ref|NP_780484.2|/0/1
217294	1952	1.06	3.23	0.05	0.17	1.76553	Up	0.374606	0.646892	BC006965	cDNA sequence BC006965	-	-	-	-	gi|148702451|gb|EDL34398.1|/7.93525e-48/1
666945	1362	3	10	0.22	0.74	1.75002	Up	0.0572188	0.184725	Gm10638	predicted gene 10638	-	-	-	-	gi|74221528|dbj|BAE21488.1|/2.36422e-82/1
791383	1417	2	6.57	0.14	0.47	1.74723	Up	0.179377	0.417227	Gm9962	predicted gene 9962	K05175	GO:0034702//ion channel complex;GO:0043005//neuron projection;GO:0043025//neuronal cell body;GO:0044459//plasma membrane part	GO:0005253//anion channel activity;GO:0015276//ligand-gated ion channel activity;GO:0016917//GABA receptor activity	GO:0002209//behavioral defense response;GO:0007186//G-protein coupled receptor signaling pathway;GO:0007267//cell-cell signaling;GO:0007417//central nervous system development;GO:0007612//learning;GO:0015698//inorganic anion transport	gi|148689915|gb|EDL21862.1|/1.16328e-71/1
20353	3805	1	4	0.03	0.1	1.73697	Up	0.218454	0.474567	Sema4c	sema domain, immunoglobulin domain (Ig), transmembrane domain (TM) and short cytoplasmic domain, (semaphorin) 4C	K06521	GO:0008021//synaptic vesicle;GO:0031224//intrinsic to membrane;GO:0044430//cytoskeletal part;GO:0044459//plasma membrane part	GO:0004871//signal transducer activity;GO:0005488//binding	GO:0030154//cell differentiation;GO:0032872//regulation of stress-activated MAPK cascade;GO:0048731	gi|148682548|gb|EDL14495.1|/0/1
214292	2918	1	3	0.03	0.1	1.73697	Up	0.374606	0.648474	Syna	syncytin a	K04257;K13962	GO:0044423	-	-	gi|85701452|ref|NP_001013773.1|/0/1
666938	7935	2.36	7.85	0.03	0.1	1.73697	Up	0.109153	0.298475	Bend4	BEN domain containing 4	-	-	-	-	gi|261245031|ref|NP_001158278.1|/0/1
100040322	1898	3	10	0.16	0.53	1.72792	Up	0.0572188	0.184605	3830408C21Rik	RIKEN cDNA 3830408C21 gene	-	-	-	-	gi|148686522|gb|EDL18469.1|/1.10037e-62/1
12552	4216	7.37	23.83	0.17	0.56	1.71989	Up	0.00330838	0.0185644	Cdh11	cadherin 11	K06803	GO:0031224//intrinsic to membrane;GO:0044424//intracellular part	GO:0046872//metal ion binding	GO:0016337//cell-cell adhesion;GO:0045216//cell-cell junction organization;GO:0048731	gi|114687888|ref|NP_033996.4|/0/1
68074	2439	6	20	0.25	0.82	1.7137	Up	0.00589542	0.0300737	A930013F10Rik	RIKEN cDNA A930013F10 gene	-	-	-	-	gi|148700937|gb|EDL32884.1|/7.37948e-62/1
17105	1057	15.55	50.87	1.5	4.9	1.70782	Up	9.97962e-06	0.000103053	Lyz2	lysozyme 2	K13915	GO:0000267//cell fraction;GO:0005788//endoplasmic reticulum lumen;GO:0005798//Golgi-associated vesicle;GO:0031985//Golgi cisterna;GO:0042995//cell projection	GO:0004553//hydrolase activity, hydrolyzing O-glycosyl compounds	GO:0008219//cell death;GO:0009056//catabolic process;GO:0042742//defense response to bacterium	gi|74192892|dbj|BAE34954.1|/3.32609e-83/1
76413	1266	2.41	7.73	0.19	0.62	1.70627	Up	0.109153	0.29853	1700016D06Rik	RIKEN cDNA 1700016D06 gene	-	-	-	-	gi|21313198|ref|NP_077233.1|/1.18417e-64/1
320581	2243	0.99	3	0.04	0.13	1.70044	Up	0.124842	0.329266	Idi2	isopentenyl-diphosphate delta isomerase 2	K01823	GO:0042579//microbody	GO:0003824//catalytic activity	GO:0006694//steroid biosynthetic process;GO:0008203//cholesterol metabolic process	gi|28893215|ref|NP_796171.1|/2.66841e-111/1
26568	2284	1	3	0.04	0.13	1.70044	Up	0.374606	0.648927	Slc27a3	solute carrier family 27 (fatty acid transporter), member 3	K08772	GO:0005740//mitochondrial envelope;GO:0031224//intrinsic to membrane	GO:0005488//binding;GO:0015645//fatty acid ligase activity;GO:0016408	GO:0006631//fatty acid metabolic process;GO:0006732//coenzyme metabolic process;GO:0006869//lipid transport	gi|187954907|gb|AAI41135.1|/0/1
214922	2334	1	3	0.04	0.13	1.70044	Up	0.374606	0.648097	Slc39a2	solute carrier family 39 (zinc transporter), member 2	K14709	GO:0016021//integral to membrane;GO:0031410//cytoplasmic vesicle	GO:0046915//transition metal ion transmembrane transporter activity	GO:0006829//zinc ion transport	gi|225543187|ref|NP_001034765.2|/3.2776e-144/1
214253	2280	1	3	0.04	0.13	1.70044	Up	0.374606	0.646742	Etnk2	ethanolamine kinase 2	K00894	-	GO:0016301//kinase activity;GO:0032559	GO:0006656//phosphatidylcholine biosynthetic process;GO:0006796//phosphate-containing compound metabolic process;GO:0040007//growth;GO:0043009//chordate embryonic development;GO:0046335//ethanolamine biosynthetic process;GO:0048513//organ development	gi|158303302|ref|NP_780652.2|/0/1
100041306	519	1.69	5.33	0.34	1.09	1.68072	Up	0.124793	0.33019	Gm3264	predicted gene 3264	-	-	-	-	gi|148923133|gb|ABR18824.1|/2.60463e-95/1
207495	2072	3	10	0.15	0.48	1.67807	Up	0.0572188	0.184685	Baiap2l2	BAI1-associated protein 2-like 2	K05627	-	GO:0019904//protein domain specific binding;GO:0030674//protein binding, bridging	GO:0023052//signaling;GO:0030035//microspike assembly	gi|29243932|ref|NP_808248.1|/0/1
246791	1603	1	3	0.06	0.19	1.66297	Up	0.374606	0.648323	Obox3	oocyte specific homeobox 3	K09315;K09325;K09314	GO:0043231//intracellular membrane-bounded organelle	GO:0003676//nucleic acid binding	-	gi|188528635|ref|NP_663753.3|/0/1
100340	1925	2	6	0.1	0.31	1.63227	Up	0.179377	0.417162	Smpdl3b	sphingomyelin phosphodiesterase, acid-like 3B	K01128	GO:0044421//extracellular region part	GO:0004620//phospholipase activity	GO:0006684//sphingomyelin metabolic process	gi|19527104|ref|NP_598649.1|/0/1
100503469	640	1	3	0.16	0.49	1.61471	Up	0.374606	0.647344	Gm19710	predicted gene, 19710	-	-	-	-	-
328963	3083	0	1.04	0.01	0.03	1.58496	Up	0.499684	0.770858	G630071F17Rik	RIKEN cDNA G630071F17 gene	-	-	-	-	gi|148677872|gb|EDL09819.1|/1.59461e-56/1
235527	3259	0	1	0.01	0.03	1.58496	Up	0.499684	0.770778	Plscr4	phospholipid scramblase 4	-	GO:0031224//intrinsic to membrane	GO:0005548//phospholipid transporter activity;GO:0019904//protein domain specific binding;GO:0046872//metal ion binding	GO:0007009//plasma membrane organization;GO:0007599//hemostasis	gi|30520123|ref|NP_848826.1|/5.62703e-169/1
233164	2852	0	1	0.01	0.03	1.58496	Up	0.499684	0.770139	Gm4884	predicted gene 4884	-	-	-	-	gi|139948925|ref|NP_898989.2|/0/1
212937	3434	1	3	0.03	0.09	1.58496	Up	0.374606	0.649608	Tifab	TRAF-interacting protein with forkhead-associated domain, family member B	-	-	-	-	gi|60359824|dbj|BAD90131.1|/5.3021e-80/1
74762	7566	1.03	2.02	0.01	0.03	1.58496	Up	0.624526	0.798307	Mdga1	MAM domain containing glycosylphosphatidylinositol anchor 1	K06255	GO:0031225//anchored to membrane	-	GO:0016477//cell migration;GO:0021515//cell differentiation in spinal cord	gi|124487209|ref|NP_001074629.1|/0/1
11552	3936	0	1	0.01	0.03	1.58496	Up	0.499684	0.769421	Adra2b	adrenergic receptor, alpha 2b	K04139	GO:0031224//intrinsic to membrane	GO:0004936//alpha-adrenergic receptor activity;GO:0043176//amine binding	GO:0000187//activation of MAPK activity;GO:0007186//G-protein coupled receptor signaling pathway;GO:0008217//regulation of blood pressure;GO:0032147//activation of protein kinase activity;GO:0045597//positive regulation of cell differentiation;GO:0045741//positive regulation of epidermal growth factor-activated receptor activity;GO:0045987//positive regulation of smooth muscle contraction;GO:0048…	gi|46575786|ref|NP_033763.2|/0/1
246190	3673	0	1	0.01	0.03	1.58496	Up	0.499684	0.769182	Otoa	otoancorin	-	GO:0031012//extracellular matrix;GO:0031224//intrinsic to membrane;GO:0044459//plasma membrane part	-	GO:0050954//sensory perception of mechanical stimulus	gi|21314862|ref|NP_647471.1|/0/1
16399	3437	1	3	0.03	0.09	1.58496	Up	0.374606	0.649533	Itga2b	integrin alpha 2b	K06476	GO:0005887//integral to plasma membrane;GO:0005924//cell-substrate adherens junction;GO:0009986//cell surface;GO:0030667//secretory granule membrane	GO:0004871//signal transducer activity;GO:0032403//protein complex binding	GO:0001775//cell activation;GO:0006887//exocytosis;GO:0006935//chemotaxis;GO:0007166//cell surface receptor signaling pathway;GO:0007599//hemostasis;GO:0031589//cell-substrate adhesion;GO:0034109//homotypic cell-cell adhesion	gi|159110663|ref|NP_034705.2|/0/1
19374	3393	0	1	0.01	0.03	1.58496	Up	0.499684	0.768149	Rag2	recombination activating gene 2	K10988	GO:0043231//intracellular membrane-bounded organelle	GO:0003676//nucleic acid binding;GO:0035091//phosphatidylinositol binding;GO:0042393//histone binding;GO:0046914//transition metal ion binding	GO:0002329//pre-B cell differentiation;GO:0002562;GO:0006325//chromatin organization;GO:0030217//T cell differentiation;GO:0042100//B cell proliferation;GO:0045927//positive regulation of growth	gi|6677661|ref|NP_033046.1|/0/1
22673	3554.1	0	1	0.01	0.03	1.58496	Up	0.499684	0.768069	Zfp185	zinc finger protein 185	-	GO:0043232;GO:0044459//plasma membrane part	GO:0046914//transition metal ion binding	-	gi|157823829|ref|NP_033575.3|/0/1
433426	2409	0	0.61	0.01	0.03	1.58496	Up	0.999684	1.00475	Gm13490	predicted gene 13490	-	-	-	-	gi|148694947|gb|EDL26894.1|/2.12987e-37/1
18389	2927	0	1	0.01	0.03	1.58496	Up	0.499684	0.767514	Oprl1	opioid receptor-like 1	K04216	GO:0016021//integral to membrane;GO:0031224//intrinsic to membrane	GO:0004985//opioid receptor activity	GO:0007186//G-protein coupled receptor signaling pathway;GO:0007188//adenylate cyclase-modulating G-protein coupled receptor signaling pathway;GO:0050877//neurological system process;GO:0051480//cytosolic calcium ion homeostasis	gi|148675511|gb|EDL07458.1|/3.52526e-152/1
66797	3449	0	1	0.01	0.03	1.58496	Up	0.499684	0.767435	Cntnap2	contactin associated protein-like 2	K07380	GO:0005887//integral to plasma membrane;GO:0031224//intrinsic to membrane;GO:0032589//neuron projection membrane;GO:0033267//axon part	GO:0005515//protein binding	GO:0007154//cell communication;GO:0008037//cell recognition;GO:0008104//protein localization;GO:0009987//cellular process;GO:0021536//diencephalon development;GO:0021544//subpallium development;GO:0021987//cerebral cortex development;GO:0023052//signaling;GO:0045161//neuronal ion channel clustering;GO:0050896//response to stimulus	gi|73620950|sp|Q9CPW0.2|CNTP2_MOUSE/8.03312e-89/1
279561	10259	1	3	0.01	0.03	1.58496	Up	0.374606	0.649305	Wnk3	WNK lysine deficient protein kinase 3	K08867	-	GO:0004672//protein kinase activity;GO:0032559	GO:0006464//cellular protein modification process;GO:0035556//intracellular signal transduction	gi|410991925|ref|NP_001258608.1|/0/1
242915	3832	0	1	0.01	0.03	1.58496	Up	0.499684	0.766326	Gareml	GRB2 associated, regulator of MAPK1-like	-	-	-	-	gi|268832229|ref|NP_001161351.1|/0/1
67896	3648	0	1	0.01	0.03	1.58496	Up	0.499684	0.76601	Ccdc80	coiled-coil domain containing 80	-	GO:0005578//proteinaceous extracellular matrix	GO:0005515//protein binding;GO:0005539//glycosaminoglycan binding	GO:0010810//regulation of cell-substrate adhesion;GO:0043062//extracellular structure organization	gi|110625752|ref|NP_080715.2|/0/1
545975	3251	0	1	0.01	0.03	1.58496	Up	0.499684	0.765853	Cers3	ceramide synthase 3	K04710	GO:0005635//nuclear envelope;GO:0031090//organelle membrane;GO:0031224//intrinsic to membrane	GO:0001071//nucleic acid binding transcription factor activity;GO:0003677//DNA binding;GO:0016410//N-acyltransferase activity	GO:0006351//transcription, DNA-dependent;GO:0006665//sphingolipid metabolic process	gi|255958167|ref|NP_001157673.1|/0/1
245050	3622	0	1	0.01	0.03	1.58496	Up	0.499684	0.765616	Fam198a	family with sequence similarity 198, member A	-	-	-	-	gi|315623947|ref|NP_001186856.1|/0/1
16470	3183	0	1	0.01	0.03	1.58496	Up	0.499684	0.765537	Ush1g	Usher syndrome 1G	K15503	GO:0005856//cytoskeleton	GO:0042802//identical protein binding	GO:0042471//ear morphogenesis;GO:0042490//mechanoreceptor differentiation;GO:0043954//cellular component maintenance;GO:0050953//sensory perception of light stimulus;GO:0050954//sensory perception of mechanical stimulus	gi|28436077|dbj|BAC57426.1|/0/1
72469	3031	0	1	0.01	0.03	1.58496	Up	0.499684	0.765379	Plcd3	phospholipase C, delta 3	K05857	GO:0032155;GO:0044424//intracellular part	GO:0004629//phospholipase C activity;GO:0046872//metal ion binding;GO:0060089	GO:0006629//lipid metabolic process;GO:0007165//signal transduction;GO:0008283//cell proliferation;GO:0048568//embryonic organ development;GO:0048646//anatomical structure formation involved in morphogenesis	gi|50511207|dbj|BAD32589.1|/0/1
67434	7471	1	2	0.01	0.03	1.58496	Up	0.624526	0.797005	Ankrd33b	ankyrin repeat domain 33B	K12460	-	-	-	gi|256574786|ref|NP_001157913.1|/0/1
237890	3704	0	1	0.01	0.03	1.58496	Up	0.499684	0.764434	Slfn14-ps	schlafen family member 14, pseudogene	-	GO:0030529//ribonucleoprotein complex	GO:0005198//structural molecule activity;GO:0032559	GO:0010467//gene expression	gi|260436908|ref|NP_001159500.1|/0/1
58234	7131	1	2	0.01	0.03	1.58496	Up	0.624526	0.7968	Shank3	SH3/ankyrin domain gene 3	K15009	GO:0043005//neuron projection;GO:0044430//cytoskeletal part;GO:0044459//plasma membrane part	GO:0019904//protein domain specific binding;GO:0035254//glutamate receptor binding;GO:0046914//transition metal ion binding	GO:0006461//protein complex assembly;GO:0007243//intracellular protein kinase cascade;GO:0016331//morphogenesis of embryonic epithelium	gi|71896543|ref|NP_067398.2|/0/1
20755	3547	0.5	1	0.01	0.03	1.58496	Up	0.499684	0.764356	Sprr2a1	small proline-rich protein 2A1	K02889	GO:0030529//ribonucleoprotein complex;GO:0044444//cytoplasmic part	GO:0005198//structural molecule activity	GO:0006412//translation	gi|148704804|gb|EDL36751.1|/5.32139e-42/1
22349	3117	0	1	0.01	0.03	1.58496	Up	0.499684	0.763963	Vil1	villin 1	K05761	GO:0015629//actin cytoskeleton;GO:0030175//filopodium;GO:0031252//cell leading edge;GO:0043227//membrane-bounded organelle	GO:0003779//actin binding;GO:0004869//cysteine-type endopeptidase inhibitor activity;GO:0035091//phosphatidylinositol binding;GO:0042802//identical protein binding;GO:0046872//metal ion binding	GO:0007169//transmembrane receptor protein tyrosine kinase signaling pathway;GO:0010631//epithelial cell migration;GO:0022604//regulation of cell morphogenesis;GO:0030048//actin filament-based movement;GO:0030835//negative regulation of actin filament depolymerization;GO:0045767;GO:0051017//actin filament bundle assembly;GO:0051707//response to other organism;GO:0065003;GO:0070849//response to ep…	gi|190684696|ref|NP_033535.2|/0/1
243874	3346	0	1	0.01	0.03	1.58496	Up	0.499684	0.763413	Nlrp9b	NLR family, pyrin domain containing 9B	K12800	-	GO:0032559	-	gi|52145307|ref|NP_918947.2|/0/1
213649	3397	0	1	0.01	0.03	1.58496	Up	0.499684	0.763256	Arhgef19	Rho guanine nucleotide exchange factor (GEF) 19	K07525	GO:0044464//cell part	GO:0005085//guanyl-nucleotide exchange factor activity;GO:0008047//enzyme activator activity	GO:0009611//response to wounding;GO:0030036//actin cytoskeleton organization;GO:0032319//regulation of Rho GTPase activity	gi|148681411|gb|EDL13358.1|/0/1
209966	2854	0	1	0.01	0.03	1.58496	Up	0.499684	0.762317	Pgbd5	piggyBac transposable element derived 5	-	-	-	-	gi|385198065|ref|NP_001245240.1|/0/1
210808	2419	1	3	0.04	0.12	1.58496	Up	0.374606	0.648776	Lacc1	laccase (multicopper oxidoreductase) domain containing 1	K05810	-	-	-	gi|148703852|gb|EDL35799.1|/0/1
18260	3192	0	1	0.01	0.03	1.58496	Up	0.499684	0.761145	Ocln	occludin	K06088	GO:0000267//cell fraction;GO:0031224//intrinsic to membrane;GO:0043296//apical junction complex;GO:0044444//cytoplasmic part	GO:0005488//binding;GO:0008172	GO:0006575//cellular modified amino acid metabolic process;GO:0006730//one-carbon metabolic process;GO:0006790//sulfur compound metabolic process;GO:0006915//apoptotic process;GO:0048545//response to steroid hormone stimulus;GO:0065003	gi|148668486|gb|EDL00805.1|/0/1
83558	3250	0	1	0.01	0.03	1.58496	Up	0.499684	0.760289	Tex11	testis expressed gene 11	-	GO:0000795//synaptonemal complex	GO:0005488//binding	GO:0006915//apoptotic process;GO:0007129//synapsis;GO:0007131//reciprocal meiotic recombination;GO:0007140//male meiosis;GO:0008406//gonad development;GO:0019953//sexual reproduction	gi|269784768|ref|NP_113561.2|/0/1
56379	3073.14	0	1	0.01	0.03	1.58496	Up	0.499684	0.760211	Kcnj1	potassium inwardly-rectifying channel, subfamily J, member 1	K04995	GO:0005887//integral to plasma membrane	GO:0005242//inward rectifier potassium channel activity;GO:0031420;GO:0032559	GO:0003008;GO:0030001//metal ion transport;GO:0034220//ion transmembrane transport	gi|270265896|ref|NP_001161826.1|/0/1
208982	3615	0	1	0.01	0.03	1.58496	Up	0.499684	0.759822	Hmgcll1	3-hydroxymethyl-3-methylglutaryl-Coenzyme A lyase-like 1	K01640	-	GO:0016833//oxo-acid-lyase activity;GO:0043169//cation binding	-	gi|33239379|ref|NP_776092.1|/0/1
54635	3512	0	1	0.01	0.03	1.58496	Up	0.499684	0.759201	Pdgfc	platelet-derived growth factor, C polypeptide	K05450	GO:0012505//endomembrane system;GO:0044421//extracellular region part;GO:0044432//endoplasmic reticulum part	GO:0042802//identical protein binding;GO:0070851//growth factor receptor binding	GO:0001932//regulation of protein phosphorylation;GO:0006275//regulation of DNA replication;GO:0007169//transmembrane receptor protein tyrosine kinase signaling pathway;GO:0007399//nervous system development;GO:0008284//positive regulation of cell proliferation;GO:0009653//anatomical structure morphogenesis	gi|10242385|ref|NP_064355.1|/0/1
442801	4213	0	1.23	0.01	0.03	1.58496	Up	0.499684	0.758968	Arhgef15	Rho guanine nucleotide exchange factor (GEF) 15	K07525	GO:0043005//neuron projection	GO:0005088//Ras guanyl-nucleotide exchange factor activity;GO:0005488//binding;GO:0008047//enzyme activator activity	GO:0007266//Rho protein signal transduction;GO:0043087//regulation of GTPase activity;GO:0048523//negative regulation of cellular process	gi|60279700|ref|NP_808234.2|/0/1
110351	3243	0	1	0.01	0.03	1.58496	Up	0.499684	0.758426	Rap1gap	Rap1 GTPase-activating protein	K04851;K08013	GO:0005626//insoluble fraction;GO:0043231//intracellular membrane-bounded organelle;GO:0044444//cytoplasmic part	GO:0008047//enzyme activator activity;GO:0017111//nucleoside-triphosphatase activity;GO:0031267//small GTPase binding;GO:0042802//identical protein binding	GO:0009966//regulation of signal transduction;GO:0043087//regulation of GTPase activity	gi|50510495|dbj|BAD32233.1|/0/1
66722	3589	0	1	0.01	0.03	1.58496	Up	0.499684	0.758271	Spag16	sperm associated antigen 16	K01062	GO:0005930//axoneme;GO:0015630//microtubule cytoskeleton	GO:0005488//binding	GO:0010927;GO:0048232//male gamete generation	gi|70887605|ref|NP_083436.2|/0/1
381823	3284	0	1	0.01	0.03	1.58496	Up	0.499684	0.75773	Apold1	apolipoprotein L domain containing 1	K14480	-	-	GO:0001775//cell activation;GO:0006950//response to stress;GO:0030856//regulation of epithelial cell differentiation	gi|158186728|ref|NP_001103384.1|/3.19032e-87/1
319888	3431	0	1.02	0.01	0.03	1.58496	Up	0.499684	0.757653	Oacyl	O-acyltransferase like	K00680	-	GO:0016746//transferase activity, transferring acyl groups	-	gi|28892903|ref|NP_796002.1|/0/1
225743	7321	0	2.47	0.01	0.03	1.58496	Up	0.249764	0.51355	Rnf165	ring finger protein 165	K13201;K15692;K15704;K06058	-	GO:0046914//transition metal ion binding	-	gi|256818810|ref|NP_001157976.1|/0/1
15444	1558	0	0.51	0.01	0.03	1.58496	Up	0.999684	1.0036	Hpca	hippocalcin	K13764	-	GO:0008092//cytoskeletal protein binding;GO:0046872//metal ion binding	-	gi|410966719|ref|XP_003989877.1|/7.92647e-109/1
27359	3741	0	1	0.01	0.03	1.58496	Up	0.499684	0.757267	Sytl4	synaptotagmin-like 4	K01104;K15290	GO:0030133//transport vesicle;GO:0030136//clathrin-coated vesicle;GO:0030141//secretory granule;GO:0044459//plasma membrane part	GO:0005083//small GTPase regulator activity;GO:0005515//protein binding;GO:0008289//lipid binding;GO:0046914//transition metal ion binding	GO:0015031//protein transport;GO:0016192//vesicle-mediated transport;GO:0019222//regulation of metabolic process;GO:0050796//regulation of insulin secretion	gi|7305099|ref|NP_038785.1|/0/1
100043247	914	0.22	0.51	0.02	0.06	1.58496	Up	0.999684	1.0034	Gm4312	predicted gene 4312	K12881	GO:0005681//spliceosomal complex	GO:0043566//structure-specific DNA binding	GO:0006396//RNA processing;GO:0006406//mRNA export from nucleus	gi|262263336|ref|NP_001160109.1|/9.86949e-115/1
320183	3723	0	1	0.01	0.03	1.58496	Up	0.499684	0.755189	Msrb3	methionine sulfoxide reductase B3	K07305	GO:0043231//intracellular membrane-bounded organelle	GO:0016671//oxidoreductase activity, acting on a sulfur group of donors, disulfide as acceptor;GO:0046914//transition metal ion binding	GO:0044267//cellular protein metabolic process	gi|327478524|sp|Q8BU85.2|MSRB3_MOUSE/6.83626e-126/1
414121	3091	0	1	0.01	0.03	1.58496	Up	0.499684	0.755035	E430016F16Rik	RIKEN cDNA E430016F16 gene	-	-	-	-	gi|148675148|gb|EDL07095.1|/1.90324e-33/1
13800	3487	0	1	0.01	0.03	1.58496	Up	0.499684	0.754498	Enah	enabled homolog (Drosophila)	K05746	GO:0005924//cell-substrate adherens junction;GO:0031252//cell leading edge;GO:0032432//actin filament bundle;GO:0042995//cell projection;GO:0044444//cytoplasmic part	GO:0008092//cytoskeletal protein binding;GO:0019904//protein domain specific binding	GO:0006810//transport;GO:0006935//chemotaxis;GO:0007015//actin filament organization;GO:0014020;GO:0048869//cellular developmental process	gi|220500|dbj|BAA01570.1|/5.2684e-97/1
245404	3498	1	3	0.03	0.09	1.58496	Up	0.374606	0.648172	Dcaf12l1	DDB1 and CUL4 associated factor 12-like 1	K11803	-	-	-	gi|300192937|ref|NP_848854.3|/0/1
286942	3433	0	1	0.01	0.03	1.58496	Up	0.499684	0.753275	Kif19a	kinesin family member 19A	K10401	GO:0015630//microtubule cytoskeleton	GO:0003774//motor activity;GO:0032559	GO:0007017//microtubule-based process	gi|156616322|ref|NP_001096085.1|/0/1
13380	2245	0.64	1.96	0.03	0.09	1.58496	Up	0.499684	0.753198	Dkk1	dickkopf homolog 1 (Xenopus laevis)	K02165	GO:0016020//membrane;GO:0044421//extracellular region part	GO:0060089;GO:0070325//lipoprotein particle receptor binding	GO:0000122//negative regulation of transcription from RNA polymerase II promoter;GO:0000902//cell morphogenesis;GO:0001756//somitogenesis;GO:0001933//negative regulation of protein phosphorylation;GO:0003129;GO:0006461//protein complex assembly;GO:0007420//brain development;GO:0009888//tissue development;GO:0010469//regulation of receptor activity;GO:0030178//negative regulation of Wnt receptor s…	gi|31542557|ref|NP_034181.2|/7.68705e-151/1
330790	3576	0	1	0.01	0.03	1.58496	Up	0.499684	0.753122	Hapln4	hyaluronan and proteoglycan link protein 4	K06853	GO:0031012//extracellular matrix	GO:0005539//glycosaminoglycan binding	GO:0009987//cellular process	gi|148696832|gb|EDL28779.1|/0/1
20315	3173	0	1	0.01	0.03	1.58496	Up	0.499684	0.752969	Cxcl12	chemokine (C-X-C motif) ligand 12	K10031	GO:0009986//cell surface;GO:0016020//membrane;GO:0044421//extracellular region part	GO:0005125//cytokine activity;GO:0060089	GO:0001525//angiogenesis;GO:0001935//endothelial cell proliferation;GO:0002548//monocyte chemotaxis;GO:0003006//developmental process involved in reproduction;GO:0003013;GO:0006875//cellular metal ion homeostasis;GO:0006950//response to stress;GO:0007166//cell surface receptor signaling pathway;GO:0007276//gamete generation;GO:0007411//axon guidance;GO:0007626//locomotory behavior;GO:0009628//res…	gi|148667157|gb|EDK99573.1|/3.55756e-51/1
100043224	914	0.22	0.51	0.02	0.06	1.58496	Up	0.999684	1.00306	Gm4301	predicted gene 4301	K12881	GO:0005681//spliceosomal complex	GO:0043566//structure-specific DNA binding	GO:0006396//RNA processing;GO:0006406//mRNA export from nucleus	gi|262263336|ref|NP_001160109.1|/9.86949e-115/1
56543	7182	0	2	0.01	0.03	1.58496	Up	0.249764	0.512275	Kcnd3	potassium voltage-gated channel, Shal-related family, member 3	K04893	GO:0005887//integral to plasma membrane;GO:0042995//cell projection;GO:0044297//cell body	GO:0015271//outward rectifier potassium channel activity;GO:0043169//cation binding	GO:0030001//metal ion transport;GO:0034220//ion transmembrane transport	gi|9910302|ref|NP_064315.1|/0/1
320111	3277	0	1	0.01	0.03	1.58496	Up	0.499684	0.752512	Prr18	proline rich region 18	-	-	-	-	gi|255308901|ref|NP_848889.3|/3.54305e-129/1
26946	3339	0	1	0.01	0.03	1.58496	Up	0.499684	0.75175	Trpc7	transient receptor potential cation channel, subfamily C, member 7	K04970	GO:0031224//intrinsic to membrane	GO:0004871//signal transducer activity;GO:0005261//cation channel activity;GO:0005488//binding	GO:0000041//transition metal ion transport;GO:0001775//cell activation;GO:0006816//calcium ion transport;GO:0006935//chemotaxis;GO:0007599//hemostasis;GO:0023052//signaling	gi|6755889|ref|NP_036165.1|/0/1
15417	2711	0	0.9	0.01	0.03	1.58496	Up	0.999684	1.00285	Hoxb9	homeobox B9	K09294	GO:0031981//nuclear lumen	GO:0001071//nucleic acid binding transcription factor activity;GO:0003677//DNA binding;GO:0030528//transcription regulator activity	GO:0001501//skeletal system development;GO:0003002//regionalization;GO:0006357//regulation of transcription from RNA polymerase II promoter;GO:0006935//chemotaxis;GO:0016055//Wnt receptor signaling pathway;GO:0048732//gland development	gi|113680760|ref|NP_032296.2|/1.03071e-136/1
234395	3549	0	1	0.01	0.03	1.58496	Up	0.499684	0.751446	Ushbp1	Usher syndrome 1C binding protein 1	-	-	GO:0019904//protein domain specific binding	-	gi|148696967|gb|EDL28914.1|/0/1
243914	3444	0	1	0.01	0.03	1.58496	Up	0.499684	0.750991	Lgi4	leucine-rich repeat LGI family, member 4	K06839	GO:0044421//extracellular region part	-	GO:0007626//locomotory behavior;GO:0008366//axon ensheathment;GO:0014044//Schwann cell development;GO:0048469//cell maturation	gi|74145129|dbj|BAE22223.1|/0/1
622474	2333	0.98	2.81	0.04	0.12	1.58496	Up	0.249764	0.511358	Smok3b	sperm motility kinase 3B	K08798	-	GO:0004672//protein kinase activity;GO:0032559	GO:0006464//cellular protein modification process	gi|89941468|ref|NP_001034978.1|/0/1
69729	612	1	3	0.17	0.51	1.58496	Up	0.374606	0.647946	2410003L11Rik	RIKEN cDNA 2410003L11 gene	-	-	-	-	gi|148684137|gb|EDL16084.1|/1.49213e-17/1
381405	3337	0	1.02	0.01	0.03	1.58496	Up	0.499684	0.750005	Zfp663	zinc finger protein 663	K09228	-	GO:0043169//cation binding	-	gi|53749214|ref|NP_001005425.1|/0/1
71768	3540	0	1	0.01	0.03	1.58496	Up	0.499684	0.749929	Vwce	von Willebrand factor C and EGF domains	K06702	-	-	-	gi|226442830|ref|NP_082189.1|/0/1
107065	5673	0	2	0.01	0.03	1.58496	Up	0.249764	0.511147	Lrrtm2	leucine rich repeat transmembrane neuronal 2	K13023	GO:0031224//intrinsic to membrane;GO:0044459//plasma membrane part	-	-	gi|28972213|dbj|BAC65560.1|/0/1
216393	3427	0	1	0.01	0.03	1.58496	Up	0.499684	0.749627	D930020B18Rik	RIKEN cDNA D930020B18 gene	-	-	-	-	gi|167621420|ref|NP_796309.3|/0/1
11705	1665	1	3	0.06	0.18	1.58496	Up	0.374606	0.647645	Amh	anti-Mullerian hormone	K04665	GO:0044421//extracellular region part;GO:0044424//intracellular part	GO:0005126//cytokine receptor binding	GO:0001541//ovarian follicle development;GO:0007154//cell communication;GO:0010033//response to organic substance;GO:0048869//cellular developmental process;GO:0051091//positive regulation of sequence-specific DNA binding transcription factor activity	gi|85861194|ref|NP_031471.2|/0/1
97086	2243	2	6	0.09	0.27	1.58496	Up	0.179377	0.416966	Slc9b2	solute carrier family 9, subfamily B (NHA2, cation proton antiporter 2), member 2	-	GO:0005740//mitochondrial envelope;GO:0031224//intrinsic to membrane	GO:0015078//hydrogen ion transmembrane transporter activity;GO:0015291//secondary active transmembrane transporter activity	GO:0006818//hydrogen transport;GO:0030001//metal ion transport	gi|254826800|ref|NP_849208.4|/0/1
231991	2873	0	0.76	0.01	0.03	1.58496	Up	0.999684	1.00231	Creb5	cAMP responsive element binding protein 5	K09047	GO:0043231//intracellular membrane-bounded organelle	GO:0005488//binding	GO:0006355//regulation of transcription, DNA-dependent	gi|59938776|ref|NP_001011666.1|/9.34252e-120/1
170484	3108	0	1	0.01	0.03	1.58496	Up	0.499684	0.74759	Nphs2	nephrosis 2 homolog, podocin (human)	K03364	GO:0016021//integral to membrane	GO:0005488//binding	GO:0003008	gi|18485514|ref|NP_569723.1|/3.58261e-173/1
209692	3535	0	1	0.01	0.03	1.58496	Up	0.499684	0.747215	Dhtkd1	dehydrogenase E1 and transketolase domain containing 1	K15791	GO:0043231//intracellular membrane-bounded organelle	GO:0016624//oxidoreductase activity, acting on the aldehyde or oxo group of donors, disulfide as acceptor;GO:0019842//vitamin binding	GO:0006007//glucose catabolic process	gi|124487485|ref|NP_001074600.1|/0/1
80979	2962	0	1	0.01	0.03	1.58496	Up	0.499684	0.747139	Slc26a5	solute carrier family 26, member 5	K14703	GO:0031224//intrinsic to membrane;GO:0044459//plasma membrane part	GO:0008092//cytoskeletal protein binding;GO:0015291//secondary active transmembrane transporter activity;GO:0017111//nucleoside-triphosphatase activity	GO:0006873//cellular ion homeostasis;GO:0015698//inorganic anion transport;GO:0050954//sensory perception of mechanical stimulus	gi|28933459|ref|NP_109652.3|/0/1
104709	3225	0	1	0.01	0.03	1.58496	Up	0.499684	0.746989	Pik3r6	phosphoinositide-3-kinase, regulatory subunit 6	K02649	GO:0044444//cytoplasmic part	GO:0016772//transferase activity, transferring phosphorus-containing groups	GO:0001775//cell activation;GO:0007599//hemostasis	gi|52138727|ref|NP_001004435.1|/0/1
98845	3079	0	1	0.01	0.03	1.58496	Up	0.499684	0.746914	Eps8l2	EPS8-like 2	K07365;K12804;K08892	GO:0031252//cell leading edge;GO:0044424//intracellular part	GO:0003779//actin binding	GO:0007265//Ras protein signal transduction	gi|148686108|gb|EDL18055.1|/0/1
27494	6381	0	2.01	0.01	0.03	1.58496	Up	0.249764	0.510304	Amot	angiomotin	K06104	GO:0009986//cell surface;GO:0016023//cytoplasmic membrane-bounded vesicle;GO:0031224//intrinsic to membrane;GO:0031252//cell leading edge;GO:0032432//actin filament bundle;GO:0043296//apical junction complex	GO:0004871//signal transducer activity;GO:0005515//protein binding	GO:0001525//angiogenesis;GO:0001667//ameboidal cell migration;GO:0007369//gastrulation;GO:0008361//regulation of cell size;GO:0010595//positive regulation of endothelial cell migration;GO:0030154//cell differentiation;GO:0032233//positive regulation of actin filament bundle assembly;GO:0034329//cell junction assembly;GO:0042221//response to chemical stimulus;GO:0043009//chordate embryonic develop…	gi|158936747|sp|Q8VHG2.3|AMOT_MOUSE/0/1
14425	3684	0	1	0.01	0.03	1.58496	Up	0.499684	0.746764	Galnt3	UDP-N-acetyl-alpha-D-galactosamine:polypeptide N-acetylgalactosaminyltransferase 3	K00710	GO:0000139//Golgi membrane;GO:0005626//insoluble fraction;GO:0031224//intrinsic to membrane	GO:0008376//acetylgalactosaminyltransferase activity;GO:0030246//carbohydrate binding;GO:0046914//transition metal ion binding	GO:0006493//protein O-linked glycosylation	gi|162951828|ref|NP_056551.2|/0/1
78088	3900	0	1	0.01	0.03	1.58496	Up	0.499684	0.746689	Sowahb	sosondowah ankyrin repeat domain family member B	-	-	-	-	gi|30424924|ref|NP_780479.1|/0/1
235330	3630	0	1	0.01	0.03	1.58496	Up	0.499684	0.746389	Ttc12	tetratricopeptide repeat domain 12	K09553	-	-	-	gi|27370132|ref|NP_766358.1|/0/1
68507	6067	0	2	0.01	0.03	1.58496	Up	0.249764	0.509883	Ppfia4	protein tyrosine phosphatase, receptor type, f polypeptide (PTPRF), interacting protein (liprin), alpha 4	K10352	-	-	-	gi|221554491|ref|NP_001138327.1|/0/1
215446	3467	0	1	0.01	0.03	1.58496	Up	0.499684	0.744445	Entpd3	ectonucleoside triphosphate diphosphohydrolase 3	K01510	GO:0031224//intrinsic to membrane	GO:0008252//nucleotidase activity;GO:0016462//pyrophosphatase activity;GO:0032559	GO:0009132//nucleoside diphosphate metabolic process;GO:0009141//nucleoside triphosphate metabolic process	gi|255683318|ref|NP_848791.2|/0/1
218952	3243	0	1	0.01	0.03	1.58496	Up	0.499684	0.743923	Fermt2	fermitin family homolog 2 (Drosophila)	K06271	GO:0005884//actin filament;GO:0005924//cell-substrate adherens junction;GO:0032432//actin filament bundle;GO:0044444//cytoplasmic part	-	GO:0007010//cytoskeleton organization;GO:0034330;GO:0065008	gi|67906179|ref|NP_666166.2|/0/1
329274	3892	0	1	0.01	0.03	1.58496	Up	0.499684	0.743476	Fam163a	family with sequence similarity 163, member A	-	GO:0031224//intrinsic to membrane	-	-	gi|29244410|ref|NP_808506.1|/4.39996e-91/1
330406	2961	0	1	0.01	0.03	1.58496	Up	0.499684	0.743104	B4galnt3	beta-1,4-N-acetyl-galactosaminyl transferase 3	K09656	GO:0000139//Golgi membrane;GO:0031224//intrinsic to membrane	GO:0008376//acetylgalactosaminyltransferase activity	-	gi|38566700|ref|NP_942585.1|/0/1
71106	3387	1	3	0.03	0.09	1.58496	Up	0.374606	0.647118	4933413J09Rik	RIKEN cDNA 4933413J09 gene	-	-	-	-	gi|295916792|gb|ADG59723.1|/2.44499e-90/1
381463	2661	1	3.25	0.04	0.12	1.58496	Up	0.374606	0.647043	Nr1h5	nuclear receptor subfamily 1, group H, member 5	K08538	-	GO:0003676//nucleic acid binding;GO:0004871//signal transducer activity;GO:0043169//cation binding	GO:0006351//transcription, DNA-dependent;GO:0023052//signaling	gi|170650696|ref|NP_941060.2|/0/1
381413	3911	0	0.99	0.01	0.03	1.58496	Up	0.999684	1.00157	Gpr176	G protein-coupled receptor 176	K08442	GO:0016021//integral to membrane	GO:0004888//transmembrane signaling receptor activity	GO:0007166//cell surface receptor signaling pathway;GO:0007267//cell-cell signaling	gi|148695958|gb|EDL27905.1|/0/1
327799	2946	0	0.85	0.01	0.03	1.58496	Up	0.999684	1.0015	Usp44	ubiquitin specific peptidase 44	K11834	GO:0043231//intracellular membrane-bounded organelle	GO:0016787//hydrolase activity;GO:0016790//thiolester hydrolase activity;GO:0019783//small conjugating protein-specific protease activity;GO:0046914//transition metal ion binding	GO:0000087//M phase of mitotic cell cycle;GO:0031577//spindle checkpoint;GO:0032435//negative regulation of proteasomal ubiquitin-dependent protein catabolic process;GO:0070646//protein modification by small protein removal	gi|332205971|ref|NP_001193780.1|/0/1
381272	648	1	3	0.16	0.48	1.58496	Up	0.374606	0.646968	A630095N17Rik	RIKEN cDNA A630095N17 gene	-	-	-	-	gi|340545548|ref|NP_001230019.1|/1.31959e-62/1
212933	3540	0	1	0.01	0.03	1.58496	Up	0.499684	0.742436	Pm20d1	peptidase M20 domain containing 1	K13049	-	GO:0016787//hydrolase activity;GO:0043169//cation binding	-	gi|227908835|ref|NP_835180.2|/0/1
19207	3549	0	1	0.01	0.03	1.58496	Up	0.499684	0.741769	Ptch2	patched homolog 2	K11101	GO:0016021//integral to membrane	GO:0004888//transmembrane signaling receptor activity	GO:0008544//epidermis development;GO:0023052//signaling;GO:0042303//molting cycle;GO:0048232//male gamete generation;GO:0065003	gi|6679517|ref|NP_032984.1|/0/1
329252	3623	0	1	0.01	0.03	1.58496	Up	0.499684	0.741325	Lgr6	leucine-rich repeat-containing G protein-coupled receptor 6	K08399	GO:0031224//intrinsic to membrane	GO:0004930//G-protein coupled receptor activity	GO:0007166//cell surface receptor signaling pathway	gi|84781785|ref|NP_001028581.1|/0/1
218624	3680	0	1	0.01	0.03	1.58496	Up	0.499684	0.741029	Il31ra	interleukin 31 receptor A	K05060	GO:0031224//intrinsic to membrane	GO:0003712//transcription cofactor activity;GO:0004888//transmembrane signaling receptor activity;GO:0019900//kinase binding	GO:0002573//myeloid leukocyte differentiation;GO:0002695;GO:0006355//regulation of transcription, DNA-dependent;GO:0006950//response to stress;GO:0007167//enzyme linked receptor protein signaling pathway;GO:0008283//cell proliferation;GO:0042503//tyrosine phosphorylation of Stat3 protein;GO:0042506//tyrosine phosphorylation of Stat5 protein;GO:0043066//negative regulation of apoptotic process;GO:…	gi|225007641|ref|NP_647460.2|/0/1
77771	10510	0	2.75	0.01	0.03	1.58496	Up	0.249764	0.508418	Csrnp3	cysteine-serine-rich nuclear protein 3	-	GO:0043231//intracellular membrane-bounded organelle	GO:0001071//nucleic acid binding transcription factor activity;GO:0003676//nucleic acid binding	GO:0006357//regulation of transcription from RNA polymerase II promoter;GO:0006915//apoptotic process	gi|148695060|gb|EDL27007.1|/0/1
269642	6529	0	2	0.01	0.03	1.58496	Up	0.249764	0.508209	Nat8l	N-acetyltransferase 8-like	-	GO:0005740//mitochondrial envelope;GO:0005789//endoplasmic reticulum membrane;GO:0042598	GO:0008080//N-acetyltransferase activity	-	gi|134288912|ref|NP_001001985.3|/5.23146e-124/1
17436	3257	0	1	0.01	0.03	1.58496	Up	0.499684	0.740365	Me1	malic enzyme 1, NADP(+)-dependent, cytosolic	K00029	GO:0000267//cell fraction;GO:0043231//intracellular membrane-bounded organelle;GO:0044444//cytoplasmic part	GO:0004470//malic enzyme activity;GO:0032559;GO:0046914//transition metal ion binding	GO:0006629//lipid metabolic process;GO:0006739//NADP metabolic process;GO:0009719;GO:0010033//response to organic substance;GO:0043648//dicarboxylic acid metabolic process;GO:0051259//protein oligomerization	gi|312147392|ref|NP_001185862.1|/0/1
329509	1266	2	6	0.16	0.48	1.58496	Up	0.179377	0.416771	1810024B03Rik	RIKEN cDNA 1810024B03 gene	K08798	-	-	-	gi|38348502|ref|NP_941032.1|/3.06246e-113/1
77767	3550	0	1.03	0.01	0.03	1.58496	Up	0.499684	0.740291	Ermn	ermin, ERM-like protein	-	GO:0033267//axon part;GO:0043232;GO:0044297//cell body	GO:0003779//actin binding	GO:0009653//anatomical structure morphogenesis;GO:0030036//actin cytoskeleton organization;GO:0050794//regulation of cellular process;GO:0065008	gi|60360374|dbj|BAD90431.1|/2.90622e-142/1
106877	3403	0	1	0.01	0.03	1.58496	Up	0.499684	0.74007	Afap1l1	actin filament associated protein 1-like 1	-	-	GO:0005488//binding	-	gi|31982370|ref|NP_849259.2|/0/1
22423	3376	0	1	0.01	0.03	1.58496	Up	0.499684	0.739701	Wnt8b	wingless related MMTV integration site 8b	K00714	GO:0016020//membrane;GO:0031012//extracellular matrix	GO:0005102//receptor binding;GO:0060089	GO:0000122//negative regulation of transcription from RNA polymerase II promoter;GO:0007154//cell communication;GO:0009888//tissue development;GO:0009953//dorsal/ventral pattern formation;GO:0021536//diencephalon development;GO:0030154//cell differentiation;GO:0030916//otic vesicle formation;GO:0032526//response to retinoic acid;GO:0035567//non-canonical Wnt receptor signaling pathway;GO:0043627/…	gi|225637542|ref|NP_035850.2|/0/1
68054	3690	0	1	0.01	0.03	1.58496	Up	0.499684	0.739186	Serpina12	serine (or cysteine) peptidase inhibitor, clade A (alpha-1 antiproteinase, antitrypsin), member 12	K03984	-	GO:0004866//endopeptidase inhibitor activity	GO:0006508//proteolysis;GO:0010466//negative regulation of peptidase activity;GO:0019318//hexose metabolic process	gi|13386038|ref|NP_080811.1|/0/1
674895	3348	0	1	0.01	0.03	1.58496	Up	0.499684	0.738672	Nek10	NIMA (never in mitosis gene a)- related kinase 10	K00924;K08857	-	GO:0004672//protein kinase activity;GO:0032559	GO:0006464//cellular protein modification process	gi|304766813|ref|NP_001182158.1|/0/1
16981	3539.02	0	1	0.01	0.03	1.58496	Up	0.499684	0.738305	Lrrn3	leucine rich repeat protein 3, neuronal	K07523	GO:0030119//AP-type membrane coat adaptor complex;GO:0031224//intrinsic to membrane	GO:0005515//protein binding	GO:0001932//regulation of protein phosphorylation	gi|33859578|ref|NP_034863.1|/0/1
76645	7386	1	2	0.01	0.03	1.58496	Up	0.624526	0.791233	Pkd1l2	polycystic kidney disease 1 like 2	K04988	GO:0044464//cell part	GO:0005515//protein binding;GO:0030246//carbohydrate binding;GO:0046872//metal ion binding	GO:0007186//G-protein coupled receptor signaling pathway	gi|294862233|ref|NP_083962.4|/0/1
100303744	3547	0.5	1	0.01	0.03	1.58496	Up	0.499684	0.738085	Sprr2a2	small proline-rich protein 2A2	K02889	GO:0030529//ribonucleoprotein complex;GO:0044444//cytoplasmic part	GO:0005198//structural molecule activity	GO:0006412//translation	gi|148704804|gb|EDL36751.1|/5.32139e-42/1
240047	3373	0	1.01	0.01	0.03	1.58496	Up	0.499684	0.737938	Mmp25	matrix metallopeptidase 25	K08003	GO:0031012//extracellular matrix;GO:0031224//intrinsic to membrane	GO:0004175//endopeptidase activity;GO:0008047//enzyme activator activity;GO:0046914//transition metal ion binding	GO:0006952//defense response;GO:0019538//protein metabolic process	gi|75677470|ref|NP_001028511.1|/0/1
320712	3884	0	1	0.01	0.03	1.58496	Up	0.499684	0.737645	Abi3bp	ABI gene family, member 3 (NESH) binding protein	K10955;K04574;K06766;K06759;K03626	GO:0005578//proteinaceous extracellular matrix	GO:0005515//protein binding;GO:0005539//glycosaminoglycan binding	GO:0010810//regulation of cell-substrate adhesion;GO:0043062//extracellular structure organization	gi|62460378|ref|NP_001014424.1|/0/1
12289	8705	2	5	0.02	0.06	1.58496	Up	0.288648	0.545734	Cacna1d	calcium channel, voltage-dependent, L type, alpha 1D subunit	K04851	GO:0034704//calcium channel complex;GO:0044459//plasma membrane part	GO:0005245//voltage-gated calcium channel activity	GO:0006935//chemotaxis;GO:0007187//G-protein coupled receptor signaling pathway, coupled to cyclic nucleotide second messenger;GO:0007611//learning or memory;GO:0015980//energy derivation by oxidation of organic compounds;GO:0030073//insulin secretion;GO:0032412//regulation of ion transmembrane transporter activity;GO:0050954//sensory perception of mechanical stimulus;GO:0070838//divalent metal i…	gi|134288900|ref|NP_083257.2|/0/1
69047	3223	0	1	0.01	0.03	1.58496	Up	0.499684	0.737572	Atp2c2	ATPase, Ca++ transporting, type 2C, member 2	K01537	GO:0012505//endomembrane system;GO:0031224//intrinsic to membrane	GO:0019829//cation-transporting ATPase activity;GO:0032559;GO:0043169//cation binding	GO:0006816//calcium ion transport;GO:0009206;GO:0009207	gi|189339256|ref|NP_081198.1|/0/1
212518	3172	0	1	0.01	0.03	1.58496	Up	0.499684	0.737279	Sprn	shadow of prion protein	-	-	-	-	gi|34147163|ref|NP_898970.1|/1.40874e-23/1
432478	3454	0	1	0.01	0.03	1.58496	Up	0.499684	0.737206	Tmprss9	transmembrane protease, serine 9	K09640	GO:0016021//integral to membrane	GO:0004175//endopeptidase activity	GO:0019538//protein metabolic process	gi|161760642|ref|NP_001075157.2|/0/1
14538	4021	0	1.02	0.01	0.03	1.58496	Up	0.499684	0.735819	Gcnt2	glucosaminyl (N-acetyl) transferase 2, I-branching enzyme	K00742	GO:0005626//insoluble fraction;GO:0012505//endomembrane system;GO:0031224//intrinsic to membrane;GO:0043231//intracellular membrane-bounded organelle	GO:0008375//acetylglucosaminyltransferase activity	GO:0006023;GO:0032501//multicellular organismal process	gi|39995104|ref|NP_573482.1|/0/1
212541	3249	0	1	0.01	0.03	1.58496	Up	0.499684	0.735528	Rho	rhodopsin	K04250	GO:0001750//photoreceptor outer segment;GO:0016021//integral to membrane;GO:0043231//intracellular membrane-bounded organelle	GO:0004888//transmembrane signaling receptor activity;GO:0032561//guanyl ribonucleotide binding;GO:0043169//cation binding	GO:0006464//cellular protein modification process;GO:0007186//G-protein coupled receptor signaling pathway;GO:0007603//phototransduction, visible light;GO:0048856//anatomical structure development;GO:0050953//sensory perception of light stimulus	gi|21717805|ref|NP_663358.1|/0/1
58217	3025	0	1	0.01	0.03	1.58496	Up	0.499684	0.735455	Trem1	triggering receptor expressed on myeloid cells 1	K14362	GO:0016020//membrane	GO:0004871//signal transducer activity	GO:0023052//signaling	gi|10946760|ref|NP_067381.1|/8.41422e-111/1
244853	3173	0	1	0.01	0.03	1.58496	Up	0.499684	0.735018	Nxpe4	neurexophilin and PC-esterase domain family, member 4	-	-	-	-	gi|71153005|sp|Q52KP5.1|NXPE4_MOUSE/0/1
269878	10040	1	3	0.01	0.03	1.58496	Up	0.374606	0.645842	Megf8	multiple EGF-like-domains 8	K05637;K09434	GO:0031224//intrinsic to membrane	GO:0046872//metal ion binding	-	gi|237874245|ref|NP_001153872.1|/0/1
231583	3237	1	3	0.03	0.09	1.58496	Up	0.374606	0.645693	Slc26a1	solute carrier family 26 (sulfate transporter), member 1	K14700	GO:0031224//intrinsic to membrane	GO:0005310//dicarboxylic acid transmembrane transporter activity;GO:0015103//inorganic anion transmembrane transporter activity;GO:0015291//secondary active transmembrane transporter activity	GO:0006835//dicarboxylic acid transport;GO:0015698//inorganic anion transport	gi|148688144|gb|EDL20091.1|/0/1
77018	6753	0	2	0.01	0.03	1.58496	Up	0.249764	0.506753	Col25a1	collagen, type XXV, alpha 1	K06237;K06236	GO:0005576//extracellular region	GO:0005488//binding	-	gi|38570079|ref|NP_942004.1|/0/1
68895	1126	1	3	0.09	0.27	1.58496	Up	0.374606	0.645543	Rasl11a	RAS-like, family 11, member A	K07852	GO:0031981//nuclear lumen	GO:0017111//nucleoside-triphosphatase activity;GO:0032561//guanyl ribonucleotide binding	GO:0006356//regulation of transcription from RNA polymerase I promoter;GO:0009207;GO:0035556//intracellular signal transduction	gi|110625728|ref|NP_081140.1|/3.70682e-128/1
100038356	3118	0	1	0.01	0.03	1.58496	Up	0.499684	0.734728	Gm15612	predicted gene 15612	K06818	GO:0031224//intrinsic to membrane	-	GO:0007159//leukocyte cell-cell adhesion	gi|74223393|dbj|BAE21574.1|/8.52093e-74/1
30806	3632	0	1	0.01	0.03	1.58496	Up	0.499684	0.734437	Adamts8	a disintegrin-like and metallopeptidase (reprolysin type) with thrombospondin type 1 motif, 8	K08623	GO:0031012//extracellular matrix	GO:0004175//endopeptidase activity;GO:0005102//receptor binding;GO:0005539//glycosaminoglycan binding;GO:0015114//phosphate ion transmembrane transporter activity;GO:0046914//transition metal ion binding	GO:0008283//cell proliferation;GO:0019538//protein metabolic process	gi|117647243|ref|NP_038934.2|/0/1
192775	2853	0	1	0.01	0.03	1.58496	Up	0.499684	0.734365	Kcnh6	potassium voltage-gated channel, subfamily H (eag-related), member 6	K04909	GO:0016021//integral to membrane	GO:0005249//voltage-gated potassium channel activity	GO:0006351//transcription, DNA-dependent;GO:0023052//signaling;GO:0030001//metal ion transport;GO:0034220//ion transmembrane transport;GO:0051259//protein oligomerization	gi|83423518|ref|NP_001032801.1|/0/1
330427	3862	0	1	0.01	0.03	1.58496	Up	0.499684	0.734292	9330102E08Rik	RIKEN cDNA 9330102E08 gene	-	-	-	-	gi|148667452|gb|EDK99868.1|/6.32766e-74/1
114644	3224	0	1	0.01	0.03	1.58496	Up	0.499684	0.734219	Slc13a3	solute carrier family 13 (sodium-dependent dicarboxylate transporter), member 3	K14445	GO:0005626//insoluble fraction;GO:0031224//intrinsic to membrane	GO:0015142//tricarboxylic acid transmembrane transporter activity;GO:0015172//acidic amino acid transmembrane transporter activity;GO:0015556//C4-dicarboxylate transmembrane transporter activity;GO:0017153//sodium:dicarboxylate symporter activity	GO:0006842//tricarboxylic acid transport;GO:0006865//amino acid transport;GO:0015744//succinate transport	gi|16905091|ref|NP_473396.1|/0/1
16918	3518	0	1	0.01	0.03	1.58496	Up	0.499684	0.733567	Mycl1	v-myc myelocytomatosis viral oncogene homolog 1, lung carcinoma derived (avian)	K09110	-	GO:0005488//binding	-	gi|148698446|gb|EDL30393.1|/0/1
381591	2942	0	1	0.01	0.03	1.58496	Up	0.499684	0.733278	L1td1	LINE-1 type transposase domain containing 1	-	-	-	-	gi|124487095|ref|NP_001074671.1|/0/1
78809	3829	0	1	0.01	0.03	1.58496	Up	0.499684	0.732627	4930562C15Rik	RIKEN cDNA 4930562C15 gene	-	-	-	-	gi|222446622|ref|NP_084468.1|/0/1
74191	2541	1	3	0.04	0.12	1.58496	Up	0.374606	0.645169	P2ry13	purinergic receptor P2Y, G-protein coupled 13	K08388	GO:0031224//intrinsic to membrane;GO:0043231//intracellular membrane-bounded organelle	GO:0001608	GO:0035588	gi|240848558|ref|NP_083084.2|/0/1
665574	3833	0	1	0.01	0.03	1.58496	Up	0.499684	0.732049	Gm7694	predicted gene 7694	K08877	-	-	-	gi|312176359|ref|NP_001185884.1|/2.05438e-125/1
14186	3146	0	1	0.01	0.03	1.58496	Up	0.499684	0.731617	Fgfr4	fibroblast growth factor receptor 4	K05095	GO:0016021//integral to membrane	GO:0004714//transmembrane receptor protein tyrosine kinase activity;GO:0019838//growth factor binding;GO:0032559	GO:0003156//regulation of organ formation;GO:0006464//cellular protein modification process;GO:0007169//transmembrane receptor protein tyrosine kinase signaling pathway;GO:0008283//cell proliferation;GO:0060428//lung epithelium development	gi|112293260|ref|NP_032037.2|/0/1
232664	3225	0	1	0.01	0.03	1.58496	Up	0.499684	0.731257	Ccdc136	coiled-coil domain containing 136	K06267;K10421;K06102;K10388	GO:0016020//membrane;GO:0043231//intracellular membrane-bounded organelle	-	-	gi|148681833|gb|EDL13780.1|/0/1
381759	2886	0	1	0.01	0.03	1.58496	Up	0.499684	0.731113	Wee2	WEE1 homolog 2 (S. pombe)	K06632	GO:0005815//microtubule organizing center;GO:0031981//nuclear lumen	GO:0004713//protein tyrosine kinase activity;GO:0032559;GO:0046872//metal ion binding	GO:0000087//M phase of mitotic cell cycle;GO:0006464//cellular protein modification process	gi|148681638|gb|EDL13585.1|/0/1
245128	3466	0	1	0.01	0.03	1.58496	Up	0.499684	0.730825	AU018091	expressed sequence AU018091	K13865	GO:0031224//intrinsic to membrane	GO:0005275//amine transmembrane transporter activity	-	gi|261823948|ref|NP_001004153.2|/0/1
11474	2887	0	1	0.01	0.03	1.58496	Up	0.499684	0.73061	Actn3	actinin alpha 3	K05699	GO:0005924//cell-substrate adherens junction;GO:0015629//actin cytoskeleton	GO:0003779//actin binding;GO:0042802//identical protein binding;GO:0046872//metal ion binding	GO:0003012//muscle system process;GO:0007044//cell-substrate junction assembly	gi|7304855|ref|NP_038484.1|/0/1
19224	2864	0	0.99	0.01	0.03	1.58496	Up	0.999684	0.999684	Ptgs1	prostaglandin-endoperoxide synthase 1	K00509	GO:0012505//endomembrane system;GO:0031090//organelle membrane;GO:0031513//nonmotile primary cilium;GO:0042598;GO:0043231//intracellular membrane-bounded organelle	GO:0005506//iron ion binding;GO:0016209//antioxidant activity;GO:0016701//oxidoreductase activity, acting on single donors with incorporation of molecular oxygen;GO:0016705//oxidoreductase activity, acting on paired donors, with incorporation or reduction of molecular oxygen	GO:0001516//prostaglandin biosynthetic process;GO:0006939//smooth muscle contraction;GO:0006950//response to stress;GO:0008283//cell proliferation;GO:0014060;GO:0014061//regulation of norepinephrine secretion;GO:0019229//regulation of vasoconstriction;GO:0032502//developmental process;GO:0051384//response to glucocorticoid stimulus	gi|6679537|ref|NP_032995.1|/0/1
14067	7406	1	2	0.01	0.03	1.58496	Up	0.624526	0.789484	F5	coagulation factor V	K03902	GO:0016020//membrane;GO:0031091//platelet alpha granule;GO:0044421//extracellular region part	GO:0003824//catalytic activity;GO:0046914//transition metal ion binding	GO:0001775//cell activation;GO:0003013;GO:0006887//exocytosis;GO:0007599//hemostasis;GO:0008152//metabolic process	gi|6679731|ref|NP_032002.1|/0/1
14810	3215	0	1	0.01	0.03	1.58496	Up	0.499684	0.730035	Grin1	glutamate receptor, ionotropic, NMDA1 (zeta 1)	K05208	GO:0005624//membrane fraction;GO:0005901//caveola;GO:0008328//ionotropic glutamate receptor complex;GO:0030136//clathrin-coated vesicle;GO:0030313;GO:0030425//dendrite;GO:0030427//site of polarized growth;GO:0033267//axon part;GO:0044420//extracellular matrix part;GO:0044430//cytoskeletal part	GO:0004970//ionotropic glutamate receptor activity;GO:0005102//receptor binding;GO:0005231//excitatory extracellular ligand-gated ion channel activity;GO:0005244//voltage-gated ion channel activity;GO:0005261//cation channel activity;GO:0016597//amino acid binding;GO:0046872//metal ion binding	GO:0006357//regulation of transcription from RNA polymerase II promoter;GO:0006816//calcium ion transport;GO:0006875//cellular metal ion homeostasis;GO:0007215//glutamate receptor signaling pathway;GO:0007270//neuron-neuron synaptic transmission;GO:0007600//sensory perception;GO:0007613//memory;GO:0007626//locomotory behavior;GO:0007631//feeding behavior;GO:0007632//visual behavior;GO:0008306//as…	gi|6680095|ref|NP_032195.1|/0/1
94088	3827	0	1	0.01	0.03	1.58496	Up	0.499684	0.72982	Trim6	tripartite motif-containing 6	K11999	GO:0044424//intracellular part	GO:0046914//transition metal ion binding	GO:0051259//protein oligomerization	gi|61966933|ref|NP_001013637.1|/0/1
12873	1458	1	3	0.07	0.21	1.58496	Up	0.374606	0.649078	Cpa3	carboxypeptidase A3, mast cell	K08780	GO:0016023//cytoplasmic membrane-bounded vesicle	GO:0008235//metalloexopeptidase activity;GO:0046914//transition metal ion binding	GO:0019538//protein metabolic process	gi|6680999|ref|NP_031779.1|/0/1
16821	774	3	9	0.4	1.2	1.58496	Up	0.0920648	0.263219	Lcn4	lipocalin 4	-	-	GO:0005549//odorant binding	-	gi|6754516|ref|NP_034825.1|/5.88757e-96/1
207921	2886	2	6	0.07	0.21	1.58496	Up	0.179377	0.417097	Fam228b	family with sequence similarity 228, member B	-	-	-	-	gi|139948413|ref|NP_780640.2|/1.64954e-132/1
76183	2783	1.43	4.24	0.05	0.15	1.58496	Up	0.218454	0.47346	Celf6	CUGBP, Elav-like family member 6	K13207	GO:0043231//intracellular membrane-bounded organelle	GO:0003676//nucleic acid binding	GO:0000380//alternative mRNA splicing, via spliceosome	gi|34328409|ref|NP_780444.2|/0/1
66720	2012	1	3	0.05	0.15	1.58496	Up	0.374606	0.646817	Klhl10	kelch-like 10	K10448	GO:0044424//intracellular part	-	GO:0001894//tissue homeostasis;GO:0007281//germ cell development;GO:0008406//gonad development;GO:0032989;GO:0035112//genitalia morphogenesis	gi|395826410|ref|XP_003786411.1|/0/1
216459	1053	1.02	3.08	0.1	0.3	1.58496	Up	0.374606	0.645319	Myl6b	myosin, light polypeptide 6B	K12751	GO:0016460//myosin II complex;GO:0044444//cytoplasmic part	GO:0005198//structural molecule activity;GO:0017111//nucleoside-triphosphatase activity;GO:0046872//metal ion binding	GO:0006936//muscle contraction;GO:0014706//striated muscle tissue development	gi|119617304|gb|EAW96898.1|/9.56684e-91/1
100526479	64	2	6	7.17	21.46	1.58161	Up	0.179377	0.416836	Mir3082	microRNA 3082	-	-	-	-	-
68808	777	4.16	12.32	0.55	1.64	1.57619	Up	0.0488928	0.163379	1110046J04Rik	RIKEN cDNA 1110046J04 gene	-	GO:0043231//intracellular membrane-bounded organelle	GO:0003676//nucleic acid binding	GO:0034728//nucleosome organization	gi|148708927|gb|EDL40873.1|/1.32999e-47/1
12865	393	1	3	0.28	0.83	1.56768	Up	0.374606	0.647419	Cox7a1	cytochrome c oxidase subunit VIIa 1	K02270	GO:0005743//mitochondrial inner membrane;GO:0031224//intrinsic to membrane	GO:0015002//heme-copper terminal oxidase activity	GO:0006811//ion transport;GO:0006818//hydrogen transport	gi|6753504|ref|NP_034074.1|/6.29728e-40/1
381101	1106	3	9.04	0.28	0.83	1.56768	Up	0.0920648	0.263118	Dnph1	2'-deoxynucleoside 5'-phosphate N-hydrolase 1	-	GO:0031981//nuclear lumen	GO:0016763//transferase activity, transferring pentosyl groups;GO:0016799//hydrolase activity, hydrolyzing N-glycosyl compounds;GO:0042802//identical protein binding	GO:0009125;GO:0016049//cell growth	gi|110625744|ref|NP_997044.2|/4.45917e-94/1
100502959	627	1	3	0.17	0.5	1.55639	Up	0.374606	0.645393	AV051173	expressed sequence AV051173	-	-	-	-	-
207175	1059	1	3	0.1	0.29	1.53605	Up	0.374606	0.649381	Cetn4	centrin 4	K10840	GO:0005813//centrosome	GO:0046872//metal ion binding	-	gi|22003866|ref|NP_665824.1|/3.44967e-88/1
20969	3057	3	9	0.1	0.29	1.53605	Up	0.0920648	0.263169	Sdc1	syndecan 1	K06257	GO:0005924//cell-substrate adherens junction;GO:0016021//integral to membrane;GO:0031254//trailing edge;GO:0032991//macromolecular complex;GO:0044424//intracellular part	GO:0005515//protein binding	GO:0000302//response to reactive oxygen species;GO:0003006//developmental process involved in reproduction;GO:0006952//defense response;GO:0007154//cell communication;GO:0008152//metabolic process;GO:0009611//response to wounding;GO:0009887//organ morphogenesis;GO:0010038//response to metal ion;GO:0016055//Wnt receptor signaling pathway;GO:0031960//response to corticosteroid stimulus;GO:0055001//…	gi|6755438|ref|NP_035649.1|/1.71497e-119/1
100740	1173	1	3	0.09	0.26	1.53051	Up	0.374606	0.648549	AI839979	expressed sequence AI839979	-	-	-	-	gi|148705430|gb|EDL37377.1|/6.62079e-51/1
54200	1153	1	3	0.09	0.26	1.53051	Up	0.374606	0.647494	Sult2b1	sulfotransferase family, cytosolic, 2B, member 1	K01015	GO:0044444//cytoplasmic part	GO:0005488//binding;GO:0008146//sulfotransferase activity	GO:0006629//lipid metabolic process;GO:0006790//sulfur compound metabolic process	gi|2570898|gb|AAC69918.1|/0/1
60411	1358	3	7	0.18	0.52	1.53051	Up	0.226156	0.482626	Cenpk	centromere protein K	K11503	GO:0000775//chromosome, centromeric region;GO:0000776//kinetochore;GO:0031981//nuclear lumen;GO:0043231//intracellular membrane-bounded organelle;GO:0044444//cytoplasmic part	GO:0005488//binding	GO:0006357//regulation of transcription from RNA polymerase II promoter;GO:0007067//mitosis;GO:0043486//histone exchange	gi|30840994|ref|NP_851406.1|/3.00146e-130/1
15485	1317	1	3	0.08	0.23	1.52356	Up	0.374606	0.649154	Hsd17b1	hydroxysteroid (17-beta) dehydrogenase 1	K00044	GO:0044444//cytoplasmic part	GO:0033764//steroid dehydrogenase activity, acting on the CH-OH group of donors, NAD or NADP as acceptor	GO:0006702//androgen biosynthetic process;GO:0010038//response to metal ion;GO:0048856//anatomical structure development;GO:0051789	gi|6754248|ref|NP_034605.1|/0/1
14447	1317	1	3	0.08	0.23	1.52356	Up	0.374606	0.648852	Gapdhs	glyceraldehyde-3-phosphate dehydrogenase, spermatogenic	K10705	GO:0019861//flagellum;GO:0044444//cytoplasmic part	GO:0000166//nucleotide binding;GO:0008943	GO:0006110//regulation of glycolysis;GO:0007281//germ cell development;GO:0048870//cell motility	gi|6679939|ref|NP_032111.1|/0/1
83885	1346	1	3	0.08	0.23	1.52356	Up	0.374606	0.645992	Slc25a2	solute carrier family 25 (mitochondrial carrier, ornithine transporter) member 2	K15101	GO:0019866//organelle inner membrane;GO:0031224//intrinsic to membrane;GO:0043231//intracellular membrane-bounded organelle	GO:0015179//L-amino acid transmembrane transporter activity	GO:0006839//mitochondrial transport;GO:0006865//amino acid transport;GO:0019627//urea metabolic process	gi|226494439|ref|NP_001152747.1|/7.86875e-139/1
16176	1328	1	3	0.08	0.23	1.52356	Up	0.374606	0.645618	Il1b	interleukin 1 beta	K04519	GO:0016023//cytoplasmic membrane-bounded vesicle;GO:0044421//extracellular region part	GO:0005126//cytokine receptor binding	GO:0001660//fever generation;GO:0002237//response to molecule of bacterial origin;GO:0002437//inflammatory response to antigenic stimulus;GO:0002456//T cell mediated immunity;GO:0007088//regulation of mitosis;GO:0007166//cell surface receptor signaling pathway;GO:0007249//I-kappaB kinase/NF-kappaB cascade;GO:0007292//female gamete generation;GO:0007611//learning or memory;GO:0009612//response to …	gi|6680415|ref|NP_032387.1|/9.07413e-156/1
215456	2636	2	6	0.08	0.23	1.52356	Up	0.179377	0.41651	Gpat2	glycerol-3-phosphate acyltransferase 2, mitochondrial	K00629	GO:0031966//mitochondrial membrane	GO:0008374//O-acyltransferase activity	GO:0006071//glycerol metabolic process;GO:0006641//triglyceride metabolic process;GO:0006644//phospholipid metabolic process	gi|47847464|dbj|BAD21404.1|/0/1
15205	1487	1	3	0.07	0.2	1.51457	Up	0.374606	0.649457	Hes1	hairy and enhancer of split 1 (Drosophila)	K06054	GO:0032991//macromolecular complex;GO:0043231//intracellular membrane-bounded organelle	GO:0003700//sequence-specific DNA binding transcription factor activity;GO:0010843;GO:0019899//enzyme binding;GO:0019904//protein domain specific binding;GO:0030528//transcription regulator activity	GO:0000122//negative regulation of transcription from RNA polymerase II promoter;GO:0000904//cell morphogenesis involved in differentiation;GO:0003264//regulation of cardioblast proliferation;GO:0003310//pancreatic A cell differentiation;GO:0009912//auditory receptor cell fate commitment;GO:0010551;GO:0019827//stem cell maintenance;GO:0021545//cranial nerve development;GO:0021700//developmental m…	gi|6680205|ref|NP_032261.1|/1.07267e-107/1
69097	1780	1	3	0.06	0.17	1.5025	Up	0.374606	0.648248	Trim15	tripartite motif-containing 15	K12005	GO:0044464//cell part	GO:0046872//metal ion binding;GO:0046914//transition metal ion binding	GO:0001709//cell fate determination	gi|66571295|ref|NP_001019305.1|/1.81622e-155/1
235300	3500	2	6	0.06	0.17	1.5025	Up	0.179377	0.417031	Tmem136	transmembrane protein 136	-	GO:0031224//intrinsic to membrane	-	-	gi|148693601|gb|EDL25548.1|/4.2421e-162/1
17341	3494	2	6.01	0.06	0.17	1.5025	Up	0.179377	0.416901	Bhlha15	basic helix-loop-helix family, member a15	K08040	GO:0043231//intracellular membrane-bounded organelle	GO:0003676//nucleic acid binding;GO:0042802//identical protein binding	GO:0006357//regulation of transcription from RNA polymerase II promoter;GO:0006816//calcium ion transport;GO:0007154//cell communication;GO:0007166//cell surface receptor signaling pathway;GO:0019932//second-messenger-mediated signaling;GO:0021700//developmental maturation;GO:0033500//carbohydrate homeostasis;GO:0048311//mitochondrion distribution	gi|6754700|ref|NP_034930.1|/4.66189e-60/1
231510	2877	5	14	0.17	0.48	1.4975	Up	0.0412496	0.143414	Agpat9	1-acylglycerol-3-phosphate O-acyltransferase 9	K13506	GO:0031090//organelle membrane;GO:0031224//intrinsic to membrane;GO:0043231//intracellular membrane-bounded organelle	GO:0008374//O-acyltransferase activity	GO:0006641//triglyceride metabolic process;GO:0006644//phospholipid metabolic process;GO:0009966//regulation of signal transduction	gi|27370046|ref|NP_766303.1|/0/1
232413	2222	1	3	0.05	0.14	1.48543	Up	0.374606	0.647871	Clec12a	C-type lectin domain family 12, member a	K10069;K10070	GO:0031224//intrinsic to membrane	GO:0004871//signal transducer activity;GO:0019902//phosphatase binding;GO:0030246//carbohydrate binding	GO:0002682//regulation of immune system process;GO:0023052//signaling	gi|148667503|gb|EDK99919.1|/5.46506e-149/1
14748	2159	1	3	0.05	0.14	1.48543	Up	0.374606	0.646367	Gpr3	G-protein coupled receptor 3	K04311	GO:0016021//integral to membrane	GO:0045125	GO:0007126//meiosis;GO:0007188//adenylate cyclase-modulating G-protein coupled receptor signaling pathway	gi|6680065|ref|NP_032180.1|/8.13628e-150/1
13637	2153	1	3	0.05	0.14	1.48543	Up	0.374606	0.646292	Efna2	ephrin A2	K05462	GO:0031224//intrinsic to membrane;GO:0043025//neuronal cell body;GO:0045202//synapse	GO:0005102//receptor binding	GO:0006935//chemotaxis;GO:0007154//cell communication;GO:0007169//transmembrane receptor protein tyrosine kinase signaling pathway;GO:0021988//olfactory lobe development;GO:0042471//ear morphogenesis	gi|247269362|ref|NP_031935.3|/3.8015e-115/1
18142	2091	1	3	0.05	0.14	1.48543	Up	0.374606	0.645468	Npas1	neuronal PAS domain protein 1	K09098	GO:0043231//intracellular membrane-bounded organelle	GO:0001071//nucleic acid binding transcription factor activity;GO:0003676//nucleic acid binding;GO:0060089	GO:0006357//regulation of transcription from RNA polymerase II promoter;GO:0007399//nervous system development;GO:0023052//signaling;GO:0050896//response to stimulus	gi|6679100|ref|NP_032744.1|/0/1
12258	1837	3	8	0.16	0.44	1.45943	Up	0.145691	0.359215	Serping1	serine (or cysteine) peptidase inhibitor, clade G, member 1	K04001	GO:0031091//platelet alpha granule;GO:0044421//extracellular region part	GO:0004866//endopeptidase inhibitor activity;GO:0005515//protein binding	GO:0001775//cell activation;GO:0001867//complement activation, lectin pathway;GO:0002455//humoral immune response mediated by circulating immunoglobulin;GO:0003013;GO:0006508//proteolysis;GO:0006887//exocytosis;GO:0007599//hemostasis;GO:0010466//negative regulation of peptidase activity	gi|163914390|ref|NP_033906.2|/0/1
237636	4571	2	5	0.04	0.11	1.45943	Up	0.288648	0.546777	Npc1l1	NPC1-like 1	K14461	GO:0005903//brush border;GO:0031224//intrinsic to membrane;GO:0031982//vesicle;GO:0044459//plasma membrane part	GO:0004888//transmembrane signaling receptor activity;GO:0005488//binding	GO:0008203//cholesterol metabolic process;GO:0023052//signaling;GO:0030301//cholesterol transport;GO:0042221//response to chemical stimulus;GO:0044260;GO:0055092//sterol homeostasis	gi|253970442|ref|NP_997125.2|/0/1
208084	3680	3	8	0.08	0.22	1.45943	Up	0.145691	0.358561	Pif1	PIF1 5'-to-3' DNA helicase homolog (S. cerevisiae)	K15255	GO:0000781//chromosome, telomeric region;GO:0043231//intracellular membrane-bounded organelle	GO:0004003//ATP-dependent DNA helicase activity;GO:0032559;GO:0033678;GO:0043565//sequence-specific DNA binding;GO:0046872//metal ion binding	GO:0000723//telomere maintenance;GO:0009207;GO:0051348//negative regulation of transferase activity	gi|148694152|gb|EDL26099.1|/0/1
18783	2846	1	3	0.04	0.11	1.45943	Up	0.374606	0.64502	Pla2g4a	phospholipase A2, group IVA (cytosolic, calcium-dependent)	K01047	GO:0005626//insoluble fraction;GO:0030141//secretory granule;GO:0031090//organelle membrane	GO:0004623//phospholipase A2 activity;GO:0005543//phospholipid binding;GO:0046872//metal ion binding	GO:0000038//very long-chain fatty acid metabolic process;GO:0000302//response to reactive oxygen species;GO:0001516//prostaglandin biosynthetic process;GO:0001660//fever generation;GO:0001775//cell activation;GO:0002237//response to molecule of bacterial origin;GO:0003006//developmental process involved in reproduction;GO:0006906//vesicle fusion;GO:0006915//apoptotic process;GO:0007599//hemostasi…	gi|6679369|ref|NP_032895.1|/0/1
75538	849	2.17	5.9	0.26	0.71	1.44931	Up	0.288648	0.546081	Fam71e1	family with sequence similarity 71, member E1	-	-	-	-	gi|226443042|ref|NP_082445.1|/3.54647e-100/1
383075	2110	3	8	0.14	0.38	1.44057	Up	0.145691	0.358977	Enthd1	ENTH domain containing 1	K12471	-	-	-	gi|253683535|ref|NP_001156661.1|/0/1
17690	1551	1	3	0.07	0.19	1.44057	Up	0.374606	0.645917	Msi1	musashi RNA-binding protein 1	K14411	GO:0030529//ribonucleoprotein complex;GO:0043231//intracellular membrane-bounded organelle	GO:0008187//poly-pyrimidine tract binding	GO:0009719;GO:0030154//cell differentiation;GO:0048731	gi|6678940|ref|NP_032655.1|/0/1
12890	4925	9.23	25.56	0.19	0.51	1.4245	Up	0.00595446	0.0302918	Cplx2	complexin 2	K15294	GO:0005737//cytoplasm;GO:0031201//SNARE complex;GO:0043005//neuron projection;GO:0044297//cell body	GO:0019905//syntaxin binding;GO:0022857//transmembrane transporter activity	GO:0006887//exocytosis;GO:0030072//peptide hormone secretion	gi|471361333|ref|XP_004371232.1|/8.29391e-42/1
19739	2486	2	2	0.03	0.08	1.41504	Up	0.999408	1.02718	Rgs9	regulator of G-protein signaling 9	K13765	GO:0031234//extrinsic to internal side of plasma membrane;GO:0043231//intracellular membrane-bounded organelle	GO:0005515//protein binding;GO:0008047//enzyme activator activity;GO:0060089	GO:0007186//G-protein coupled receptor signaling pathway;GO:0043087//regulation of GTPase activity;GO:0048545//response to steroid hormone stimulus;GO:0048731;GO:0050953//sensory perception of light stimulus	gi|148702403|gb|EDL34350.1|/0/1
347722	9501.89	3.37	8.02	0.03	0.08	1.41504	Up	0.145691	0.358798	Agap1	ArfGAP with GTPase domain, ankyrin repeat and PH domain 1	K12491	GO:0044424//intracellular part	GO:0005083//small GTPase regulator activity;GO:0008047//enzyme activator activity;GO:0032561//guanyl ribonucleotide binding;GO:0046914//transition metal ion binding	GO:0006810//transport;GO:0032012//regulation of ARF protein signal transduction;GO:0043087//regulation of GTPase activity	gi|80978937|ref|NP_001032213.1|/0/1
19091	6915	2.1	5.27	0.03	0.08	1.41504	Up	0.288648	0.546011	Prkg1	protein kinase, cGMP-dependent, type I	K07376	GO:0016020//membrane;GO:0043231//intracellular membrane-bounded organelle;GO:0044444//cytoplasmic part	GO:0004690//cyclic nucleotide-dependent protein kinase activity;GO:0019002//GMP binding;GO:0032559	GO:0001775//cell activation;GO:0006464//cellular protein modification process;GO:0006796//phosphate-containing compound metabolic process;GO:0007010//cytoskeleton organization;GO:0007420//brain development;GO:0007599//hemostasis;GO:0016477//cell migration;GO:0023052//signaling;GO:0031175//neuron projection development	gi|6755156|ref|NP_035290.1|/0/1
16795	3669	1	2.98	0.03	0.08	1.41504	Up	0.624526	0.791368	Large	like-glycosyltransferase	K09668	GO:0031228//intrinsic to Golgi membrane	GO:0008194//UDP-glycosyltransferase activity	GO:0006041//glucosamine metabolic process;GO:0006464//cellular protein modification process;GO:0006687//glycosphingolipid metabolic process;GO:0009100//glycoprotein metabolic process;GO:0019725//cellular homeostasis	gi|6754506|ref|NP_034817.1|/0/1
73379	6487	2	5	0.03	0.08	1.41504	Up	0.288648	0.545456	Dcbld2	discoidin, CUB and LCCL domain containing 2	K03902	GO:0016021//integral to membrane	-	GO:0007165//signal transduction;GO:0009611//response to wounding;GO:0016049//cell growth	gi|27476057|ref|NP_082799.2|/0/1
17167	1985	3	8	0.15	0.4	1.41504	Up	0.145691	0.358442	Marco	macrophage receptor with collagenous structure	K13884	GO:0031224//intrinsic to membrane	GO:0004888//transmembrane signaling receptor activity	GO:0007165//signal transduction	gi|6754640|ref|NP_034896.1|/0/1
71176	2159	3	8	0.14	0.37	1.4021	Up	0.145691	0.358917	Fbxo24	F-box protein 24	K10304	-	-	-	gi|254553394|ref|NP_081984.1|/0/1
244667	2408	2	5	0.08	0.21	1.39232	Up	0.288648	0.546846	Disc1	disrupted in schizophrenia 1	-	GO:0005815//microtubule organizing center	GO:0005488//binding	GO:0007010//cytoskeleton organization;GO:0007405//neuroblast proliferation;GO:0016055//Wnt receptor signaling pathway;GO:0016477//cell migration	gi|119874423|ref|NP_777278.2|/0/1
66293	954.28	21	54	2.21	5.79	1.38952	Up	0.0001193	0.000969921	1810032O08Rik	RIKEN cDNA 1810032O08 gene	-	-	-	-	gi|148702644|gb|EDL34591.1|/4.55747e-53/1
12983	4776	2.51	6.38	0.05	0.13	1.37851	Up	0.179377	0.417292	Csf2rb	colony stimulating factor 2 receptor, beta, low-affinity (granulocyte-macrophage)	K04738	GO:0016020//membrane	GO:0004888//transmembrane signaling receptor activity;GO:0005488//binding	GO:0002237//response to molecule of bacterial origin;GO:0007166//cell surface receptor signaling pathway	gi|86577678|gb|AAI13203.1|/0/1
52679	5476	3	7	0.05	0.13	1.37851	Up	0.226156	0.483112	E2f7	E2F transcription factor 7	K09391	GO:0043231//intracellular membrane-bounded organelle;GO:0043234//protein complex	GO:0001071//nucleic acid binding transcription factor activity;GO:0003676//nucleic acid binding;GO:0005515//protein binding;GO:0030528//transcription regulator activity	GO:0006351//transcription, DNA-dependent;GO:0008283//cell proliferation	gi|40254337|ref|NP_848724.2|/0/1
432628	3125	3.03	8.04	0.1	0.26	1.37851	Up	0.145691	0.359036	Mfsd2b	major facilitator superfamily domain containing 2B	K08824	GO:0031224//intrinsic to membrane	-	GO:0051234//establishment of localization	gi|74217769|dbj|BAE33602.1|/0/1
76223	3719	2	5	0.05	0.13	1.37851	Up	0.288648	0.546428	Agbl3	ATP/GTP binding protein-like 3	K14611	GO:0044424//intracellular part	GO:0008235//metalloexopeptidase activity;GO:0046914//transition metal ion binding	GO:0019538//protein metabolic process	gi|120300909|ref|NP_848745.2|/0/1
621239	2141	3.26	8.31	0.15	0.39	1.37851	Up	0.145691	0.358858	Nhlrc4	NHL repeat containing 4	K10607	-	-	-	gi|148690529|gb|EDL22476.1|/5.03175e-160/1
230099	1959	1	2.46	0.05	0.13	1.37851	Up	0.624526	0.793261	Car9	carbonic anhydrase 9	K01672	GO:0031224//intrinsic to membrane;GO:0044459//plasma membrane part	GO:0016836//hydro-lyase activity;GO:0046914//transition metal ion binding	GO:0006810//transport;GO:0044237//cellular metabolic process;GO:0048729//tissue morphogenesis	gi|145046220|ref|NP_647466.2|/0/1
234356	3943	2	5	0.05	0.13	1.37851	Up	0.288648	0.54615	Csgalnact1	chondroitin sulfate N-acetylgalactosaminyltransferase 1	K00746	GO:0000267//cell fraction;GO:0031228//intrinsic to Golgi membrane	GO:0008376//acetylgalactosaminyltransferase activity;GO:0043169//cation binding	GO:0006024//glycosaminoglycan biosynthetic process;GO:0006040//amino sugar metabolic process;GO:0015012//heparan sulfate proteoglycan biosynthetic process;GO:0019585//glucuronate metabolic process;GO:0033692//cellular polysaccharide biosynthetic process;GO:0043062//extracellular structure organization;GO:0048731;GO:0050650//chondroitin sulfate proteoglycan biosynthetic process	gi|225543170|ref|NP_766341.4|/0/1
12532	1941	2	5	0.1	0.26	1.37851	Up	0.288648	0.545526	Cdc25c	cell division cycle 25C	K05867	GO:0031981//nuclear lumen;GO:0044444//cytoplasmic part	GO:0004721//phosphoprotein phosphatase activity;GO:0019904//protein domain specific binding	GO:0000080//G1 phase of mitotic cell cycle;GO:0006259//DNA metabolic process;GO:0006470//protein dephosphorylation;GO:0007050//cell cycle arrest;GO:0007067//mitosis	gi|122114545|ref|NP_033990.2|/0/1
100504591	1082	5	13	0.47	1.22	1.37615	Up	0.0633722	0.197764	Gm15987	predicted gene 15987	-	-	-	-	gi|148667488|gb|EDK99904.1|/6.81601e-07/1
319181	615	2.2	5.63	0.37	0.96	1.37551	Up	0.288648	0.545595	Hist1h2bg	histone cluster 1, H2bg	K11252	GO:0000785//chromatin;GO:0043231//intracellular membrane-bounded organelle	GO:0003676//nucleic acid binding	GO:0034728//nucleosome organization	gi|344238174|gb|EGV94277.1|/2.26648e-45/1
29865	1745	2.97	7.71	0.17	0.44	1.37197	Up	0.109153	0.29864	Cabp5	calcium binding protein 5	K02183	GO:0044424//intracellular part	GO:0046872//metal ion binding	GO:0023052//signaling	gi|7304943|ref|NP_038905.1|/7.79e-92/1
622208	1625	2	5	0.12	0.31	1.36923	Up	0.288648	0.545873	Gm6297	predicted gene 6297	-	-	-	-	-
751865	1079	23.85	60.99	2.25	5.76	1.35614	Up	4.0271e-05	0.000364695	Sap25	sin3 associated polypeptide	-	GO:0043231//intracellular membrane-bounded organelle	GO:0005488//binding	GO:0006351//transcription, DNA-dependent	gi|274326266|ref|NP_001075431.2|/3.81558e-151/1
320974	3475	3	8	0.09	0.23	1.35364	Up	0.145691	0.359155	Lrrn4	leucine rich repeat neuronal 4	K13023	-	-	-	gi|31542179|ref|NP_796277.2|/0/1
23948	3489	3	8	0.09	0.23	1.35364	Up	0.145691	0.359096	Mmp17	matrix metallopeptidase 17	K07997	GO:0016021//integral to membrane;GO:0031012//extracellular matrix	GO:0004175//endopeptidase activity;GO:0030234//enzyme regulator activity;GO:0046914//transition metal ion binding	GO:0019538//protein metabolic process	gi|31543257|ref|NP_035976.3|/0/1
244233	3454	3	8	0.09	0.23	1.35364	Up	0.145691	0.35868	Cd163l1	CD163 molecule-like 1	K06545	GO:0044464//cell part	GO:0004888//transmembrane signaling receptor activity	GO:0009987//cellular process;GO:0023052//signaling;GO:0032501//multicellular organismal process	gi|91064872|ref|NP_766497.3|/0/1
18725	3464	3.28	7.99	0.09	0.23	1.35364	Up	0.226156	0.482488	Pira2	paired-Ig-like receptor A2	K06512	-	-	-	gi|133892525|ref|NP_035219.2|/0/1
11684	2991	2.71	6.94	0.09	0.23	1.35364	Up	0.179377	0.416641	Alox12	arachidonate 12-lipoxygenase	K00458	GO:0005886//plasma membrane;GO:0044444//cytoplasmic part	GO:0016702//oxidoreductase activity, acting on single donors with incorporation of molecular oxygen, incorporation of two atoms of oxygen;GO:0016803;GO:0046914//transition metal ion binding	GO:0001906//cell killing;GO:0006691//leukotriene metabolic process;GO:0006801//superoxide metabolic process;GO:0008283//cell proliferation;GO:0010033//response to organic substance;GO:0010467//gene expression;GO:0010594//regulation of endothelial cell migration;GO:0010952//positive regulation of peptidase activity;GO:0016049//cell growth;GO:0030155//regulation of cell adhesion;GO:0030858//positiv…	gi|31542127|ref|NP_031466.2|/0/1
29813	2320	5	13	0.22	0.56	1.34792	Up	0.0633722	0.197805	Zfp385a	zinc finger protein 385A	K10137;K08421	GO:0005634//nucleus	GO:0046914//transition metal ion binding	-	gi|119360327|ref|NP_038894.2|/6.2977e-172/1
665268	1809	2.01	5.13	0.11	0.28	1.34792	Up	0.288648	0.54622	1600029O15Rik	ribosomal protein L17 pseudogene	K02880	GO:0030529//ribonucleoprotein complex;GO:0044444//cytoplasmic part	GO:0005198//structural molecule activity	GO:0006412//translation	gi|74199731|dbj|BAB24124.2|/4.62527e-111/1
56297	1512	2	5	0.13	0.33	1.34395	Up	0.288648	0.546289	Arl6	ADP-ribosylation factor-like 6	K07951	GO:0005815//microtubule organizing center;GO:0005930//axoneme;GO:0031253//cell projection membrane	GO:0032561//guanyl ribonucleotide binding;GO:0043169//cation binding	GO:0006464//cellular protein modification process;GO:0007264//small GTPase mediated signal transduction;GO:0009855//determination of bilateral symmetry;GO:0010927;GO:0032401//establishment of melanosome localization;GO:0050953//sensory perception of light stimulus	gi|390478072|ref|XP_002761340.2|/6.03143e-98/1
320587	3471	4.45	11.64	0.13	0.33	1.34395	Up	0.0766024	0.228044	Tmem88b	transmembrane protein 88B	K09228	-	-	-	gi|260436875|ref|NP_001028566.2|/1.44451e-45/1
77558	1278.62	6	15	0.47	1.19	1.34023	Up	0.0522992	0.172475	9330179D12Rik	RIKEN cDNA 9330179D12 gene	-	-	-	-	gi|148667441|gb|EDK99857.1|/1.87889e-28/1
77022	1275	2.17	5.37	0.17	0.43	1.3388	Up	0.288648	0.546498	2700099C18Rik	NDC80 homolog, kinetochore complex component pseudogene	K11547	GO:0000778//condensed nuclear chromosome kinetochore	GO:0005488//binding	GO:0007067//mitosis;GO:0040001//establishment of mitotic spindle localization;GO:0051313	gi|351707461|gb|EHB10380.1|/2.64419e-78/1
22164	1609	4	10	0.25	0.63	1.33342	Up	0.11818	0.317209	Tnfsf4	tumor necrosis factor (ligand) superfamily, member 4	K05469	GO:0031224//intrinsic to membrane;GO:0044421//extracellular region part	GO:0032813//tumor necrosis factor receptor superfamily binding	GO:0001818//negative regulation of cytokine production;GO:0001819//positive regulation of cytokine production;GO:0002714;GO:0002828//regulation of type 2 immune response;GO:0006954//inflammatory response;GO:0016125//sterol metabolic process;GO:0031294;GO:0031349//positive regulation of defense response;GO:0032496//response to lipopolysaccharide;GO:0032583;GO:0034695//response to prostaglandin E s…	gi|6678473|ref|NP_033478.1|/5.15435e-111/1
56787	706	2	5	0.29	0.73	1.33184	Up	0.288648	0.546916	Ascl3	achaete-scute complex homolog 3 (Drosophila)	K09067	GO:0031981//nuclear lumen;GO:0043234//protein complex	GO:0003676//nucleic acid binding	GO:0006355//regulation of transcription, DNA-dependent	gi|9910134|ref|NP_064435.1|/1.64596e-99/1
16819	853	6	15	0.72	1.81	1.32992	Up	0.0522992	0.172513	Lcn2	lipocalin 2	K01830;K03999	GO:0044421//extracellular region part;GO:0044444//cytoplasmic part	GO:0042802//identical protein binding;GO:0046914//transition metal ion binding	GO:0006915//apoptotic process;GO:0006952//defense response;GO:0010467//gene expression;GO:0015688//iron chelate transport;GO:0030030//cell projection organization;GO:0031667//response to nutrient levels;GO:0032496//response to lipopolysaccharide;GO:0034612//response to tumor necrosis factor;GO:0034614//cellular response to reactive oxygen species;GO:0051260//protein homooligomerization;GO:0051789…	gi|1019908|gb|AAA79309.1|/7.84162e-151/1
231507	696	25	63	3.74	9.4	1.32962	Up	4.26708e-05	0.000384089	Plac8	placenta-specific 8	-	-	-	-	gi|21105853|ref|NP_631937.1|/2.18236e-64/1
77998	539	4	10	0.78	1.96	1.32931	Up	0.11818	0.317152	Grifin	galectin-related inter-fiber protein	K10093;K06832;K06831	-	GO:0030246//carbohydrate binding	-	gi|115749432|ref|NP_084298.1|/2.19645e-79/1
16407	3832.04	15	38	0.39	0.98	1.32931	Up	0.00148447	0.00925924	Itgae	integrin alpha E, epithelial-associated	K06524	GO:0005887//integral to plasma membrane;GO:0009986//cell surface;GO:0016021//integral to membrane;GO:0044459//plasma membrane part	GO:0004871//signal transducer activity	GO:0007166//cell surface receptor signaling pathway;GO:0009987//cellular process	gi|27370456|ref|NP_766532.1|/0/1
20962	1132	2	5	0.18	0.45	1.32193	Up	0.288648	0.546986	Sycp3	synaptonemal complex protein 3	-	GO:0000795//synaptonemal complex;GO:0043073//germ cell nucleus	GO:0003676//nucleic acid binding;GO:0046983//protein dimerization activity	GO:0000087//M phase of mitotic cell cycle;GO:0006915//apoptotic process;GO:0007129//synapsis;GO:0016321//female meiosis chromosome segregation;GO:0043486//histone exchange;GO:0048232//male gamete generation	gi|226442799|ref|NP_035647.2|/1.628e-131/1
235431	3626	8	20	0.22	0.55	1.32193	Up	0.0240138	0.0939945	Coro2b	coronin, actin binding protein, 2B	K13882;K13887	GO:0005856//cytoskeleton	GO:0003779//actin binding	GO:0007010//cytoskeleton organization	gi|148528987|ref|NP_780693.2|/0/1
211187	3408	2	5	0.06	0.15	1.32193	Up	0.288648	0.546637	Lrtm2	leucine-rich repeats and transmembrane domains 2	K06839;K06850	GO:0031224//intrinsic to membrane	-	-	gi|148667192|gb|EDK99608.1|/1.30369e-174/1
347710	2399	1	2.28	0.04	0.1	1.32193	Up	0.624526	0.796458	Pramel4	preferentially expressed antigen in melanoma like 4	-	-	-	-	gi|29789885|gb|AAO84499.2|/0/1
57385	4434	1.07	2.22	0.02	0.05	1.32193	Up	0.624526	0.795912	P2ry4	pyrimidinergic receptor P2Y, G-protein coupled, 4	K04271	GO:0016021//integral to membrane;GO:0044459//plasma membrane part	GO:0015065//uridine nucleotide receptor activity;GO:0032559	GO:0006821//chloride transport;GO:0035588;GO:0051480//cytosolic calcium ion homeostasis	gi|10181172|ref|NP_065646.1|/0/1
279572	4014	1	2	0.02	0.05	1.32193	Up	0.624526	0.795844	Tlr13	toll-like receptor 13	K05401	GO:0031224//intrinsic to membrane	GO:0004872//receptor activity;GO:0005488//binding	GO:0006952//defense response;GO:0023052//signaling	gi|45429999|ref|NP_991389.1|/0/1
71461	4255	1	2	0.02	0.05	1.32193	Up	0.624526	0.79489	Ptk7	PTK7 protein tyrosine kinase 7	K05127;K7	GO:0005626//insoluble fraction;GO:0016021//integral to membrane;GO:0030054//cell junction	GO:0004713//protein tyrosine kinase activity;GO:0004871//signal transducer activity;GO:0005515//protein binding;GO:0032559	GO:0006464//cellular protein modification process;GO:0006796//phosphate-containing compound metabolic process;GO:0009611//response to wounding;GO:0014020;GO:0030036//actin cytoskeleton organization;GO:0030859//polarized epithelial cell differentiation;GO:0042472//inner ear morphogenesis;GO:0048870//cell motility;GO:0060071//Wnt receptor signaling pathway, planar cell polarity pathway;GO:0060485//…	gi|148691564|gb|EDL23511.1|/0/1
241324	6393	1	3	0.02	0.05	1.32193	Up	0.374606	0.647569	Crb2	crumbs homolog 2 (Drosophila)	K02599	GO:0016020//membrane	-	-	gi|254675207|ref|NP_001157038.1|/0/1
224090	4241	1	2	0.02	0.05	1.32193	Up	0.624526	0.792719	Tmem44	transmembrane protein 44	-	-	-	-	gi|148665322|gb|EDK97738.1|/0/1
18553	4298	1	2	0.02	0.05	1.32193	Up	0.624526	0.792651	Pcsk6	proprotein convertase subtilisin/kexin type 6	K08672	GO:0000267//cell fraction;GO:0044421//extracellular region part;GO:0044431//Golgi apparatus part	GO:0004175//endopeptidase activity;GO:0005539//glycosaminoglycan binding;GO:0043121//neurotrophin binding;GO:0043498//cell surface binding	GO:0007169//transmembrane receptor protein tyrosine kinase signaling pathway;GO:0008595//anterior/posterior axis specification, embryo;GO:0009855//determination of bilateral symmetry;GO:0016486//peptide hormone processing;GO:0030509//BMP signaling pathway;GO:0032898;GO:0044260;GO:0046903//secretion	gi|242397450|ref|NP_035178.1|/0/1
15378	4371	1	2	0.02	0.05	1.32193	Up	0.624526	0.792516	Hnf4a	hepatic nuclear factor 4, alpha	K07292	GO:0043231//intracellular membrane-bounded organelle;GO:0043234//protein complex	GO:0000981//sequence-specific DNA binding RNA polymerase II transcription factor activity;GO:0004879//ligand-activated sequence-specific DNA binding RNA polymerase II transcription factor activity;GO:0005504//fatty acid binding;GO:0008134//transcription factor binding;GO:0016291;GO:0030528//transcription regulator activity;GO:0042802//identical protein binding;GO:0043565//sequence-specific DNA bi…	GO:0000060//protein import into nucleus, translocation;GO:0001933//negative regulation of protein phosphorylation;GO:0003006//developmental process involved in reproduction;GO:0006094//gluconeogenesis;GO:0006520//cellular amino acid metabolic process;GO:0006732//coenzyme metabolic process;GO:0007346//regulation of mitotic cell cycle;GO:0007369//gastrulation;GO:0007599//hemostasis;GO:0008283//cell…	gi|46575916|ref|NP_032287.2|/0/1
72754	4408	1	2	0.02	0.05	1.32193	Up	0.624526	0.791975	Arhgef10l	Rho guanine nucleotide exchange factor (GEF) 10-like	K04436;K05156	GO:0044424//intracellular part	GO:0005088//Ras guanyl-nucleotide exchange factor activity	GO:0007266//Rho protein signal transduction	gi|37360480|dbj|BAC98218.1|/0/1
72609	1746	3.41	8.74	0.2	0.5	1.32193	Up	0.145691	0.35862	2700070H01Rik	RIKEN cDNA 2700070H01 gene	-	-	-	-	gi|148704125|gb|EDL36072.1|/3.21447e-37/1
381353	4704	3	7	0.06	0.15	1.32193	Up	0.226156	0.482557	Gm996	predicted gene 996	-	-	-	-	gi|148762971|ref|NP_001005424.2|/0/1
71724	4360	1	2	0.02	0.05	1.32193	Up	0.624526	0.790358	Aox3	aldehyde oxidase 3	K00157	-	GO:0000166//nucleotide binding;GO:0016623;GO:0046914//transition metal ion binding;GO:0050662//coenzyme binding;GO:0051536//iron-sulfur cluster binding	GO:0008152//metabolic process	gi|114205420|ref|NP_076106.2|/0/1
235631	1455	2	5	0.14	0.35	1.32193	Up	0.288648	0.546707	Prss50	protease, serine, 50	K09629;K09640	GO:0043231//intracellular membrane-bounded organelle	GO:0004175//endopeptidase activity	GO:0019538//protein metabolic process	gi|31981922|ref|NP_666339.2|/0/1
624855	2397	6.95	17.26	0.29	0.72	1.31194	Up	0.0225648	0.0893578	Gm6531	predicted gene 6531	K02219	GO:0031981//nuclear lumen	GO:0005488//binding;GO:0019887//protein kinase regulator activity	GO:0016310//phosphorylation;GO:0019222//regulation of metabolic process;GO:0051320//S phase;GO:0051726//regulation of cell cycle	gi|148679055|gb|EDL11002.1|/8.01948e-53/1
232370	4007	10	25	0.25	0.62	1.31034	Up	0.0112704	0.0516936	Clstn3	calsyntenin 3	K04602;K04601;K04600	GO:0012505//endomembrane system;GO:0031090//organelle membrane;GO:0031224//intrinsic to membrane;GO:0043231//intracellular membrane-bounded organelle	GO:0046872//metal ion binding	GO:0007267//cell-cell signaling;GO:0016337//cell-cell adhesion	gi|23943822|ref|NP_705728.1|/0/1
16847	5571	11.7	29.01	0.21	0.52	1.30812	Up	0.00429686	0.0229918	Lepr	leptin receptor	K05062	GO:0016021//integral to membrane;GO:0044421//extracellular region part	GO:0004930//G-protein coupled receptor activity;GO:0042277//peptide binding	GO:0006950//response to stress;GO:0007631//feeding behavior;GO:0010740//positive regulation of intracellular protein kinase cascade;GO:0014070//response to organic cyclic compound;GO:0015980//energy derivation by oxidation of organic compounds;GO:0016125//sterol metabolic process;GO:0019221//cytokine-mediated signaling pathway;GO:0022602//ovulation cycle process;GO:0031667//response to nutrient l…	gi|8567370|ref|NP_034834.1|/0/1
76491	1490	17	42	1.15	2.84	1.30426	Up	0.00105668	0.0068287	Abhd14b	abhydrolase domain containing 14b	K13706	GO:0043231//intracellular membrane-bounded organelle	GO:0003824//catalytic activity	-	gi|148689194|gb|EDL21141.1|/1.03945e-110/1
14025	3369.46	45	76	0.91	2.24	1.29956	Up	0.00474912	0.0249011	Bcl11a	B cell CLL/lymphoma 11A (zinc finger protein)	K09228	GO:0043231//intracellular membrane-bounded organelle	GO:0003712//transcription cofactor activity;GO:0046914//transition metal ion binding	GO:0006351//transcription, DNA-dependent;GO:0030098//lymphocyte differentiation;GO:0032446//protein modification by small protein conjugation	gi|7710022|ref|NP_057916.1|/0/1
69376	1300	8	18	0.57	1.4	1.29639	Up	0.0520408	0.171737	Zpbp2	zona pellucida binding protein 2	-	-	-	GO:0035036//sperm-egg recognition	gi|148684201|gb|EDL16148.1|/0/1
414108	2118	7.03	17.19	0.33	0.81	1.29546	Up	0.0431226	0.148434	9230114K14Rik	RIKEN cDNA 9230114K14 gene	-	-	-	-	gi|148705705|gb|EDL37652.1|/4.50035e-36/1
17829	2235	2	5	0.09	0.22	1.28951	Up	0.288648	0.546568	Muc1	mucin 1, transmembrane	K06568	GO:0044424//intracellular part;GO:0044459//plasma membrane part	-	GO:0022414//reproductive process;GO:0030154//cell differentiation;GO:0032526//response to retinoic acid	gi|7305293|ref|NP_038633.1|/0/1
18619	1442	7	17	0.49	1.19	1.28011	Up	0.0431226	0.148399	Penk	preproenkephalin	K15840	-	GO:0005179//hormone activity	GO:0002209//behavioral defense response;GO:0007186//G-protein coupled receptor signaling pathway;GO:0007600//sensory perception	gi|50950119|ref|NP_001002927.1|/2.84962e-158/1
93707	5047	3.39	8.79	0.07	0.17	1.28011	Up	0.145691	0.358502	Pcdhgc4	protocadherin gamma subfamily C, 4	K04600	GO:0031224//intrinsic to membrane	GO:0046872//metal ion binding	GO:0016337//cell-cell adhesion	gi|18087749|ref|NP_291060.1|/0/1
276829	2624	1.85	4.43	0.07	0.17	1.28011	Up	0.218454	0.47284	Smtnl2	smoothelin-like 2	K05699;K06115	-	-	-	gi|148680730|gb|EDL12677.1|/0/1
211550	2164	4	10	0.19	0.46	1.27563	Up	0.11818	0.317094	Tifa	TRAF-interacting protein with forkhead-associated domain	-	-	GO:0005488//binding	GO:0007243//intracellular protein kinase cascade	gi|21553067|ref|NP_660115.1|/1.27504e-102/1
14058	2503	8.95	21.89	0.36	0.87	1.27302	Up	0.0160492	0.0684601	F10	coagulation factor X	K01314	GO:0009897//external side of plasma membrane;GO:0042598;GO:0044431//Golgi apparatus part;GO:0044432//endoplasmic reticulum part	GO:0004175//endopeptidase activity;GO:0008289//lipid binding;GO:0046872//metal ion binding	GO:0007599//hemostasis;GO:0010740//positive regulation of intracellular protein kinase cascade;GO:0016477//cell migration;GO:0018200;GO:0072376	gi|74213086|dbj|BAE41684.1|/0/1
100526796	1223	2	5	0.17	0.41	1.27009	Up	0.288648	0.545942	B930003M22Rik	RIKEN cDNA B930003M22 gene	-	-	-	-	gi|407264138|ref|XP_003945617.1|/2.12144e-55/1
212670	2247	3	7	0.13	0.31	1.25376	Up	0.226156	0.48325	Catsper2	cation channel, sperm associated 2	K05315	GO:0019861//flagellum;GO:0031224//intrinsic to membrane;GO:0043227//membrane-bounded organelle	GO:0005216//ion channel activity	GO:0006810//transport;GO:0019953//sexual reproduction;GO:0022414//reproductive process;GO:0032501//multicellular organismal process;GO:0032502//developmental process;GO:0048870//cell motility	gi|124001554|ref|NP_694715.2|/0/1
244550	2080	16	38	0.77	1.83	1.24891	Up	0.002647	0.0153215	Podnl1	podocan-like 1	K08764	GO:0031012//extracellular matrix	-	-	gi|160419223|sp|Q6P3Y9.2|PONL1_MOUSE/0/1
101544	2741	7.45	17.66	0.27	0.64	1.24511	Up	0.0431226	0.148468	Zfp575	zinc finger protein 575	K09228	GO:0043231//intracellular membrane-bounded organelle	GO:0003676//nucleic acid binding;GO:0046914//transition metal ion binding	GO:0010467//gene expression	gi|85701718|ref|NP_001028377.1|/2.49704e-122/1
54199	2110	8	19	0.38	0.9	1.24393	Up	0.0355522	0.127696	Ccrl2	chemokine (C-C motif) receptor-like 2	K08373	GO:0031224//intrinsic to membrane	GO:0004950//chemokine receptor activity	GO:0007166//cell surface receptor signaling pathway	gi|148677032|gb|EDL08979.1|/0/1
14086	2667	3	7	0.11	0.26	1.24101	Up	0.226156	0.482973	Fscn1	fascin homolog 1, actin bundling protein (Strongylocentrotus purpuratus)	K11978	GO:0030427//site of polarized growth;GO:0031252//cell leading edge;GO:0032432//actin filament bundle;GO:0043005//neuron projection;GO:0044459//plasma membrane part	GO:0003779//actin binding	GO:0007015//actin filament organization;GO:0031668//cellular response to extracellular stimulus;GO:0048513//organ development;GO:0048870//cell motility	gi|113680348|ref|NP_032010.2|/0/1
381822	582	11	26	1.99	4.69	1.23682	Up	0.0137785	0.0608151	1190002F15Rik	RIKEN cDNA 1190002F15 gene	-	-	-	-	-
17763	1065.52	30	68	2.76	6.5	1.23577	Up	0.000109535	0.000897897	Mtcp1	mature T cell proliferation 1	K10167	GO:0043231//intracellular membrane-bounded organelle	-	-	gi|86439951|ref|NP_001034462.1|/6.99138e-52/1
100042948	3445	9	21	0.26	0.61	1.2303	Up	0.0293192	0.110626	Gm15760	mitochondrial ribosomal protein S18B pseudogene	-	GO:0043231//intracellular membrane-bounded organelle	-	-	gi|23956152|ref|NP_080154.1|/6.29399e-46/1
66061	661	3	7	0.47	1.1	1.22677	Up	0.226156	0.482903	Tctex1d2	Tctex1 domain containing 2	K10420	-	GO:0005488//binding	-	gi|21426853|ref|NP_079605.1|/8.10134e-79/1
21389	1731	8	19	0.47	1.1	1.22677	Up	0.0355522	0.127665	Tbx6	T-box 6	K10180	GO:0043231//intracellular membrane-bounded organelle	GO:0001071//nucleic acid binding transcription factor activity;GO:0003676//nucleic acid binding	GO:0001704//formation of primary germ layer;GO:0006351//transcription, DNA-dependent;GO:0045165//cell fate commitment	gi|48928035|ref|NP_035668.2|/0/1
100504169	3293	3	7	0.09	0.21	1.22239	Up	0.226156	0.48332	Gm20098	predicted gene, 20098	-	-	-	-	gi|148691707|gb|EDL23654.1|/1.70489e-72/1
72961	3011	1	2	0.03	0.07	1.22239	Up	0.624526	0.797073	Slc17a7	solute carrier family 17 (sodium-dependent inorganic phosphate cotransporter), member 7	K12302	GO:0005624//membrane fraction;GO:0008021//synaptic vesicle;GO:0030658//transport vesicle membrane;GO:0031224//intrinsic to membrane;GO:0044459//plasma membrane part	GO:0005436//sodium:phosphate symporter activity;GO:0015172//acidic amino acid transmembrane transporter activity	GO:0001505//regulation of neurotransmitter levels;GO:0006817//phosphate ion transport;GO:0007270//neuron-neuron synaptic transmission;GO:0007613//memory;GO:0015813//L-glutamate transport;GO:0023061;GO:0030001//metal ion transport;GO:0051899//membrane depolarization	gi|16758726|ref|NP_446311.1|/0/1
20511	4711.4	2.89	3.16	0.03	0.07	1.22239	Up	0.686908	0.832531	Slc1a2	solute carrier family 1 (glial high affinity glutamate transporter), member 2	K05613	GO:0005626//insoluble fraction;GO:0016021//integral to membrane;GO:0030425//dendrite;GO:0032589//neuron projection membrane	GO:0005283//sodium:amino acid symporter activity;GO:0005310//dicarboxylic acid transmembrane transporter activity;GO:0005313//L-glutamate transmembrane transporter activity	GO:0001101//response to acid;GO:0006950//response to stress;GO:0007154//cell communication;GO:0007267//cell-cell signaling;GO:0007610//behavior;GO:0009314//response to radiation;GO:0010828//positive regulation of glucose transport;GO:0015813//L-glutamate transport;GO:0030900//forebrain development;GO:0040007//growth;GO:0043090//amino acid import	gi|7106409|ref|NP_035523.1|/0/1
74711	2939	1	2	0.03	0.07	1.22239	Up	0.624526	0.796253	Ttll9	tubulin tyrosine ligase-like family, member 9	K06047;K05755;K00273	GO:0005815//microtubule organizing center;GO:0042995//cell projection	GO:0016881//acid-amino acid ligase activity;GO:0032559	GO:0043412//macromolecule modification	gi|148674057|gb|EDL06004.1|/0/1
72507	3928	1	2.85	0.03	0.07	1.22239	Up	0.624526	0.7936	Dzip1l	DAZ interacting protein 1-like	-	GO:0044464//cell part	GO:0046914//transition metal ion binding	-	gi|71896653|ref|NP_082534.2|/0/1
212032	3029	1	2	0.03	0.07	1.22239	Up	0.624526	0.792313	Hk3	hexokinase 3	K00844	GO:0032991//macromolecular complex;GO:0043231//intracellular membrane-bounded organelle	GO:0005515//protein binding;GO:0016773//phosphotransferase activity, alcohol group as acceptor;GO:0032559	GO:0006007//glucose catabolic process;GO:0006796//phosphate-containing compound metabolic process	gi|84370288|ref|NP_001028417.1|/0/1
242620	2947	1	2	0.03	0.07	1.22239	Up	0.624526	0.79184	Dmrta2	doublesex and mab-3 related transcription factor like family A2	-	-	-	-	gi|25989643|gb|AAN10254.1|/3.72125e-172/1
100049161	2001	6	14	0.3	0.7	1.22239	Up	0.078109	0.231325	Gm13032	predicted gene 13032	K01481	GO:0044424//intracellular part	GO:0016813//hydrolase activity, acting on carbon-nitrogen (but not peptide) bonds, in linear amidines;GO:0046872//metal ion binding	GO:0018195//peptidyl-arginine modification	gi|6755014|ref|NP_035189.1|/2.55363e-17/1
104366	117	3	7	3.67	8.55	1.22014	Up	0.226156	0.483042	Snora64	small nucleolar RNA, H/ACA box 64	-	-	-	-	-
213575	1378	3	7	0.22	0.51	1.21299	Up	0.226156	0.482765	Dync2li1	dynein cytoplasmic 2 light intermediate chain 1	K10417	GO:0005875//microtubule associated complex;GO:0005930//axoneme	GO:0017111//nucleoside-triphosphatase activity	GO:0009855//determination of bilateral symmetry;GO:0010927	gi|26986541|ref|NP_758460.1|/0/1
24057	1736	6	14	0.35	0.81	1.21057	Up	0.078109	0.231279	Sh3yl1	Sh3 domain YSC-like 1	K08010;K04364	-	-	-	gi|7305487|ref|NP_038737.1|/0/1
67801	1889	3	7	0.16	0.37	1.20945	Up	0.226156	0.482419	Pllp	plasma membrane proteolipid	-	GO:0031224//intrinsic to membrane;GO:0043209//myelin sheath	GO:0015075//ion transmembrane transporter activity	GO:0006811//ion transport;GO:0006950//response to stress;GO:0008366//axon ensheathment	gi|20279132|ref|NP_080661.1|/1.98392e-80/1
625175	1498.71	5	11	0.32	0.74	1.20945	Up	0.143106	0.355374	1700028E10Rik	RIKEN cDNA 1700028E10 gene	-	-	-	-	gi|149015517|gb|EDL74917.1|/3.26566e-07/1
20202	488	16	37	3.49	8.06	1.20755	Up	0.00381026	0.0208841	S100a9	S100 calcium binding protein A9 (calgranulin B)	K10384	GO:0016020//membrane;GO:0031981//nuclear lumen;GO:0043232;GO:0044421//extracellular region part	GO:0046872//metal ion binding;GO:0060089	GO:0002237//response to molecule of bacterial origin;GO:0006952//defense response;GO:0007154//cell communication;GO:0010038//response to metal ion;GO:0010556;GO:0023052//signaling;GO:0030036//actin cytoskeleton organization;GO:0050900//leukocyte migration	gi|6677837|ref|NP_033140.1|/2.85873e-52/1
74890	942	3	7	0.33	0.76	1.20353	Up	0.226156	0.482696	Morn3	MORN repeat containing 3	K10276;K04575	-	-	-	gi|110626066|ref|NP_083388.1|/3.79944e-149/1
432572	6676	5	11	0.07	0.16	1.19265	Up	0.143106	0.355433	Specc1	sperm antigen with calponin homology and coiled-coil domains 1	K11498	-	-	-	gi|60360496|dbj|BAD90492.1|/0/1
319251	2811	2.02	4.51	0.07	0.16	1.19265	Up	0.452608	0.724465	9630001P10Rik	RIKEN cDNA 9630001P10 gene	-	-	-	-	gi|148705678|gb|EDL37625.1|/4.7411e-84/1
80880	2634	4	9	0.15	0.34	1.18057	Up	0.17918	0.417095	Kank3	KN motif and ankyrin repeat domains 3	K15502	-	-	GO:0032232//negative regulation of actin filament bundle assembly	gi|13507632|ref|NP_109622.1|/0/1
93757	1145	8	18	0.71	1.6	1.17218	Up	0.0520408	0.171775	Immp2l	IMP2 inner mitochondrial membrane peptidase-like (S. cerevisiae)	K09648	GO:0005743//mitochondrial inner membrane;GO:0031224//intrinsic to membrane;GO:0031981//nuclear lumen	GO:0070011//peptidase activity, acting on L-amino acid peptides	GO:0006626//protein targeting to mitochondrion;GO:0007292//female gamete generation;GO:0019538//protein metabolic process;GO:0022602//ovulation cycle process;GO:0048232//male gamete generation	gi|31981468|ref|NP_444352.2|/1.67022e-99/1
232408	1664.24	4	9	0.24	0.54	1.16993	Up	0.17918	0.41716	Klrb1f	killer cell lectin-like receptor subfamily B member 1F	K06543	GO:0031224//intrinsic to membrane	GO:0004872//receptor activity;GO:0030246//carbohydrate binding	-	gi|25092655|ref|NP_694734.1|/3.0486e-117/1
11475	2572	3.2	7.01	0.12	0.27	1.16993	Up	0.226156	0.483389	Acta2	actin, alpha 2, smooth muscle, aorta	K12313	GO:0032432//actin filament bundle;GO:0043292//contractile fiber	GO:0005198//structural molecule activity;GO:0032559	GO:0006939//smooth muscle contraction;GO:0007015//actin filament organization;GO:0008015//blood circulation;GO:0048747//muscle fiber development;GO:0051707//response to other organism	gi|344235829|gb|EGV91932.1|/0/1
272790	2338	1.86	4.17	0.08	0.18	1.16993	Up	0.218454	0.474844	Magee2	melanoma antigen, family E, 2	K12464;K04976	-	-	-	gi|62990117|ref|NP_444436.1|/0/1
53880	4841	2.04	4.26	0.04	0.09	1.16993	Up	0.452608	0.726342	Naip7	NLR family, apoptosis inhibitory protein 7	K12807	-	GO:0043169//cation binding	GO:0006915//apoptotic process;GO:0006950//response to stress	gi|58866050|ref|NP_067520.1|/0/1
20692	2299	1	2	0.04	0.09	1.16993	Up	0.624526	0.79029	Sparc	secreted acidic cysteine rich glycoprotein	K08136	GO:0005578//proteinaceous extracellular matrix;GO:0031091//platelet alpha granule	GO:0005515//protein binding;GO:0046872//metal ion binding	GO:0001775//cell activation;GO:0002237//response to molecule of bacterial origin;GO:0006887//exocytosis;GO:0007599//hemostasis;GO:0008283//cell proliferation;GO:0009611//response to wounding;GO:0009628//response to abiotic stimulus;GO:0010038//response to metal ion;GO:0023052//signaling;GO:0030323//respiratory tube development;GO:0031960//response to corticosteroid stimulus;GO:0033273//response t…	gi|6678077|ref|NP_033268.1|/4.17747e-168/1
67430	2618	1.13	2.49	0.04	0.09	1.16993	Up	0.624526	0.789618	4921536K21Rik	RIKEN cDNA 4921536K21 gene	-	-	-	-	gi|13385654|ref|NP_080426.1|/1.39898e-90/1
56791	1402	27.97	63.03	2.02	4.54	1.16834	Up	0.000130575	0.00105124	Ube2l6	ubiquitin-conjugating enzyme E2L 6	K04553	GO:0044444//cytoplasmic part	GO:0019787//small conjugating protein ligase activity;GO:0032559	GO:0001818//negative regulation of cytokine production;GO:0032446//protein modification by small protein conjugation;GO:0051603//proteolysis involved in cellular protein catabolic process	gi|213512973|ref|NP_064333.2|/1.70958e-83/1
19842	164	4	9	3.09	6.94	1.16733	Up	0.17918	0.41703	Rnu1a1	U1a1 small nuclear RNA	-	-	-	-	gi|194207280|ref|XP_001490517.2|/2.24915e-24/1
232078	1800	9	20	0.5	1.12	1.1635	Up	0.0425976	0.14724	Thnsl2	threonine synthase-like 2 (bacterial)	K06037	-	GO:0016838//carbon-oxygen lyase activity, acting on phosphates;GO:0048037//cofactor binding	GO:0006566//threonine metabolic process	gi|76677922|ref|NP_848500.3|/0/1
353499	2346	5	11	0.21	0.47	1.16227	Up	0.143106	0.355493	Tmc4	transmembrane channel-like gene family 4	-	GO:0031224//intrinsic to membrane	-	-	gi|116063552|ref|NP_861541.2|/0/1
329795	3456	3	7	0.09	0.2	1.152	Up	0.226156	0.483181	Tmem67	transmembrane protein 67	-	GO:0005815//microtubule organizing center;GO:0012506//vesicle membrane;GO:0031224//intrinsic to membrane;GO:0031253//cell projection membrane;GO:0043231//intracellular membrane-bounded organelle	GO:0005515//protein binding	GO:0010639;GO:0010927;GO:0043161//proteasomal ubiquitin-dependent protein catabolic process	gi|240255631|ref|NP_808529.2|/0/1
14544	5417	5.07	10.95	0.09	0.2	1.152	Up	0.20965	0.462331	Gda	guanine deaminase	K01487	GO:0044444//cytoplasmic part	GO:0016814//hydrolase activity, acting on carbon-nitrogen (but not peptide) bonds, in cyclic amidines;GO:0046914//transition metal ion binding	GO:0006163//purine nucleotide metabolic process;GO:0009112;GO:0048731	gi|50510861|dbj|BAD32416.1|/0/1
20342	1695	1.52	3.37	0.09	0.2	1.152	Up	0.374606	0.645095	Selenbp2	selenium binding protein 2	K01090	GO:0031981//nuclear lumen;GO:0044444//cytoplasmic part	GO:0005488//binding	GO:0006810//transport;GO:0045444//fat cell differentiation	gi|9507079|ref|NP_062287.1|/0/1
246730	1889	80.69	179.51	4.29	9.53	1.1515	Up	4.93836e-10	9.56164e-09	Oas1a	2'-5' oligoadenylate synthetase 1A	K14216	-	GO:0003723//RNA binding;GO:0032559;GO:0070566//adenylyltransferase activity	GO:0002376//immune system process;GO:0048519//negative regulation of biological process;GO:0051707//response to other organism	gi|281332108|ref|NP_660212.2|/0/1
105349	1192	9	20	0.77	1.7	1.1426	Up	0.0425976	0.147172	Akr1c18	aldo-keto reductase family 1, member C18	K00100;K05295;K00089;K04119;K00212	GO:0000267//cell fraction;GO:0044444//cytoplasmic part	GO:0005496//steroid binding;GO:0016628//oxidoreductase activity, acting on the CH-CH group of donors, NAD or NADP as acceptor;GO:0047023//androsterone dehydrogenase activity	GO:0006692;GO:0006694//steroid biosynthetic process;GO:0008208;GO:0022414//reproductive process;GO:0032501//multicellular organismal process;GO:0051259//protein oligomerization;GO:0051789	gi|19527284|ref|NP_598827.1|/0/1
170776	1569	9.08	19.89	0.58	1.28	1.14202	Up	0.061193	0.1941	Cd209c	CD209c antigen	K06563	GO:0009986//cell surface;GO:0031224//intrinsic to membrane	GO:0004871//signal transducer activity;GO:0030247//polysaccharide binding;GO:0043169//cation binding;GO:0048029//monosaccharide binding	GO:0001878//response to yeast;GO:0006909//phagocytosis;GO:0009581//detection of external stimulus;GO:0023052//signaling;GO:0042108//positive regulation of cytokine biosynthetic process;GO:0045807//positive regulation of endocytosis	gi|18777733|ref|NP_570973.1|/1.15357e-107/1
282619	1540.91	11	23	0.68	1.5	1.14136	Up	0.0407758	0.142066	Sbsn	suprabasin	K03903;K12841	GO:0044424//intracellular part	-	-	gi|148692041|gb|EDL23988.1|/5.30735e-70/1
12047	796	18.49	40.73	2.4	5.28	1.1375	Up	0.00376472	0.0206573	Bcl2a1d	B cell leukemia/lymphoma 2 related protein A1d	K02162	GO:0044424//intracellular part	GO:0004869//cysteine-type endopeptidase inhibitor activity;GO:0019904//protein domain specific binding;GO:0046983//protein dimerization activity	GO:0002260//lymphocyte homeostasis;GO:0010466//negative regulation of peptidase activity;GO:0030098//lymphocyte differentiation;GO:0043066//negative regulation of apoptotic process;GO:0050851//antigen receptor-mediated signaling pathway	gi|6671630|ref|NP_031562.1|/3.9951e-95/1
57274	1887	1	2	0.05	0.11	1.1375	Up	0.624526	0.797553	Slc16a8	solute carrier family 16 (monocarboxylic acid transporters), member 8	K08185	GO:0005626//insoluble fraction;GO:0016021//integral to membrane;GO:0016323//basolateral plasma membrane	GO:0008028//monocarboxylic acid transmembrane transporter activity;GO:0015291//secondary active transmembrane transporter activity	GO:0002376//immune system process;GO:0007599//hemostasis;GO:0015711//organic anion transport;GO:0032787//monocarboxylic acid metabolic process;GO:0046942//carboxylic acid transport	gi|10048452|ref|NP_065262.1|/0/1
320606	3532	1.03	4	0.05	0.11	1.1375	Up	0.218454	0.474082	3632454L22Rik	RIKEN cDNA 3632454L22 gene	-	-	-	-	gi|74223419|dbj|BAE21583.1|/9.28312e-43/1
233280	1885	1	2	0.05	0.11	1.1375	Up	0.624526	0.791773	Nipa1	non imprinted in Prader-Willi/Angelman syndrome 1 homolog (human)	-	GO:0005768//endosome;GO:0031224//intrinsic to membrane	-	GO:0009987//cellular process;GO:0070838//divalent metal ion transport	gi|41406091|ref|NP_653200.2|/7.87427e-146/1
72091	763	15.51	34.01	2.1	4.61	1.13438	Up	0.00655638	0.0328371	Snhg7	small nucleolar RNA host gene (non-protein coding) 7	-	-	-	-	gi|148676382|gb|EDL08329.1|/1.45865e-10/1
13008	889	5	11	0.58	1.27	1.1307	Up	0.143106	0.355552	Csrp2	cysteine and glycine-rich protein 2	K09377	GO:0043231//intracellular membrane-bounded organelle	GO:0046914//transition metal ion binding	GO:0032501//multicellular organismal process;GO:0042692//muscle cell differentiation	gi|78214352|ref|NP_803174.2|/3.15096e-102/1
72275	522	5	11	1.02	2.23	1.12847	Up	0.143106	0.355612	2200002D01Rik	RIKEN cDNA 2200002D01 gene	-	-	GO:0043566//structure-specific DNA binding	-	gi|21435927|gb|AAM54028.1|AF515794_1/2.65341e-31/1
100502946	3172	9.34	20.03	0.29	0.63	1.1193	Up	0.0425976	0.147274	Gm16796	predicted gene, 16796	-	-	-	-	gi|344247622|gb|EGW03726.1|/3.15293e-07/1
243967	1574	1	2	0.06	0.13	1.11548	Up	0.624526	0.79639	Ntn5	netrin 5	K06843	-	-	-	gi|125490394|ref|NP_001028528.2|/0/1
208943	6733	4.06	8.74	0.06	0.13	1.11548	Up	0.26635	0.518067	Myo5c	myosin VC	K10357	GO:0015629//actin cytoskeleton	GO:0008092//cytoskeletal protein binding;GO:0017111//nucleoside-triphosphatase activity;GO:0032559	-	gi|124486759|ref|NP_001074791.1|/0/1
245020	1596	1	2	0.06	0.13	1.11548	Up	0.624526	0.794278	Slc35g2	solute carrier family 35, member G2	-	GO:0031224//intrinsic to membrane;GO:0043231//intracellular membrane-bounded organelle	-	-	gi|160333448|ref|NP_001094953.1|/0/1
245532	1607	1	2	0.06	0.13	1.11548	Up	0.624526	0.791908	Awat2	acyl-CoA wax alcohol acyltransferase 2	K11156	GO:0031090//organelle membrane;GO:0031224//intrinsic to membrane;GO:0043231//intracellular membrane-bounded organelle	GO:0008374//O-acyltransferase activity	GO:0006633//fatty acid biosynthetic process	gi|50355956|ref|NP_808414.2|/0/1
110902	3527	9	19	0.25	0.54	1.11103	Up	0.061193	0.194183	Chrna2	cholinergic receptor, nicotinic, alpha polypeptide 2 (neuronal)	K04804	GO:0005626//insoluble fraction;GO:0005887//integral to plasma membrane	GO:0004888//transmembrane signaling receptor activity;GO:0005231//excitatory extracellular ligand-gated ion channel activity;GO:0042165//neurotransmitter binding	GO:0006811//ion transport;GO:0007267//cell-cell signaling;GO:0051259//protein oligomerization	gi|149030324|gb|EDL85380.1|/0/1
74121	2876	20	43	0.69	1.49	1.11064	Up	0.00366052	0.0201899	Acoxl	acyl-Coenzyme A oxidase-like	K00232	GO:0042579//microbody	GO:0016634;GO:0050662//coenzyme binding	GO:0009062//fatty acid catabolic process	gi|21311885|ref|NP_083041.1|/0/1
433408	1385	1	2	0.07	0.15	1.09954	Up	0.624526	0.798101	Gm13375	predicted gene 13375	-	-	-	-	gi|74177318|dbj|BAE34567.1|/1.25356e-54/1
100504616	2973	2.23	4.44	0.07	0.15	1.09954	Up	0.452608	0.726812	Gm15910	predicted gene 15910	-	-	-	-	gi|68062078|ref|XP_673041.1|/1.31004e-15/1
14317	2710	2	3.97	0.07	0.15	1.09954	Up	0.686908	0.832735	Ftcd	formiminotransferase cyclodeaminase	K13990	GO:0005813//centrosome;GO:0043231//intracellular membrane-bounded organelle	GO:0016597//amino acid binding;GO:0016841//ammonia-lyase activity;GO:0030407;GO:0032403//protein complex binding	GO:0006547//histidine metabolic process;GO:0006732//coenzyme metabolic process;GO:0006996//organelle organization	gi|18252784|ref|NP_543121.1|/0/1
66779	1364	1	2	0.07	0.15	1.09954	Up	0.624526	0.795639	4933432I09Rik	RIKEN cDNA 4933432I09 gene	K04954;K05634;K08867	-	-	-	gi|74149569|dbj|BAE36416.1|/1.55103e-53/1
233066	1354	1	2	0.07	0.15	1.09954	Up	0.624526	0.794075	Syne4	spectrin repeat containing, nuclear envelope family member 4	-	GO:0031301//integral to organelle membrane;GO:0031965//nuclear membrane	GO:0008092//cytoskeletal protein binding	GO:0030859//polarized epithelial cell differentiation	gi|23956370|ref|NP_705805.1|/1.58093e-171/1
77127	1366	1	2	0.07	0.15	1.09954	Up	0.624526	0.793667	A930001A20Rik	RIKEN cDNA A930001A20 gene	K00134	-	-	-	gi|148673182|gb|EDL05129.1|/6.12808e-32/1
69771	1378	1	2	0.07	0.15	1.09954	Up	0.624526	0.792584	1810019D21Rik	RIKEN cDNA 1810019D21 gene	K14947	GO:0043231//intracellular membrane-bounded organelle	GO:0003723//RNA binding	GO:0006396//RNA processing;GO:0010468//regulation of gene expression	gi|149038077|gb|EDL92437.1|/1.49739e-22/1
244234	2991	4	9	0.14	0.3	1.09954	Up	0.17918	0.416965	5830411N06Rik	RIKEN cDNA 5830411N06 gene	K06545;K13912	GO:0044464//cell part	-	GO:0001816//cytokine production;GO:0002360//T cell lineage commitment	gi|30425310|ref|NP_780742.1|/0/1
15019	1009	45.02	96.46	4.56	9.76	1.09785	Up	1.49641e-05	0.00014874	H2-Q8	histocompatibility 2, Q region locus 8	K06751	GO:0005769//early endosome;GO:0009986//cell surface;GO:0012505//endomembrane system;GO:0031224//intrinsic to membrane;GO:0042611	GO:0003823//antigen binding	GO:0001819//positive regulation of cytokine production;GO:0001912//positive regulation of leukocyte mediated cytotoxicity;GO:0002428;GO:0002484	gi|389595436|ref|NP_075613.3|/0/1
72720	3682	16.04	34.22	0.43	0.92	1.0973	Up	0.0109033	0.0502736	Zfp248	zinc finger protein 248	K09228	GO:0043231//intracellular membrane-bounded organelle	GO:0003676//nucleic acid binding;GO:0046914//transition metal ion binding	GO:0006351//transcription, DNA-dependent	gi|148667181|gb|EDK99597.1|/0/1
18223	2733	14	30	0.51	1.09	1.09576	Up	0.0160017	0.0683359	Numbl	numb-like	K06057	GO:0044424//intracellular part	GO:0005488//binding	GO:0007166//cell surface receptor signaling pathway;GO:0010720//positive regulation of cell development;GO:0021537//telencephalon development;GO:0021846//cell proliferation in forebrain;GO:0031346//positive regulation of cell projection organization;GO:0043170;GO:0045216//cell-cell junction organization;GO:0048667//cell morphogenesis involved in neuron differentiation	gi|426388801|ref|XP_004060821.1|/0/1
402767	1130	4.13	8.77	0.37	0.79	1.09433	Up	0.26635	0.517661	A830052D11Rik	RIKEN cDNA A830052D11 gene	-	-	-	-	gi|148664643|gb|EDK97059.1|/7.70793e-49/1
99899	2916	13.02	28	0.45	0.96	1.09311	Up	0.0194144	0.0794859	Ifi44	interferon-induced protein 44	-	GO:0044424//intracellular part	-	GO:0051707//response to other organism	gi|158937282|ref|NP_598632.2|/0/1
68159	1205	1	2	0.08	0.17	1.08746	Up	0.624526	0.798032	Stx19	syntaxin 19	K08487	GO:0044464//cell part	GO:0005515//protein binding	GO:0015031//protein transport	gi|23956190|ref|NP_080864.1|/5.88423e-143/1
15978	1207	1	2	0.08	0.17	1.08746	Up	0.624526	0.790627	Ifng	interferon gamma	K04687	GO:0044421//extracellular region part	GO:0005126//cytokine receptor binding	GO:0000122//negative regulation of transcription from RNA polymerase II promoter;GO:0001562//response to protozoan;GO:0001780//neutrophil homeostasis;GO:0001818//negative regulation of cytokine production;GO:0002293;GO:0002763//positive regulation of myeloid leukocyte differentiation;GO:0003337//mesenchymal to epithelial transition involved in metanephros morphogenesis;GO:0006606//protein import …	gi|33468859|ref|NP_032363.1|/3.65037e-76/1
237500	5990	5	10	0.08	0.17	1.08746	Up	0.20965	0.462057	Tmtc3	transmembrane and tetratricopeptide repeat containing 3	K09667;K21381	GO:0044464//cell part	-	-	gi|75677476|ref|NP_001028504.1|/0/1
78806	2380	2	4	0.08	0.17	1.08746	Up	0.452608	0.724699	Stpg1	sperm tail PG rich repeat containing 1	-	-	-	-	gi|21313496|ref|NP_084465.1|/0/1
171531	4484	7.53	16.05	0.17	0.36	1.08246	Up	0.0636934	0.198516	Mlph	melanophilin	-	GO:0005856//cytoskeleton;GO:0048770	GO:0005083//small GTPase regulator activity;GO:0008017//microtubule binding;GO:0017022//myosin binding;GO:0046914//transition metal ion binding	GO:0006886//intracellular protein transport;GO:0050931//pigment cell differentiation;GO:0051875//pigment granule localization	gi|87080831|ref|NP_443748.2|/0/1
67629	1349	48.77	103.39	3.66	7.75	1.08235	Up	6.3761e-06	6.81125e-05	Spc24	SPC24, NDC80 kinetochore complex component, homolog (S. cerevisiae)	K11549	GO:0000776//kinetochore;GO:0043231//intracellular membrane-bounded organelle;GO:0044444//cytoplasmic part	GO:0005488//binding	GO:0007067//mitosis	gi|21312862|ref|NP_080558.1|/4.68186e-99/1
16156	1949	26.92	57.11	1.39	2.94	1.08073	Up	0.000621358	0.00427957	Il11	interleukin 11	K05417	GO:0044421//extracellular region part;GO:0044424//intracellular part	GO:0005126//cytokine receptor binding	GO:0001934//positive regulation of protein phosphorylation;GO:0006357//regulation of transcription from RNA polymerase II promoter;GO:0008283//cell proliferation;GO:0010740//positive regulation of intracellular protein kinase cascade;GO:0030098//lymphocyte differentiation;GO:0030099//myeloid cell differentiation;GO:0046883//regulation of hormone secretion	gi|74215582|dbj|BAE21410.1|/8.11995e-77/1
20408	1615	7	15	0.44	0.93	1.07973	Up	0.0928446	0.264584	Sh3gl3	SH3-domain GRB2-like 3	K11247	GO:0005769//early endosome	GO:0005515//protein binding	GO:0007399//nervous system development;GO:0016192//vesicle-mediated transport;GO:0023052//signaling	gi|223468646|ref|NP_059096.3|/0/1
17314	857	9	19	1.08	2.28	1.078	Up	0.061193	0.194224	Mgmt	O-6-methylguanine-DNA methyltransferase	K00567	GO:0031981//nuclear lumen	GO:0003676//nucleic acid binding;GO:0008172;GO:0046872//metal ion binding	GO:0001101//response to acid;GO:0006282//regulation of DNA repair;GO:0006730//one-carbon metabolic process;GO:0006979//response to oxidative stress;GO:0010212//response to ionizing radiation;GO:0014070//response to organic cyclic compound;GO:0030855//epithelial cell differentiation;GO:0042981//regulation of apoptotic process	gi|6678878|ref|NP_032624.1|/2.8526e-113/1
71489	3138	3.03	6.6	0.1	0.21	1.07039	Up	0.343232	0.613814	8430403D17Rik	RIKEN cDNA 8430403D17 gene	-	-	-	-	gi|148683825|gb|EDL15772.1|/3.75102e-53/1
68337	1454	9	19	0.63	1.32	1.06711	Up	0.061193	0.194141	Crip2	cysteine rich protein 2	K09377	GO:0044421//extracellular region part	GO:0046914//transition metal ion binding	GO:0008283//cell proliferation;GO:0048534	gi|13195646|ref|NP_077185.1|/1.30915e-118/1
14599	903	1	2	0.11	0.23	1.06413	Up	0.624526	0.795503	Gh	growth hormone	K05438	GO:0016020//membrane;GO:0016023//cytoplasmic membrane-bounded vesicle;GO:0044421//extracellular region part;GO:0044431//Golgi apparatus part	GO:0005126//cytokine receptor binding;GO:0043169//cation binding	GO:0001934//positive regulation of protein phosphorylation;GO:0002090//regulation of receptor internalization;GO:0007169//transmembrane receptor protein tyrosine kinase signaling pathway;GO:0008645//hexose transport;GO:0009314//response to radiation;GO:0010534;GO:0010720//positive regulation of cell development;GO:0010740//positive regulation of intracellular protein kinase cascade;GO:0022414//re…	gi|6679997|ref|NP_032143.1|/3.5692e-109/1
100504069	908	1	2	0.11	0.23	1.06413	Up	0.624526	0.791435	Gm15915	predicted gene 15915	-	-	-	-	-
70727	3236	7	15	0.22	0.46	1.06413	Up	0.0928446	0.264635	Rasgef1a	RasGEF domain family, member 1A	K07376;K08020;K08018	GO:0044464//cell part	GO:0005083//small GTPase regulator activity	GO:0009966//regulation of signal transduction;GO:0019222//regulation of metabolic process;GO:0048870//cell motility	gi|241896939|ref|NP_081802.1|/0/1
12774	2926	6.98	14.57	0.24	0.5	1.05889	Up	0.078109	0.231232	Ccr5	chemokine (C-C motif) receptor 5	K04180	GO:0009986//cell surface;GO:0031224//intrinsic to membrane;GO:0043231//intracellular membrane-bounded organelle	GO:0004950//chemokine receptor activity;GO:0008092//cytoskeletal protein binding;GO:0019900//kinase binding	GO:0001660//fever generation;GO:0002237//response to molecule of bacterial origin;GO:0002376//immune system process;GO:0007166//cell surface receptor signaling pathway;GO:0007420//brain development;GO:0008285//negative regulation of cell proliferation;GO:0009314//response to radiation;GO:0010467//gene expression;GO:0016337//cell-cell adhesion;GO:0016477//cell migration;GO:0019048//virus-host inte…	gi|31542356|ref|NP_034047.2|/0/1
241638	4219	31.31	65.45	0.74	1.54	1.05733	Up	0.000484534	0.00343423	Lzts3	leucine zipper, putative tumor suppressor family member 3	-	GO:0016020//membrane;GO:0030425//dendrite;GO:0044430//cytoskeletal part	GO:0019904//protein domain specific binding	GO:0051259//protein oligomerization	gi|161086990|ref|NP_922936.3|/0/1
56743	1523	15	32	1.02	2.12	1.0555	Up	0.0132025	0.058779	Lat2	linker for activation of T cells family, member 2	-	GO:0031224//intrinsic to membrane	GO:0019904//protein domain specific binding	GO:0002279;GO:0019932//second-messenger-mediated signaling;GO:0046649//lymphocyte activation;GO:0050851//antigen receptor-mediated signaling pathway	gi|9910604|ref|NP_064428.1|/3.69056e-103/1
319150	411	0.98	2.04	0.26	0.54	1.05445	Up	0.249764	0.514403	Hist1h3b	histone cluster 1, H3b	K11253	GO:0043231//intracellular membrane-bounded organelle	GO:0005488//binding	-	gi|470611202|ref|XP_004315566.1|/1.01111e-69/1
319149	411	0.98	2.04	0.26	0.54	1.05445	Up	0.249764	0.513408	Hist1h3d	histone cluster 1, H3d	K11253	GO:0043231//intracellular membrane-bounded organelle	GO:0005488//binding	-	gi|470611202|ref|XP_004315566.1|/1.01111e-69/1
16529	3364	9	19	0.27	0.56	1.05247	Up	0.061193	0.194266	Kcnk5	potassium channel, subfamily K, member 5	K04916	GO:0016021//integral to membrane	GO:0005261//cation channel activity	GO:0003008;GO:0030001//metal ion transport;GO:0034220//ion transmembrane transport	gi|11496265|ref|NP_067517.1|/0/1
72289	6982	508.28	1054.63	7.21	14.94	1.05111	Up	2.40252e-44	2.29009e-42	Malat1	metastasis associated lung adenocarcinoma transcript 1 (non-coding RNA)	-	-	-	-	gi|67975423|ref|XP_668908.1|/1.33622e-16/1
66889	2764	4	8	0.14	0.29	1.05063	Up	0.26635	0.518203	Rnf128	ring finger protein 128	K10629	GO:0005768//endosome;GO:0031224//intrinsic to membrane	GO:0019787//small conjugating protein ligase activity;GO:0046914//transition metal ion binding	GO:0010558;GO:0032446//protein modification by small protein conjugation	gi|363543360|ref|NP_001241690.1|/0/1
67103	2104	3	6	0.14	0.29	1.05063	Up	0.343232	0.614553	Ptgr1	prostaglandin reductase 1	K13948	GO:0044424//intracellular part	GO:0016616//oxidoreductase activity, acting on the CH-OH group of donors, NAD or NADP as acceptor;GO:0016628//oxidoreductase activity, acting on the CH-CH group of donors, NAD or NADP as acceptor;GO:0046914//transition metal ion binding	GO:0006690//icosanoid metabolic process;GO:0042221//response to chemical stimulus	gi|13385466|ref|NP_080244.1|/1.12784e-180/1
14862	1310	13	27	1.01	2.09	1.04915	Up	0.0273918	0.104762	Gstm1	glutathione S-transferase, mu 1	K00799	GO:0044424//intracellular part	GO:0008289//lipid binding;GO:0016765//transferase activity, transferring alkyl or aryl (other than methyl) groups;GO:0042802//identical protein binding	GO:0001101//response to acid;GO:0006790//sulfur compound metabolic process;GO:0007606//sensory perception of chemical stimulus;GO:0010038//response to metal ion	gi|148669991|gb|EDL01938.1|/1.29358e-130/1
13643	3231	5	10	0.15	0.31	1.04731	Up	0.20965	0.462605	Efnb3	ephrin B3	K05463	GO:0016021//integral to membrane	GO:0005003//ephrin receptor activity;GO:0005102//receptor binding	GO:0007154//cell communication;GO:0007169//transmembrane receptor protein tyrosine kinase signaling pathway;GO:0007411//axon guidance;GO:0008344//adult locomotory behavior;GO:0051704	gi|6681281|ref|NP_031937.1|/1.37911e-151/1
16878	4015	9	20	0.24	0.49	1.02975	Up	0.0425976	0.147206	Lif	leukemia inhibitory factor	K05419	GO:0044421//extracellular region part	GO:0005126//cytokine receptor binding	GO:0001525//angiogenesis;GO:0002763//positive regulation of myeloid leukocyte differentiation;GO:0003006//developmental process involved in reproduction;GO:0003337//mesenchymal to epithelial transition involved in metanephros morphogenesis;GO:0007167//enzyme linked receptor protein signaling pathway;GO:0008283//cell proliferation;GO:0010551;GO:0010740//positive regulation of intracellular protein…	gi|6678694|ref|NP_032527.1|/5.54423e-105/1
71956	1959	24	49	1.23	2.51	1.02903	Up	0.00334304	0.0187165	Rnf135	ring finger protein 135	K10652;K15684	GO:0031966//mitochondrial membrane	GO:0004871//signal transducer activity;GO:0019787//small conjugating protein ligase activity;GO:0032561//guanyl ribonucleotide binding;GO:0046914//transition metal ion binding	GO:0001818//negative regulation of cytokine production;GO:0006259//DNA metabolic process;GO:0031347//regulation of defense response;GO:0032446//protein modification by small protein conjugation;GO:0032481//positive regulation of type I interferon production;GO:0034643//establishment of mitochondrion localization, microtubule-mediated;GO:0035556//intracellular signal transduction	gi|21312628|ref|NP_082295.1|/0/1
14579	2257	25	51	1.11	2.26	1.02576	Up	0.00277394	0.0159076	Gem	GTP binding protein (gene overexpressed in skeletal muscle)	K07846	GO:0044459//plasma membrane part	GO:0005515//protein binding;GO:0017111//nucleoside-triphosphatase activity;GO:0032561//guanyl ribonucleotide binding;GO:0046872//metal ion binding	GO:0002376//immune system process;GO:0009207;GO:0035556//intracellular signal transduction	gi|148673692|gb|EDL05639.1|/2.39976e-160/1
68176	1077	3	6	0.28	0.57	1.02554	Up	0.343232	0.614257	Fam212a	family with sequence similarity 212, member A	-	-	-	-	gi|283837813|ref|NP_080873.2|/3.80744e-143/1
77864	4902	23	47	0.47	0.95	1.01527	Up	0.00403122	0.0218297	Ypel2	yippee-like 2 (Drosophila)	-	GO:0031981//nuclear lumen	-	-	gi|348523688|ref|XP_003449355.1|/3.31833e-75/1
210801	9220	0	1.98	0.01	0.02	1	Up	0.499684	0.771338	Unc5d	unc-5 homolog D (C. elegans)	K07521	GO:0031224//intrinsic to membrane	GO:0004871//signal transducer activity	GO:0006935//chemotaxis;GO:0012501//programmed cell death;GO:0023052//signaling;GO:0032501//multicellular organismal process	gi|23346575|ref|NP_694775.1|/0/1
270210	6353	0	1	0.01	0.02	1	Up	0.499684	0.770938	Zfp651	zinc finger protein 651	K12740;K10518	-	-	-	gi|262263345|ref|NP_001160116.1|/0/1
100504491	864	2	4	0.24	0.48	1	Up	0.452608	0.727205	Dcdc2b	doublecortin domain containing 2b	K08805	-	-	-	gi|307691167|ref|NP_001182659.1|/1.46954e-165/1
232035	5602	0	0.92	0.01	0.02	1	Up	0.999684	1.00502	Ccser1	coiled-coil serine rich 1	-	-	-	-	gi|256222323|ref|NP_899133.2|/0/1
18008	6143	0	1	0.01	0.02	1	Up	0.499684	0.769262	Nes	nestin	K07609	GO:0005856//cytoskeleton;GO:0043234//protein complex	GO:0032403//protein complex binding;GO:0048020//CCR chemokine receptor binding	GO:0006915//apoptotic process;GO:0007417//central nervous system development;GO:0008284//positive regulation of cell proliferation;GO:0009314//response to radiation;GO:0009991//response to extracellular stimulus;GO:0030030//cell projection organization;GO:0030154//cell differentiation;GO:0030842;GO:0042221//response to chemical stimulus;GO:0043010//camera-type eye development	gi|148683377|gb|EDL15324.1|/0/1
72243	695	2	4	0.3	0.6	1	Up	0.452608	0.726969	1700012D01Rik	RIKEN cDNA 1700012D01 gene	-	-	-	-	-
16782	5182	0	1	0.01	0.02	1	Up	0.499684	0.768546	Lamc2	laminin, gamma 2	K06246	GO:0005626//insoluble fraction;GO:0043256//laminin complex;GO:0044444//cytoplasmic part	GO:0005539//glycosaminoglycan binding	GO:0007044//cell-substrate junction assembly;GO:0009888//tissue development	gi|110624798|ref|NP_032511.3|/0/1
77794	3242	1	2	0.03	0.06	1	Up	0.624526	0.797964	Adamtsl2	ADAMTS-like 2	K08630;K08632	GO:0031012//extracellular matrix	GO:0004175//endopeptidase activity;GO:0046914//transition metal ion binding	GO:0007179//transforming growth factor beta receptor signaling pathway	gi|148676410|gb|EDL08357.1|/0/1
74464	5397	0	1	0.01	0.02	1	Up	0.499684	0.767672	Zswim5	zinc finger SWIM-type containing 5	-	-	GO:0046914//transition metal ion binding	-	gi|28972770|dbj|BAC65801.1|/0/1
319871	2446	1	2	0.04	0.08	1	Up	0.624526	0.797758	4732490B19Rik	RIKEN cDNA 4732490B19 gene	-	-	-	-	gi|148669137|gb|EDL01138.1|/6.71987e-55/1
239845	4600	0	1	0.01	0.02	1	Up	0.499684	0.767197	Gpr156	G protein-coupled receptor 156	K04617	GO:0005886//plasma membrane;GO:0044425//membrane part	GO:0004888//transmembrane signaling receptor activity	GO:0007165//signal transduction	gi|40254201|ref|NP_700443.2|/0/1
218454	4348	0	1	0.01	0.02	1	Up	0.499684	0.766959	Lhfpl2	lipoma HMGIC fusion partner-like 2	-	GO:0031224//intrinsic to membrane	-	-	gi|27369844|ref|NP_766177.1|/2.69985e-113/1
224997	3304	0	0.76	0.01	0.02	1	Up	0.999684	1.00462	Dlgap1	discs, large (Drosophila) homolog-associated protein 1	K15008	GO:0044430//cytoskeletal part;GO:0044459//plasma membrane part	GO:0005515//protein binding	GO:0007267//cell-cell signaling	gi|74183609|dbj|BAE36644.1|/0/1
19285	3218	1	2	0.03	0.06	1	Up	0.624526	0.79769	Ptrf	polymerase I and transcript release factor	-	GO:0031981//nuclear lumen;GO:0042598;GO:0044444//cytoplasmic part;GO:0044459//plasma membrane part	GO:0003715;GO:0019843//rRNA binding	GO:0006352//DNA-dependent transcription, initiation;GO:0006353//DNA-dependent transcription, termination	gi|6679567|ref|NP_033012.1|/0/1
77976	5032	1	2	0.02	0.04	1	Up	0.624526	0.797621	Nuak1	NUAK family, SNF1-like kinase, 1	K08800	-	GO:0004672//protein kinase activity;GO:0032559;GO:0043169//cation binding	GO:0006464//cellular protein modification process	gi|148689452|gb|EDL21399.1|/0/1
381259	1823	12	24	0.66	1.32	1	Up	0.0468186	0.158046	Tmem237	transmembrane protein 237	K04574;K12567	GO:0031224//intrinsic to membrane	GO:0005488//binding	-	gi|83716017|ref|NP_001028621.1|/0/1
11722	1688	1	2	0.06	0.12	1	Up	0.624526	0.797484	Amy1	amylase 1, salivary	K01176	GO:0044421//extracellular region part	GO:0016160//amylase activity;GO:0046872//metal ion binding	GO:0005975//carbohydrate metabolic process	gi|160358819|ref|NP_031472.2|/0/1
69681	1427	1	2	0.07	0.14	1	Up	0.624526	0.797416	Cdk3-ps	cyclin-dependent kinase 3, pseudogene	K02088	-	GO:0004674//protein serine/threonine kinase activity;GO:0032559	GO:0000087//M phase of mitotic cell cycle;GO:0006464//cellular protein modification process	gi|134047723|sp|Q80YP0.2|CDK3_MOUSE/4.20399e-170/1
225997	6520	0	1	0.01	0.02	1	Up	0.499684	0.765695	Trpm6	transient receptor potential cation channel, subfamily M, member 6	K04981	GO:0031224//intrinsic to membrane;GO:0044459//plasma membrane part	GO:0004672//protein kinase activity;GO:0005261//cation channel activity;GO:0032559;GO:0043169//cation binding	GO:0006464//cellular protein modification process;GO:0006816//calcium ion transport;GO:0042221//response to chemical stimulus	gi|23510305|ref|NP_700466.1|/0/1
67916	3162	1	2	0.03	0.06	1	Up	0.624526	0.797347	Ppap2b	phosphatidic acid phosphatase type 2B	K01080	GO:0031090//organelle membrane;GO:0031224//intrinsic to membrane;GO:0043231//intracellular membrane-bounded organelle;GO:0070161	GO:0005102//receptor binding;GO:0016791//phosphatase activity	GO:0001934//positive regulation of protein phosphorylation;GO:0001944//vasculature development;GO:0006643//membrane lipid metabolic process;GO:0007276//gamete generation;GO:0007369//gastrulation;GO:0016337//cell-cell adhesion;GO:0019637//organophosphate metabolic process;GO:0031647//regulation of protein stability;GO:0043388//positive regulation of DNA binding;GO:0060070//canonical Wnt receptor s…	gi|18017590|ref|NP_542122.1|/3.20929e-161/1
72608	785	1	2	0.13	0.26	1	Up	0.624526	0.797279	2700069I18Rik	RIKEN cDNA 2700069I18 gene	-	-	-	-	gi|67975423|ref|XP_668908.1|/3.38391e-14/1
408059	1683	5	10	0.3	0.6	1	Up	0.20965	0.462674	BC049352	cDNA sequence BC049352	-	-	-	-	gi|148693695|gb|EDL25642.1|/1.05247e-45/1
12643	1653	1	2	0.06	0.12	1	Up	0.624526	0.79721	Chad	chondroadherin	K06248	GO:0031012//extracellular matrix	GO:0005198//structural molecule activity	GO:0016049//cell growth	gi|6680926|ref|NP_031715.1|/0/1
225872	3292	1	2	0.03	0.06	1	Up	0.624526	0.797142	Npas4	neuronal PAS domain protein 4	K09100	GO:0043231//intracellular membrane-bounded organelle;GO:0043234//protein complex	GO:0003676//nucleic acid binding;GO:0030528//transcription regulator activity;GO:0046983//protein dimerization activity;GO:0060089	GO:0006357//regulation of transcription from RNA polymerase II promoter;GO:0023052//signaling	gi|24233564|ref|NP_705781.1|/0/1
235130	5946	0	1	0.01	0.02	1	Up	0.499684	0.764985	Adamts15	a disintegrin-like and metallopeptidase (reprolysin type) with thrombospondin type 1 motif, 15	K08629	GO:0031012//extracellular matrix	GO:0004175//endopeptidase activity;GO:0046914//transition metal ion binding	GO:0019538//protein metabolic process	gi|71725383|ref|NP_001019310.1|/0/1
21808	4725	0	1.01	0.01	0.02	1	Up	0.499684	0.764906	Tgfb2	transforming growth factor, beta 2	K13376	GO:0005578//proteinaceous extracellular matrix;GO:0031091//platelet alpha granule;GO:0043005//neuron projection;GO:0044297//cell body;GO:0044431//Golgi apparatus part	GO:0004674//protein serine/threonine kinase activity;GO:0005160//transforming growth factor beta receptor binding;GO:0042802//identical protein binding;GO:0046983//protein dimerization activity	GO:0001775//cell activation;GO:0001837//epithelial to mesenchymal transition;GO:0001944//vasculature development;GO:0002684//positive regulation of immune system process;GO:0002719;GO:0003006//developmental process involved in reproduction;GO:0006606//protein import into nucleus;GO:0006887//exocytosis;GO:0007178//transmembrane receptor protein serine/threonine kinase signaling pathway;GO:0007420/…	gi|148681112|gb|EDL13059.1|/0/1
23888	6732	0	1.11	0.01	0.02	1	Up	0.499684	0.764749	Gpc6	glypican 6	K08112	GO:0016021//integral to membrane;GO:0031012//extracellular matrix	GO:0043394//proteoglycan binding	-	gi|7106325|ref|NP_035951.1|/0/1
382018	7983	2	3	0.02	0.04	1	Up	0.686908	0.833074	Unc13a	unc-13 homolog A (C. elegans)	K15293	GO:0005624//membrane fraction;GO:0032991//macromolecular complex;GO:0044424//intracellular part;GO:0044459//plasma membrane part	GO:0008289//lipid binding;GO:0019905//syntaxin binding;GO:0042802//identical protein binding;GO:0043169//cation binding;GO:0046983//protein dimerization activity	GO:0001505//regulation of neurotransmitter levels;GO:0006904//vesicle docking involved in exocytosis;GO:0007165//signal transduction;GO:0007270//neuron-neuron synaptic transmission;GO:0009100//glycoprotein metabolic process;GO:0016050//vesicle organization;GO:0048168//regulation of neuronal synaptic plasticity	gi|283837783|ref|NP_001025044.2|/0/1
76426	649	1	2	0.16	0.32	1	Up	0.624526	0.796731	Fam209	family with sequence similarity 209	-	-	-	-	gi|198278455|ref|NP_083884.1|/2.1933e-97/1
242646	982	3	6	0.31	0.62	1	Up	0.343232	0.614775	Tctex1d4	Tctex1 domain containing 4	K11262	-	-	-	gi|33239425|ref|NP_778195.1|/2.30643e-104/1
213121	4054	0	1	0.01	0.02	1	Up	0.499684	0.76357	Ankrd35	ankyrin repeat domain 35	K15502	-	-	-	gi|124487271|ref|NP_001074608.1|/0/1
259172	4274	0	0.71	0.01	0.02	1	Up	0.999684	1.00434	Mfrp	membrane-type frizzled-related protein	K09608;K13047	-	-	GO:0048856//anatomical structure development;GO:0050953//sensory perception of light stimulus	gi|298286509|ref|NP_001177243.1|/0/1
18175	5432	0	1	0.01	0.02	1	Up	0.499684	0.763178	Nrap	nebulin-related anchoring protein	-	-	-	-	gi|117606372|ref|NP_932307.2|/0/1
320311	8529	0	2	0.01	0.02	1	Up	0.249764	0.515188	Rnf152	ring finger protein 152	K15705	GO:0005764//lysosome;GO:0031224//intrinsic to membrane	GO:0019787//small conjugating protein ligase activity;GO:0046914//transition metal ion binding	GO:0000209//protein polyubiquitination;GO:0012501//programmed cell death	gi|148707931|gb|EDL39878.1|/5.46675e-121/1
102623	4862	0	1	0.01	0.02	1	Up	0.499684	0.7631	AI414108	expressed sequence AI414108	-	-	-	-	gi|297269657|ref|XP_002799933.1|/5.53617e-06/1
269788	4782	0	1.11	0.01	0.02	1	Up	0.499684	0.762943	Lhfpl4	lipoma HMGIC fusion partner-like protein 4	-	GO:0031224//intrinsic to membrane	-	-	gi|60360114|dbj|BAD90276.1|/2.67705e-146/1
51793	1324	5	10	0.38	0.76	1	Up	0.20965	0.462536	Ddah2	dimethylarginine dimethylaminohydrolase 2	K01482	GO:0044424//intracellular part	GO:0016813//hydrolase activity, acting on carbon-nitrogen (but not peptide) bonds, in linear amidines;GO:0031406//carboxylic acid binding	GO:0006525//arginine metabolic process;GO:0006575//cellular modified amino acid metabolic process;GO:0007165//signal transduction;GO:0043066//negative regulation of apoptotic process;GO:0044271//cellular nitrogen compound biosynthetic process	gi|344239177|gb|EGV95280.1|/2.6607e-126/1
622434	5205	0	1	0.01	0.02	1	Up	0.499684	0.762473	Arhgef26	Rho guanine nucleotide exchange factor (GEF) 26	K13744	GO:0031252//cell leading edge	GO:0005088//Ras guanyl-nucleotide exchange factor activity	GO:0007266//Rho protein signal transduction	gi|124486829|ref|NP_001074764.1|/0/1
545611	4130	2	4	0.05	0.1	1	Up	0.452608	0.726577	Gm13298	predicted gene 13298	-	-	-	-	gi|147901636|ref|NP_001078999.1|/0/1
320508	4981	0	1	0.01	0.02	1	Up	0.499684	0.761926	Cachd1	cache domain containing 1	K04859	GO:0031224//intrinsic to membrane	-	GO:0070838//divalent metal ion transport	gi|39930563|ref|NP_932154.1|/0/1
13823	4051	0	1	0.01	0.02	1	Up	0.499684	0.761457	Epb4.1l3	erythrocyte protein band 4.1-like 3	K06107	GO:0030054//cell junction;GO:0033267//axon part;GO:0043232	GO:0005515//protein binding	GO:0030036//actin cytoskeleton organization	gi|148706401|gb|EDL38348.1|/0/1
105844	4748	1	2	0.02	0.04	1	Up	0.624526	0.796526	Card10	caspase recruitment domain family, member 10	K07367	GO:0043234//protein complex;GO:0044424//intracellular part	GO:0032947//protein complex scaffold	GO:0006915//apoptotic process;GO:0007249//I-kappaB kinase/NF-kappaB cascade;GO:0065003	gi|259089427|ref|NP_570929.2|/0/1
12292	6188	0	1	0.01	0.02	1	Up	0.499684	0.761301	Cacna1s	calcium channel, voltage-dependent, L type, alpha 1S subunit	K04857	GO:0005783//endoplasmic reticulum;GO:0030017//sarcomere;GO:0034704//calcium channel complex;GO:0042383//sarcolemma	GO:0005245//voltage-gated calcium channel activity	GO:0000768//syncytium formation by plasma membrane fusion;GO:0006816//calcium ion transport;GO:0006935//chemotaxis;GO:0006936//muscle contraction;GO:0006996//organelle organization;GO:0014888;GO:0032412//regulation of ion transmembrane transporter activity;GO:0048741//skeletal muscle fiber development	gi|189409136|ref|NP_055008.2|/0/1
11488	4647	0	1	0.01	0.02	1	Up	0.499684	0.760834	Adam11	a disintegrin and metallopeptidase domain 11	K16067	GO:0031224//intrinsic to membrane	GO:0004175//endopeptidase activity;GO:0005102//receptor binding;GO:0046914//transition metal ion binding	GO:0007166//cell surface receptor signaling pathway;GO:0019538//protein metabolic process	gi|160707885|ref|NP_001104248.1|/0/1
378776	4233	0	1.04	0.01	0.02	1	Up	0.499684	0.7606	C630020P19Rik	RIKEN cDNA C630020P19 gene	K01360	GO:0000267//cell fraction;GO:0016023//cytoplasmic membrane-bounded vesicle;GO:0044421//extracellular region part	GO:0004175//endopeptidase activity;GO:0005515//protein binding	GO:0016486//peptide hormone processing;GO:0048731	gi|74179798|dbj|BAE36477.1|/5.98083e-33/1
67792	5827	0	1	0.01	0.02	1	Up	0.499684	0.760522	Rgs8	regulator of G-protein signaling 8	K07524	GO:0016020//membrane;GO:0044424//intracellular part	GO:0008047//enzyme activator activity;GO:0060089	GO:0007166//cell surface receptor signaling pathway;GO:0043087//regulation of GTPase activity	gi|40789289|ref|NP_080656.2|/3.59128e-92/1
12771	3273	1	2	0.03	0.06	1	Up	0.624526	0.796322	Ccr3	chemokine (C-C motif) receptor 3	K04178	GO:0031224//intrinsic to membrane;GO:0043231//intracellular membrane-bounded organelle;GO:0044421//extracellular region part	GO:0004950//chemokine receptor activity	GO:0000165//MAPK cascade;GO:0001935//endothelial cell proliferation;GO:0006952//defense response;GO:0007166//cell surface receptor signaling pathway;GO:0030595//leukocyte chemotaxis;GO:0045765//regulation of angiogenesis	gi|157012009|ref|NP_034044.3|/0/1
244061	1072	3	6.05	0.29	0.58	1	Up	0.343232	0.614701	Gm4971	Smad nuclear interacting protein 1 pseudogene	K13108	GO:0043231//intracellular membrane-bounded organelle	GO:0005488//binding	GO:0006351//transcription, DNA-dependent;GO:0007243//intracellular protein kinase cascade;GO:0035195//gene silencing by miRNA	gi|148675179|gb|EDL07126.1|/5.25245e-169/1
76770	528	1	2	0.2	0.4	1	Up	0.624526	0.796185	2010005H15Rik	RIKEN cDNA 2010005H15 gene	K13907	GO:0043231//intracellular membrane-bounded organelle	GO:0004866//endopeptidase inhibitor activity;GO:0019899//enzyme binding	GO:0006464//cellular protein modification process;GO:0009913//epidermal cell differentiation;GO:0010466//negative regulation of peptidase activity	gi|13386438|ref|NP_084009.1|/1.11518e-48/1
20493	1506	5.85	11.65	0.39	0.78	1	Up	0.143106	0.355671	Slc10a1	solute carrier family 10 (sodium/bile acid cotransporter family), member 1	K14341	GO:0005626//insoluble fraction;GO:0016021//integral to membrane;GO:0044459//plasma membrane part	GO:0005343//organic acid:sodium symporter activity;GO:0008028//monocarboxylic acid transmembrane transporter activity	GO:0006820//anion transport;GO:0008202//steroid metabolic process;GO:0015718//monocarboxylic acid transport	gi|6755528|ref|NP_035517.1|/6.51293e-169/1
100043688	3723	0.31	0.72	0.01	0.02	1	Up	0.999684	1.0038	Amy2a2	amylase 2a2	K01176	GO:0044421//extracellular region part	GO:0016160//amylase activity;GO:0046872//metal ion binding	GO:0005975//carbohydrate metabolic process	gi|148680466|gb|EDL12413.1|/0/1
108075	5123	0	1	0.01	0.02	1	Up	0.499684	0.758813	Ltbp4	latent transforming growth factor beta binding protein 4	K08023	GO:0031012//extracellular matrix	GO:0019838//growth factor binding	GO:0006508//proteolysis;GO:0032502//developmental process;GO:0046879//hormone secretion;GO:0050794//regulation of cellular process	gi|165905611|ref|NP_001107021.1|/0/1
30959	1675	1	2	0.06	0.12	1	Up	0.624526	0.796117	Ddx25	DEAD (Asp-Glu-Ala-Asp) box polypeptide 25	K03257;K13025;K01529	GO:0030529//ribonucleoprotein complex;GO:0043231//intracellular membrane-bounded organelle	GO:0003676//nucleic acid binding;GO:0003724//RNA helicase activity;GO:0032559;GO:0042623//ATPase activity, coupled	GO:0006405//RNA export from nucleus;GO:0006412//translation;GO:0007281//germ cell development;GO:0009207;GO:0048232//male gamete generation	gi|163914388|ref|NP_038960.2|/0/1
207212	10250	0	2	0.01	0.02	1	Up	0.249764	0.514332	Arhgef17	Rho guanine nucleotide exchange factor (GEF) 17	K04436;K01634;K05156	GO:0044444//cytoplasmic part	GO:0005088//Ras guanyl-nucleotide exchange factor activity	GO:0006917//induction of apoptosis;GO:0007010//cytoskeleton organization;GO:0007169//transmembrane receptor protein tyrosine kinase signaling pathway;GO:0007264//small GTPase mediated signal transduction;GO:0009966//regulation of signal transduction	gi|124487439|ref|NP_001074585.1|/0/1
14198	998	5	10	0.51	1.02	1	Up	0.20965	0.462399	Fhit	fragile histidine triad gene	K01522	GO:0016020//membrane;GO:0043231//intracellular membrane-bounded organelle;GO:0044444//cytoplasmic part	GO:0004551//nucleotide diphosphatase activity;GO:0046914//transition metal ion binding	GO:0006259//DNA metabolic process;GO:0006753//nucleoside phosphate metabolic process;GO:0015961//diadenosine polyphosphate catabolic process	gi|6753862|ref|NP_034340.1|/3.34158e-82/1
75770	4047	0	1	0.01	0.02	1	Up	0.499684	0.758504	Brsk2	BR serine/threonine kinase 2	K08796	-	GO:0004672//protein kinase activity;GO:0032559;GO:0046872//metal ion binding	GO:0006464//cellular protein modification process;GO:0006468//protein phosphorylation;GO:0007163//establishment or maintenance of cell polarity;GO:0030154//cell differentiation;GO:0048858//cell projection morphogenesis	gi|58036485|ref|NP_001009930.1|/0/1
231214	5463	0	1	0.01	0.02	1	Up	0.499684	0.758194	Cc2d2a	coiled-coil and C2 domain containing 2A	-	GO:0005815//microtubule organizing center;GO:0042995//cell projection	-	GO:0071842	gi|26986583|ref|NP_758478.1|/0/1
330938	5718	0	1	0.01	0.02	1	Up	0.499684	0.757498	Dixdc1	DIX domain containing 1	K02353	GO:0005924//cell-substrate adherens junction;GO:0032991//macromolecular complex;GO:0033267//axon part;GO:0044297//cell body;GO:0044424//intracellular part	GO:0008092//cytoskeletal protein binding;GO:0019901//protein kinase binding;GO:0060089	GO:0007166//cell surface receptor signaling pathway;GO:0021549//cerebellum development;GO:0031346//positive regulation of cell projection organization;GO:0043410//positive regulation of MAPK cascade	gi|46559410|ref|NP_835219.1|/0/1
74075	1462	1	2	0.07	0.14	1	Up	0.624526	0.795707	Syce1	synaptonemal complex central element protein 1	K10352;K11498	GO:0000795//synaptonemal complex	GO:0048037//cofactor binding	GO:0007129//synapsis	gi|219555720|ref|NP_001137237.1|/5.14463e-147/1
210573	4853	0	0.99	0.01	0.02	1	Up	0.999684	1.00367	Tmem151b	transmembrane protein 151B	-	GO:0031224//intrinsic to membrane	-	-	gi|85701444|ref|NP_001013771.1|/0/1
64945	3794	3	6	0.08	0.16	1	Up	0.343232	0.614627	Cldn12	claudin 12	K06087	GO:0031224//intrinsic to membrane;GO:0043296//apical junction complex	GO:0005515//protein binding	GO:0007043//cell-cell junction assembly;GO:0016337//cell-cell adhesion	gi|148682691|gb|EDL14638.1|/6.52584e-140/1
93723	4764	1.77	3.68	0.04	0.08	1	Up	0.374606	0.648625	Pcdhga11	protocadherin gamma subfamily A, 11	K04600	GO:0005626//insoluble fraction;GO:0031224//intrinsic to membrane	GO:0046872//metal ion binding	GO:0016337//cell-cell adhesion;GO:0048232//male gamete generation	gi|18087773|ref|NP_291072.1|/0/1
381126	4783	0	1	0.01	0.02	1	Up	0.499684	0.756881	Garem	GRB2 associated, regulator of MAPK1	-	-	-	-	gi|134288888|ref|NP_001028617.2|/0/1
77875	1114	1	2	0.09	0.18	1	Up	0.624526	0.795571	Cyp4f41-ps	cytochrome P450, family 4, subfamily f, polypeptide 41 pseudogene	-	-	-	-	gi|148708330|gb|EDL40277.1|/4.67368e-91/1
74309	4138	0	1	0.01	0.02	1	Up	0.499684	0.756496	Osbp2	oxysterol binding protein 2	K08283	GO:0044464//cell part	GO:0005488//binding	GO:0010876//lipid localization;GO:0051234//establishment of localization	gi|61744458|ref|NP_690031.2|/0/1
56219	4129	2	4	0.05	0.1	1	Up	0.452608	0.726498	Extl1	exostoses (multiple)-like 1	K02368	GO:0005789//endoplasmic reticulum membrane;GO:0031224//intrinsic to membrane	GO:0005488//binding;GO:0008375//acetylglucosaminyltransferase activity	GO:0048731	gi|172072650|ref|NP_062524.2|/0/1
319772	2006	1	2	0.05	0.1	1	Up	0.624526	0.795299	C130050O18Rik	RIKEN cDNA C130050O18 gene	-	-	-	-	gi|124301225|ref|NP_795974.2|/0/1
12290	12697	1	3	0.01	0.02	1	Up	0.374606	0.648398	Cacna1e	calcium channel, voltage-dependent, R type, alpha 1E subunit	K04852	GO:0034704//calcium channel complex;GO:0043025//neuronal cell body	GO:0005245//voltage-gated calcium channel activity	GO:0006816//calcium ion transport;GO:0007600//sensory perception;GO:0007632//visual behavior;GO:0008016//regulation of heart contraction;GO:0032412//regulation of ion transmembrane transporter activity;GO:0033500//carbohydrate homeostasis;GO:0033555//multicellular organismal response to stress;GO:0048870//cell motility;GO:0050796//regulation of insulin secretion;GO:0070253//somatostatin secretion	gi|117968623|ref|NP_033912.2|/0/1
24066	4611	1	2	0.02	0.04	1	Up	0.624526	0.79523	Spry4	sprouty homolog 4 (Drosophila)	K04704	GO:0016020//membrane;GO:0042995//cell projection	GO:0005488//binding	GO:0032501//multicellular organismal process;GO:0043405//regulation of MAP kinase activity	gi|5917720|gb|AAD56007.1|AF176906_1/1.23872e-148/1
214230	4137	0	1	0.01	0.02	1	Up	0.499684	0.755573	Pak6	p21 protein (Cdc42/Rac)-activated kinase 6	K05735	-	GO:0004672//protein kinase activity;GO:0032559	GO:0006464//cellular protein modification process	gi|224994207|ref|NP_001028426.2|/0/1
94229	5421.31	0	1	0.01	0.02	1	Up	0.499684	0.755496	Slc4a10	solute carrier family 4, sodium bicarbonate cotransporter-like, member 10	K13861	GO:0031224//intrinsic to membrane;GO:0044459//plasma membrane part	GO:0015301//anion:anion antiporter activity	GO:0006464//cellular protein modification process;GO:0015698//inorganic anion transport;GO:0030001//metal ion transport;GO:0055067	gi|60360534|dbj|BAD90511.1|/0/1
269233	4146	0	1	0.01	0.02	1	Up	0.499684	0.755265	Fam171a1	family with sequence similarity 171, member A1	-	GO:0031224//intrinsic to membrane	-	-	gi|124487205|ref|NP_001074630.1|/0/1
65973	3395.05	6	9	0.13	0.26	1	Up	0.453726	0.722831	Asph	aspartate-beta-hydroxylase	K00476	GO:0005783//endoplasmic reticulum;GO:0005789//endoplasmic reticulum membrane;GO:0016020//membrane;GO:0031224//intrinsic to membrane;GO:0031227//intrinsic to endoplasmic reticulum membrane	GO:0005198//structural molecule activity;GO:0005488//binding;GO:0016491//oxidoreductase activity;GO:0016701//oxidoreductase activity, acting on single donors with incorporation of molecular oxygen;GO:0016706//oxidoreductase activity, acting on paired donors, with incorporation or reduction of molecular oxygen, 2-oxoglutarate as one donor, and incorporation of one atom each of oxygen into both don…	GO:0003012//muscle system process;GO:0006874//cellular calcium ion homeostasis;GO:0008283//cell proliferation;GO:0018126//protein hydroxylation;GO:0035107//appendage morphogenesis;GO:0065007//biological regulation	gi|295390633|ref|NP_001171327.1|/3.06778e-65/1
75050	4462	0	1	0.01	0.02	1	Up	0.499684	0.754882	Kif27	kinesin family member 27	K10395	GO:0015630//microtubule cytoskeleton;GO:0042995//cell projection	GO:0003774//motor activity;GO:0032559	GO:0007017//microtubule-based process;GO:0010927	gi|32401469|ref|NP_780423.2|/0/1
244923	6260	0	1	0.01	0.02	1	Up	0.499684	0.754422	Klhl31	kelch-like 31	K10467	-	-	GO:0010467//gene expression	gi|124486714|ref|NP_766513.2|/0/1
237711	8080	0	2	0.01	0.02	1	Up	0.249764	0.513053	Eml6	echinoderm microtubule associated protein like 6	K15420	GO:0015630//microtubule cytoskeleton	-	GO:0006351//transcription, DNA-dependent;GO:0023052//signaling	gi|127140886|ref|NP_666128.2|/0/1
69781	616	3	6	0.51	1.02	1	Up	0.343232	0.614479	1600010M07Rik	RIKEN cDNA 1600010M07 gene	-	-	-	-	gi|148685021|gb|EDL16968.1|/1.2766e-24/1
225266	4018	2	4	0.05	0.1	1	Up	0.452608	0.72642	Klhl14	kelch-like 14	K10451	-	-	-	gi|124487137|ref|NP_001074872.1|/0/1
73660	1472	1	2	0.07	0.14	1	Up	0.624526	0.795162	Cabp4	calcium binding protein 4	K02183	GO:0033267//axon part;GO:0044424//intracellular part	GO:0046872//metal ion binding	GO:0007165//signal transduction;GO:0042462//eye photoreceptor cell development;GO:0050953//sensory perception of light stimulus	gi|21746185|ref|NP_653115.1|/5.23709e-115/1
19041	6277	0	1	0.01	0.02	1	Up	0.499684	0.754192	Ppl	periplakin	K10386	GO:0005911//cell-cell junction;GO:0019898//extrinsic to membrane;GO:0043231//intracellular membrane-bounded organelle;GO:0043232	GO:0005198//structural molecule activity;GO:0005488//binding	GO:0030216//keratinocyte differentiation	gi|112421039|ref|NP_032935.2|/0/1
268970	5317	0	1	0.01	0.02	1	Up	0.499684	0.753886	Arhgap28	Rho GTPase activating protein 28	K08878	GO:0044464//cell part	GO:0008047//enzyme activator activity	GO:0043087//regulation of GTPase activity	gi|226342973|ref|NP_766552.3|/0/1
545370	18316	0	3	0.01	0.02	1	Up	0.124842	0.328393	Hmcn1	hemicentin 1	K12567	GO:0005578//proteinaceous extracellular matrix;GO:0044444//cytoplasmic part;GO:0044459//plasma membrane part	GO:0046872//metal ion binding	GO:0006464//cellular protein modification process;GO:0050953//sensory perception of light stimulus	gi|154689979|ref|NP_001019891.2|/0/1
327963	4818	0	1	0.01	0.02	1	Up	0.499684	0.753427	Zfp616	zinc finger protein 616	K09228	-	-	-	gi|294774593|ref|NP_001171041.1|/0/1
98365	1152	1	2	0.09	0.18	1	Up	0.624526	0.795026	Slamf9	SLAM family member 9	K06570;K06511	-	-	-	gi|176866315|ref|NP_083888.3|/4.42065e-108/1
100043686	3723	0.31	0.72	0.01	0.02	1	Up	0.999684	1.00299	Amy2a3	amylase 2a3	K01176	GO:0044421//extracellular region part	GO:0016160//amylase activity;GO:0046872//metal ion binding	GO:0005975//carbohydrate metabolic process	gi|148680466|gb|EDL12413.1|/0/1
56504	1983	4	8	0.2	0.4	1	Up	0.26635	0.518	Srpk3	serine/arginine-rich protein specific kinase 3	K3;K08832	-	GO:0004672//protein kinase activity;GO:0032559	GO:0006464//cellular protein modification process;GO:0006796//phosphate-containing compound metabolic process;GO:0014706//striated muscle tissue development;GO:0048513//organ development;GO:0048869//cellular developmental process	gi|9790111|ref|NP_062658.1|/0/1
216021	3102	1	2	0.03	0.06	1	Up	0.624526	0.794958	Stox1	storkhead box 1	-	-	-	-	gi|198278492|ref|NP_001028432.1|/0/1
226781	5836	0.54	1.01	0.01	0.02	1	Up	0.499684	0.751903	Slc30a10	solute carrier family 30, member 10	K14697	GO:0031224//intrinsic to membrane	GO:0015075//ion transmembrane transporter activity	GO:0000041//transition metal ion transport	gi|84794621|ref|NP_001028458.1|/0/1
18805	4932	0	1	0.01	0.02	1	Up	0.499684	0.751674	Pld1	phospholipase D1	K01115	GO:0005770//late endosome;GO:0005795//Golgi stack;GO:0012505//endomembrane system;GO:0031090//organelle membrane;GO:0031252//cell leading edge;GO:0042598	GO:0004620//phospholipase activity;GO:0005543//phospholipid binding	GO:0006644//phospholipid metabolic process;GO:0009725//response to hormone stimulus;GO:0016477//cell migration;GO:0042742//defense response to bacterium;GO:0046394	gi|47059071|ref|NP_032901.2|/0/1
15442	3082	4	8	0.13	0.26	1	Up	0.26635	0.517932	Hpse	heparanase	K07964	GO:0005764//lysosome;GO:0031012//extracellular matrix	GO:0004553//hydrolase activity, hydrolyzing O-glycosyl compounds;GO:0043167//ion binding	GO:0044238//primary metabolic process	gi|148688334|gb|EDL20281.1|/0/1
54156	2700	0.57	1.14	0.02	0.04	1	Up	0.499684	0.751067	Egfl6	EGF-like-domain, multiple 6	K06824	GO:0005578//proteinaceous extracellular matrix;GO:0044464//cell part	GO:0005102//receptor binding;GO:0046872//metal ion binding	GO:0010810//regulation of cell-substrate adhesion;GO:0032501//multicellular organismal process;GO:0043062//extracellular structure organization;GO:0048869//cellular developmental process	gi|9506563|ref|NP_062270.1|/0/1
19263	11912	1.33	2.02	0.01	0.02	1	Up	0.624526	0.794618	Ptprb	protein tyrosine phosphatase, receptor type, B	K05694	GO:0016021//integral to membrane	GO:0004725//protein tyrosine phosphatase activity;GO:0004871//signal transducer activity;GO:0005488//binding	GO:0006470//protein dephosphorylation;GO:0023052//signaling;GO:0048646//anatomical structure formation involved in morphogenesis	gi|258613900|ref|NP_084204.2|/0/1
233147	1980	1	2	0.05	0.1	1	Up	0.624526	0.79455	Zfp939	zinc finger protein 939	K09228	-	-	-	gi|339895832|ref|NP_001229950.1|/0/1
320910	3096	1	2	0.03	0.06	1	Up	0.624526	0.794414	Itgb8	integrin beta 8	K06591	GO:0005887//integral to plasma membrane	GO:0004871//signal transducer activity;GO:0005488//binding	GO:0001568//blood vessel development;GO:0006672//ceramide metabolic process;GO:0007166//cell surface receptor signaling pathway;GO:0031589//cell-substrate adhesion	gi|124249086|ref|NP_796264.2|/0/1
14537	4606	7	14	0.15	0.3	1	Up	0.133416	0.338029	Gcnt1	glucosaminyl (N-acetyl) transferase 1, core 2	K00727	GO:0012505//endomembrane system;GO:0031224//intrinsic to membrane;GO:0043231//intracellular membrane-bounded organelle;GO:0044421//extracellular region part	GO:0008375//acetylglucosaminyltransferase activity	GO:0006486//protein glycosylation;GO:0009887//organ morphogenesis;GO:0043434//response to peptide hormone stimulus	gi|459352743|ref|NP_775618.2|/0/1
73936	2630	1	2	0.04	0.08	1	Up	0.624526	0.79421	Ccdc175	coiled-coil domain containing 175	K03257;K11498;K11499	-	-	-	gi|256542283|ref|NP_082963.1|/0/1
239552	1838	2	4	0.11	0.22	1	Up	0.452608	0.726028	Apol8	apolipoprotein L 8	K14480	-	-	-	gi|26331376|dbj|BAC29418.1|/1.75544e-150/1
140557	4056	0	1	0.01	0.02	1	Up	0.499684	0.7494	Smc1b	structural maintenance of chromosomes 1B	K06636	GO:0000795//synaptonemal complex;GO:0008278//cohesin complex	GO:0003676//nucleic acid binding;GO:0032559	GO:0006996//organelle organization;GO:0007059//chromosome segregation;GO:0022403	gi|17978290|ref|NP_536718.1|/0/1
320939	5694	1.25	2.27	0.02	0.04	1	Up	0.624526	0.794007	5930403L14Rik	RIKEN cDNA 5930403L14 gene	-	-	-	-	gi|74206245|dbj|BAE24883.1|/9.96435e-55/1
72500	1572	2	4	0.13	0.26	1	Up	0.452608	0.72595	Ier5l	immediate early response 5-like	-	-	-	-	gi|26329649|dbj|BAC28563.1|/2.1001e-132/1
238564	5641	0.6	1.36	0.01	0.02	1	Up	0.499684	0.749173	Mylk4	myosin light chain kinase family, member 4	K08282	-	GO:0004672//protein kinase activity;GO:0032559	GO:0006464//cellular protein modification process	gi|260447058|ref|NP_001159502.1|/0/1
279028	4580	0	1	0.01	0.02	1	Up	0.499684	0.749022	Adamts13	a disintegrin-like and metallopeptidase (reprolysin type) with thrombospondin type 1 motif, 13	K08627	GO:0031012//extracellular matrix;GO:0044464//cell part	GO:0004175//endopeptidase activity;GO:0005102//receptor binding;GO:0046914//transition metal ion binding	GO:0001775//cell activation;GO:0006518//peptide metabolic process;GO:0007166//cell surface receptor signaling pathway;GO:0007599//hemostasis;GO:0031589//cell-substrate adhesion;GO:0044260;GO:0051604//protein maturation	gi|47604978|ref|NP_001001322.1|/0/1
73893	1285	1	2	0.08	0.16	1	Up	0.624526	0.793939	Tmem202	transmembrane protein 202	-	GO:0044464//cell part	-	-	gi|30409994|ref|NP_848475.1|/4.47327e-144/1
20271	8287	1	2	0.01	0.02	1	Up	0.624526	0.793871	Scn5a	sodium channel, voltage-gated, type V, alpha	K04838	GO:0031224//intrinsic to membrane;GO:0042383//sarcolemma;GO:0044291//cell-cell contact zone	GO:0005272//sodium channel activity	GO:0006814//sodium ion transport	gi|84875498|ref|NP_067519.2|/0/1
13132	4520	0	1	0.01	0.02	1	Up	0.499684	0.74872	Dab2	disabled 2, mitogen-responsive phosphoprotein	K12475	GO:0012505//endomembrane system;GO:0030136//clathrin-coated vesicle;GO:0031410//cytoplasmic vesicle;GO:0043231//intracellular membrane-bounded organelle	GO:0005515//protein binding	GO:0000902//cell morphogenesis;GO:0001932//regulation of protein phosphorylation;GO:0003008;GO:0006355//regulation of transcription, DNA-dependent;GO:0006897//endocytosis;GO:0016049//cell growth;GO:0030178//negative regulation of Wnt receptor signaling pathway;GO:0031331;GO:0043009//chordate embryonic development;GO:0043393//regulation of protein binding;GO:0060071//Wnt receptor signaling pathway…	gi|83776557|ref|NP_075607.2|/0/1
104370	98	1	2	1.6	3.2	1	Up	0.624526	0.793735	Snora68	small nucleolar RNA, H/ACA box 68	-	-	-	-	gi|148696943|gb|EDL28890.1|/4.4315e-09/1
13640	5178	0	0.85	0.01	0.02	1	Up	0.999684	1.00258	Efna5	ephrin A5	K05462	GO:0031225//anchored to membrane;GO:0044421//extracellular region part;GO:0044459//plasma membrane part	GO:0005102//receptor binding	GO:0007154//cell communication;GO:0007411//axon guidance;GO:0007417//central nervous system development	gi|6753724|ref|NP_034239.1|/6.36252e-109/1
66176	1130	32	64	2.88	5.76	1	Up	0.00103818	0.00671498	Nat9	N-acetyltransferase 9 (GCN5-related, putative)	-	GO:0032991//macromolecular complex	GO:0016407//acetyltransferase activity	-	gi|13384782|ref|NP_079676.1|/6.79593e-138/1
53608	4333	0	1	0.01	0.02	1	Up	0.499684	0.747967	Map3k6	mitogen-activated protein kinase kinase kinase 6	K04425	-	GO:0004702//receptor signaling protein serine/threonine kinase activity;GO:0032559;GO:0046872//metal ion binding	GO:0000187//activation of MAPK activity	gi|225543422|ref|NP_057902.5|/0/1
68230	402	1	2	0.27	0.54	1	Up	0.624526	0.793532	1700102H20Rik	RIKEN cDNA 1700102H20 gene	-	-	-	-	gi|148669699|gb|EDL01646.1|/8.78282e-13/1
73385	3863	0	0.82	0.01	0.02	1	Up	0.999684	1.00225	Fam177a	family with sequence similarity 177, member A	-	-	-	-	gi|37537562|ref|NP_082803.1|/2.39338e-89/1
218215	4540	1	2	0.02	0.04	1	Up	0.624526	0.793464	Rnf144b	ring finger protein 144B	K11975	GO:0005740//mitochondrial envelope;GO:0031224//intrinsic to membrane;GO:0043234//protein complex	GO:0019787//small conjugating protein ligase activity;GO:0046914//transition metal ion binding	GO:0012501//programmed cell death;GO:0016567//protein ubiquitination	gi|282165743|ref|NP_666154.3|/5.65581e-178/1
100042584	4750	1	2	0.02	0.04	1	Up	0.624526	0.793396	Gm16523	mitochondrial ribosomal protein L40 pseudogene	-	-	-	-	gi|395858875|ref|XP_003801782.1|/1.5884e-20/1
58909	4300	0	1	0.01	0.02	1	Up	0.499684	0.747365	Fam13a	family with sequence similarity 13, member A	-	GO:0044444//cytoplasmic part	-	GO:0009966//regulation of signal transduction;GO:0035556//intracellular signal transduction	gi|23956368|ref|NP_705802.1|/0/1
[truncated: 13,615 more rows]
