# Supplementary material for: Mitochondrial dynamics controls anti-tumour innate immunity by regulating CHIP-IRF1 axis stability
Source: Nat Commun. 2017 Nov 27;8:1805. doi: 10.1038/s41467-017-01919-0 (PMC5703766; doi:10.1038/s41467-017-01919-0)
Supplement: Supplementary file 5 — Supplementary Data 2 [file 41467_2017_1919_MOESM5_ESM.xlsx]

## Sheet: Sheet1
num	ID	ID	ID	ID	W2-L0	W2-L0	K1-L0	K2-L0	W2-K1	W2-K2	W1-L6	w1-L6	K1-L6	K2-L6	w1-K1	W1-K2
3	Mrpl15	Mrpl15	Mrpl15	Mrpl15	1750	1750	1192	1154	0.411992	-0.126334	885	885	708	1096	-0.0251358	0.0236757
4	Lypla1	Lypla1	Lypla1	Lypla1	3105	3105	1118	2169	-0.507644	-0.0431949	3245	3245	2409	3679	-0.13299	-0.103721
5	Tcea1	Tcea1	Tcea1	Tcea1	5274	5274	2184	4467	-0.305917	0.234769	13683	13683	10041	15345	-0.149692	-0.119435
6	#N/A	#N/A	Rgs20	#N/A	#N/A	#N/A	#N/A	#N/A	#N/A	#N/A	11	#N/A	9	#N/A	0.00719182	#N/A
7	Atp6v1h	Atp6v1h	Atp6v1h	Atp6v1h	5802	5802	2308	5260	-0.363899	0.332871	5940	5940	4394	6419	-0.138136	-0.172931
10	Rb1cc1	Rb1cc1	Rb1cc1	Rb1cc1	3093	3093	903	2238	-0.810154	0.00756913	2336	2336	1510	2220	-0.332681	-0.358281
12	St18	St18	St18	St18	1106	1106	112	602	-2.33691	-0.403089	209	209	160	235	-0.0885825	-0.115597
13	Pcmtd1	Pcmtd1	Pcmtd1	Pcmtd1	2380	2380	751	1714	-0.698018	0.000771769	1948	1948	2335	3500	0.558184	0.560515
15	Rrs1	Rrs1	Rrs1	Rrs1	1070	1070	415	732	-0.40036	-0.0733187	940	940	1125	1720	0.555913	0.586798
16	Adhfe1	Adhfe1	Adhfe1	Adhfe1	60	60	14	43	-1.12881	-0.0062444	335	335	300	466	0.137536	0.191289
17	2610203C22Rik	2610203C22Rik	2610203C22Rik	2610203C22Rik	47	47	22	41	-0.128687	0.276551	25	25	15	21	-0.437358	-0.533446
19	Mybl1	Mybl1	#N/A	Mybl1	44	44	11	15	-1.02836	-1.0729	#N/A	9	#N/A	7	#N/A	-0.63732
20	Vcpip1	Vcpip1	Vcpip1	Vcpip1	7972	7972	1110	5109	-1.87831	-0.167531	7911	7911	7117	11780	0.144195	0.289584
21	Sgk3	Sgk3	Sgk3	Sgk3	5243	5243	1639	4336	-0.711551	0.200333	9579	9579	7187	10550	-0.117695	-0.145522
22	6030422M02Rik	6030422M02Rik	6030422M02Rik	6030422M02Rik	150	150	71	141	-0.112945	0.384772	115	115	168	247	0.842851	0.817446
23	Snhg6	Snhg6	Snhg6	Snhg6	227	227	245	224	1.07553	0.454923	96	96	132	149	0.755376	0.349022
26	Cops5	Cops5	Cops5	Cops5	3208	3208	1728	2682	0.073422	0.215992	3271	3271	2168	3096	-0.296565	-0.364132
27	Cspp1	Cspp1	Cspp1	Cspp1	1009	1009	187	622	-1.4654	-0.223539	389	389	380	506	0.262932	0.094521
28	Arfgef1	Arfgef1	Arfgef1	Arfgef1	6100	6100	1088	3786	-1.52106	-0.213763	5683	5683	5341	8526	0.207241	0.300391
30	Prex2	Prex2	Prex2	Prex2	11	11	55	21	3.26862	1.39548	23	23	11	26	-0.761321	-0.107396
35	Ncoa2	Ncoa2	Ncoa2	Ncoa2	4654	4654	535	2573	-2.15469	-0.38064	1522	1522	1228	1541	-0.0128683	-0.266899
36	Tram1	Tram1	Tram1	Tram1	8398	8398	3767	4640	-0.190629	-0.381547	5004	5004	2419	3189	-0.751856	-0.934768
37	Lactb2	Lactb2	Lactb2	Lactb2	1342	1342	451	965	-0.607096	-0.00141739	392	392	282	342	-0.178303	-0.481513
39	Gm5523	Gm5523	Gm5523	Gm5523	24	24	7	15	-0.804175	-0.202389	20	20	17	18	0.0619056	-0.433967
40	Eya1	Eya1	Eya1	Eya1	516	516	49	263	-2.42849	-0.497775	28	28	24	56	0.0740407	0.712918
44	Terf1	Terf1	Terf1	Terf1	427	427	255	344	0.222178	0.162486	313	313	232	308	-0.135187	-0.307928
46	Rpl7	Rpl7	Rpl7	Rpl7	23337	23337	20232	21516	0.760012	0.357155	19123	19123	15502	24864	-0.00606616	0.0939293
47	Rdh10	Rdh10	Rdh10	Rdh10	298	298	120	178	-0.346064	-0.268925	203	203	121	173	-0.449326	-0.515184
48	Stau2	Stau2	Stau2	Stau2	415	415	123	350	-0.788039	0.228536	579	579	493	568	0.0647975	-0.312424
49	Ube2w	Ube2w	Ube2w	Ube2w	1317	1317	607	980	-0.15147	0.0479594	1751	1751	1091	1575	-0.385705	-0.437614
50	Tceb1	Tceb1	Tceb1	Tceb1	1872	1872	1230	1323	0.360046	-0.026399	4227	4227	2280	3190	-0.593788	-0.690874
51	D030040B21Rik	D030040B21Rik	#N/A	#N/A	5	5	7	5	1.42183	0.462899	#N/A	#N/A	#N/A	#N/A	#N/A	#N/A
52	Tmem70	Tmem70	Tmem70	Tmem70	1196	1196	701	841	0.19524	-0.0336693	1008	1008	613	888	-0.420682	-0.467622
53	Ly96	Ly96	Ly96	Ly96	801	801	615	743	0.584682	0.365868	1880	1880	1284	2236	-0.253279	-0.0346301
56	Pi15	Pi15	Pi15	Pi15	18	18	11	29	0.25337	1.15601	13	13	17	29	0.678087	0.867083
70	Mcm3	Mcm3	Mcm3	Mcm3	2308	2308	591	898	-0.999313	-0.887412	469	469	268	414	-0.510387	-0.464645
71	Paqr8	Paqr8	Paqr8	Paqr8	36	36	27	29	0.548864	0.161804	19	19	23	36	0.569016	0.634137
72	Efhc1	Efhc1	#N/A	#N/A	15	15	19	31	1.29763	1.51262	#N/A	#N/A	#N/A	#N/A	#N/A	#N/A
73	Tram2	Tram2	Tram2	Tram2	268	268	17	122	-3.00635	-0.660531	396	396	339	590	0.0725485	0.29032
74	Tmem14a	Tmem14a	Tmem14a	Tmem14a	31	31	24	39	0.594167	0.802688	19	19	9	13	-0.773768	-0.825683
75	Gsta3	Gsta3	Gsta3	#N/A	60	60	29	20	-0.0826785	-1.10656	56	#N/A	5	#N/A	-3.16017	#N/A
85	Ogfrl1	Ogfrl1	Ogfrl1	Ogfrl1	4155	4155	1102	2220	-0.948674	-0.429905	4255	4255	3201	5163	-0.113844	-0.00576908
86	B3gat2	B3gat2	B3gat2	B3gat2	917	917	604	713	0.363565	0.11133	3720	3720	1535	2263	-0.980224	-1.00184
87	Smap1	Smap1	Smap1	Smap1	2616	2616	1199	1850	-0.159524	-0.0254696	8740	8740	3931	5752	-0.85593	-0.888373
88	1110058L19Rik	1110058L19Rik	1110058L19Rik	1110058L19Rik	334	334	315	319	0.881174	0.40792	185	185	110	222	-0.452837	-0.0217719
89	Fam135a	Fam135a	Fam135a	Fam135a	327	327	88	415	-0.927061	0.817909	364	364	236	466	-0.328224	0.0715502
91	Col19a1	Col19a1	Col19a1	Col19a1	54	54	11	33	-1.32281	-0.235438	28	28	21	34	-0.117646	-0.00469286
92	Lmbrd1	Lmbrd1	Lmbrd1	Lmbrd1	4858	4858	2175	3994	-0.193343	0.191833	5285	5285	4044	5343	-0.0893298	-0.269067
94	LOC100504323	LOC100504323	LOC100504323	LOC100504323	9	9	5	6	0.115954	-0.10877	21	21	6	12	-1.49328	-1.08348
95	4931408C20Rik	4931408C20Rik	#N/A	#N/A	82	82	6	52	-2.78929	-0.182401	#N/A	#N/A	#N/A	#N/A	#N/A	#N/A
97	Phf3	Phf3	Phf3	Phf3	6562	6562	1317	3764	-1.35083	-0.327495	2275	2275	1886	2606	0.0262499	-0.0888446
98	Ptp4a1	Ptp4a1	Ptp4a1	Ptp4a1	3888	3888	2106	4008	0.0814704	0.518204	4264	4264	3048	4104	-0.18755	-0.339986
99	Gm13363	Gm13363	Gm13363	Gm13363	3646	3646	1839	3764	-0.0213955	0.520301	4050	4050	2883	3936	-0.193556	-0.326001
107	Prim2	Prim2	Prim2	Prim2	939	939	284	506	-0.759062	-0.417547	400	400	186	351	-0.807536	-0.473191
109	Rab23	Rab23	Rab23	Rab23	277	277	87	177	-0.70426	-0.171675	124	124	71	82	-0.506986	-0.880361
110	Bag2	Bag2	Bag2	Bag2	102	102	27	35	-0.949362	-1.06652	27	27	9	16	-1.27765	-1.03339
111	Zfp451	Zfp451	Zfp451	Zfp451	695	695	192	477	-0.889617	-0.0686427	381	381	533	569	0.780915	0.293739
113	Bend6	Bend6	Bend6	Bend6	40	40	16	54	-0.354271	0.904885	272	272	144	279	-0.620357	-0.248049
114	Dst	Dst	Dst	Dst	1879	1879	141	1093	-2.76946	-0.307279	5363	5363	10072	15814	1.20601	1.27525
115	Ccdc115	Ccdc115	Ccdc115	Ccdc115	2491	2491	1243	1464	-0.0368996	-0.292424	849	849	460	718	-0.587225	-0.526516
116	Imp4	Imp4	Imp4	Imp4	2368	2368	1237	1727	0.029171	0.0189641	944	944	833	1160	0.116302	0.0124449
117	Ptpn18	Ptpn18	Ptpn18	Ptpn18	2620	2620	2763	1838	1.04262	-0.0370617	709	709	451	717	-0.355791	-0.268585
118	#N/A	Prss39	#N/A	#N/A	#N/A	13	#N/A	8	#N/A	-0.223369	#N/A	#N/A	#N/A	#N/A	#N/A	#N/A
123	Arhgef4	Arhgef4	#N/A	#N/A	90	90	60	73	0.38042	0.172076	#N/A	#N/A	#N/A	#N/A	#N/A	#N/A
124	Fam168b	Fam168b	Fam168b	Fam168b	10556	10556	2253	6670	-1.26212	-0.187936	2996	2996	3080	4166	0.336667	0.190799
125	Plekhb2	Plekhb2	Plekhb2	Plekhb2	10201	10201	3857	7452	-0.437155	0.021355	5997	5997	3512	5301	-0.475147	-0.462786
126	Hs6st1	Hs6st1	Hs6st1	Hs6st1	1705	1705	1176	2270	0.430077	0.88723	1793	1793	908	1273	-0.684756	-0.778898
127	Uggt1	Uggt1	Uggt1	Uggt1	7505	7505	1831	4003	-1.06919	-0.432394	2044	2044	1625	2443	-0.0341648	-0.0275595
128	Neurl3	Neurl3	Neurl3	Neurl3	10812	10812	8409	10332	0.603362	0.408848	3344	3344	3120	4130	0.196752	0.0197466
129	Arid5a	Arid5a	Arid5a	Arid5a	1316	1316	556	1175	-0.276968	0.310837	5332	5332	7230	13165	0.736092	1.01912
130	4632411B12Rik	4632411B12Rik	4632411B12Rik	4632411B12Rik	3434	3434	892	2203	-0.97871	-0.166047	4482	4482	6309	8354	0.790038	0.613492
131	Lman2l	Lman2l	Lman2l	Lman2l	1128	1128	643	804	0.155099	-0.0141316	365	365	294	448	-0.0152862	0.0107793
132	Cnnm4	Cnnm4	Cnnm4	Cnnm4	1106	1106	416	647	-0.444621	-0.299104	339	339	298	407	0.110772	-0.0210691
133	Cnnm3	Cnnm3	Cnnm3	Cnnm3	1498	1498	691	993	-0.150266	-0.118794	272	272	188	249	-0.235956	-0.412083
134	#N/A	Ankrd23	#N/A	#N/A	#N/A	52	#N/A	20	#N/A	-0.900645	#N/A	#N/A	#N/A	#N/A	#N/A	#N/A
135	Ankrd39	Ankrd39	Ankrd39	Ankrd39	179	179	128	117	0.481802	-0.138966	73	73	69	78	0.215111	-0.18893
136	Sema4c	Sema4c	Sema4c	Sema4c	342	342	97	177	-0.851382	-0.475641	4188	4188	2966	6702	-0.200947	0.393501
137	#N/A	#N/A	Fam178b	Fam178b	#N/A	#N/A	#N/A	#N/A	#N/A	#N/A	9	9	7	8	-0.0647671	-0.448148
138	Cox5b	Cox5b	Cox5b	Cox5b	6401	6401	5584	4814	0.768983	0.0633037	5995	5995	4383	6648	-0.155049	-0.135656
139	Actr1b	Actr1b	Actr1b	Actr1b	2475	2475	1007	1923	-0.331343	0.11029	1086	1086	1188	1656	0.426252	0.323829
141	Tmem131	Tmem131	Tmem131	Tmem131	10641	10641	1823	5198	-1.57921	-0.55923	5959	5959	7465	14468	0.621849	0.99489
142	Cnga3	#N/A	#N/A	Cnga3	9	#N/A	6	#N/A	0.37498	#N/A	#N/A	5	#N/A	9	#N/A	0.552862
143	Inpp4a	Inpp4a	Inpp4a	Inpp4a	2312	2312	325	1466	-1.86436	-0.182878	798	798	693	1361	0.0932393	0.485329
144	6330578E17Rik	6330578E17Rik	6330578E17Rik	6330578E17Rik	15581	15581	3819	10261	-1.06251	-0.128249	21997	21997	18881	26393	0.0764162	-0.021971
145	Unc50	Unc50	Unc50	Unc50	2519	2519	1189	1858	-0.117098	0.0352636	2747	2747	2373	3272	0.0856393	-0.0325025
146	Mgat4a	Mgat4a	Mgat4a	Mgat4a	1777	1777	413	1089	-1.13907	-0.232053	5406	5406	5176	6461	0.234059	-0.0276232
149	Tsga10	Tsga10	Tsga10	Tsga10	350	350	75	242	-1.25545	-0.057957	203	203	141	237	-0.228828	-0.0613776
150	Lipt1	Lipt1	Lipt1	Lipt1	140	140	73	120	0.0265071	0.251734	26	26	29	39	0.452273	0.298973
151	Mitd1	Mitd1	Mitd1	Mitd1	2928	2928	871	1965	-0.783116	-0.101015	4350	4350	3271	5171	-0.114492	-0.0353909
152	Mrpl30	Mrpl30	Mrpl30	Mrpl30	2325	2325	1670	1952	0.488585	0.222076	2977	2977	2142	3332	-0.178104	-0.122286
155	Txndc9	Txndc9	Txndc9	Txndc9	5738	5738	3758	4669	0.355405	0.176928	10459	10459	6616	10220	-0.36392	-0.318166
156	Eif5b	Eif5b	Eif5b	Eif5b	15685	15685	8728	10291	0.120333	-0.133635	9127	9127	8077	12000	0.120465	0.110001
157	Rev1	Rev1	Rev1	Rev1	1282	1282	371	817	-0.822766	-0.175601	583	583	528	721	0.153796	0.0216795
158	Aff3	Aff3	Aff3	Aff3	38	38	9	10	-1.10476	-1.44212	26	26	35	27	0.722622	-0.229294
160	Chst10	Chst10	Chst10	Chst10	789	789	68	93	-2.56893	-2.609	18	18	5	6	-1.5302	-1.84615
162	Pdcl3	Pdcl3	Pdcl3	Pdcl3	2205	2205	1181	1535	0.0652221	-0.0481705	2137	2137	1698	2410	-0.0349599	-0.111367
163	Npas2	Npas2	Npas2	Npas2	14	14	28	35	1.95341	1.7857	6	6	26	16	2.38572	1.1157
164	Rpl31	Rpl31	Rpl31	Rpl31	20936	20936	19951	20209	0.896467	0.423376	15566	15566	12816	21691	0.016336	0.193877
165	Tbc1d8	Tbc1d8	Tbc1d8	Tbc1d8	1805	1805	1118	1519	0.274895	0.225473	299	299	243	372	-0.00239976	0.0303261
166	D1Bwg0212e	D1Bwg0212e	D1Bwg0212e	D1Bwg0212e	1755	1755	832	1270	-0.110808	0.00772311	1170	1170	859	1302	-0.148972	-0.130586
167	#N/A	#N/A	Snord89	Snord89	#N/A	#N/A	#N/A	#N/A	#N/A	#N/A	7	7	16	18	1.47139	1.06567
168	Rnf149	Rnf149	Rnf149	Rnf149	9311	9311	5732	7482	0.266095	0.158852	27422	27422	22213	24649	-0.0071412	-0.438622
169	Creg2	Creg2	Creg2	Creg2	190	190	248	258	1.34957	0.91522	209	209	248	213	0.543327	-0.257317
172	Map4k4	Map4k4	Map4k4	Map4k4	6702	6702	1372	3499	-1.32226	-0.463271	7145	7145	6771	8354	0.219219	-0.0592856
174	Il1r2	Il1r2	Il1r2	Il1r2	25	25	31	29	1.27076	0.685322	60	60	34	60	-0.521197	-0.284229
175	Il1r1	Il1r1	Il1r1	Il1r1	292	292	32	103	-2.22083	-1.02821	432	432	106	263	-1.72911	-1.00041
176	Il1rl2	Il1rl2	Il1rl2	Il1rl2	74	74	18	90	-1.06998	0.755611	142	142	70	164	-0.722765	-0.0769521
177	Il1rl1	Il1rl1	Il1rl1	Il1rl1	28	28	24	81	0.740189	2.00125	37	37	23	13	-0.387447	-1.78306
178	Il18r1	Il18r1	#N/A	#N/A	10	10	6	6	0.225582	-0.258478	#N/A	#N/A	#N/A	#N/A	#N/A	#N/A
179	Il18rap	Il18rap	Il18rap	Il18rap	33	33	8	32	-1.07042	0.428341	72	72	82	244	0.483629	1.47455
180	Slc9a4	Slc9a4	Slc9a4	Slc9a4	46	46	32	79	0.441069	1.25194	9	9	8	13	0.125031	0.242898
181	Slc9a2	Slc9a2	#N/A	#N/A	7	7	8	13	1.14014	1.34936	#N/A	#N/A	#N/A	#N/A	#N/A	#N/A
182	Mfsd9	Mfsd9	Mfsd9	Mfsd9	387	387	136	311	-0.542449	0.158891	314	314	306	924	0.259451	1.27201
186	#N/A	#N/A	#N/A	2900092D14Rik	#N/A	#N/A	#N/A	#N/A	#N/A	#N/A	#N/A	7	#N/A	8	#N/A	-0.0906672
187	Mrps9	Mrps9	Mrps9	Mrps9	1595	1595	1045	1324	0.35591	0.205696	886	886	749	1408	0.054439	0.383406
189	Tgfbrap1	Tgfbrap1	Tgfbrap1	Tgfbrap1	5459	5459	975	2428	-1.51908	-0.694478	881	881	883	1299	0.300017	0.275336
190	AI597479	AI597479	AI597479	AI597479	722	722	273	514	-0.436984	-0.015861	420	420	300	424	-0.188572	-0.271065
192	Nck2	Nck2	Nck2	Nck2	819	819	401	646	-0.0642514	0.132015	557	557	750	926	0.72586	0.448437
194	Uxs1	Uxs1	Uxs1	Uxs1	1278	1278	498	787	-0.393615	-0.225058	577	577	357	638	-0.39575	-0.139806
195	Tpp2	Tpp2	Tpp2	Tpp2	4636	4636	1471	3091	-0.690055	-0.110437	4724	4724	2896	4554	-0.409145	-0.337685
197	1700029F09Rik	1700029F09Rik	1700029F09Rik	1700029F09Rik	482	482	271	373	0.135212	0.104478	246	246	135	219	-0.56852	-0.452304
198	Kdelc1	Kdelc1	Kdelc1	Kdelc1	694	694	312	472	-0.187345	-0.0817649	92	92	55	85	-0.444634	-0.398428
199	Bivm	Bivm	Bivm	Bivm	719	719	327	513	-0.170663	-0.0126641	118	118	86	84	-0.159393	-0.774166
200	Ercc5	Ercc5	Ercc5	Ercc5	876	876	341	652	-0.395077	0.0482995	91	91	118	137	0.670825	0.305077
201	4832428D23Rik	4832428D23Rik	4832428D23Rik	4832428D23Rik	12	12	5	7	-0.292562	-0.299208	5	5	13	7	1.64847	0.196473
203	Col3a1	Col3a1	Col3a1	Col3a1	94	94	36	26	-0.417815	-1.37622	79	79	175	37	1.44263	-1.37586
204	Col5a2	#N/A	Col5a2	Col5a2	16	#N/A	6	#N/A	-0.443663	#N/A	18	18	30	6	1.02814	-1.84615
205	Wdr75	Wdr75	Wdr75	Wdr75	1416	1416	610	992	-0.248912	-0.0390389	339	339	312	402	0.176981	-0.0388964
206	Slc40a1	Slc40a1	Slc40a1	Slc40a1	3844	3844	2815	2654	0.516505	-0.0600714	277	277	226	128	0.0032235	-1.3976
209	Dnahc7b	Dnahc7b	#N/A	#N/A	5	5	10	5	1.93122	0.462899	#N/A	#N/A	#N/A	#N/A	#N/A	#N/A
210	Slc39a10	Slc39a10	Slc39a10	Slc39a10	3075	3075	672	2114	-1.22795	-0.0662415	1120	1120	792	1083	-0.203111	-0.333247
212	Sdpr	Sdpr	Sdpr	Sdpr	21	21	102	74	3.23599	2.28359	48	48	170	141	2.11803	1.26779
213	Obfc2a	Obfc2a	Obfc2a	Obfc2a	2225	2225	1039	2049	-0.132603	0.35546	2534	2534	1527	2322	-0.433901	-0.410847
214	Myo1b	Myo1b	Myo1b	Myo1b	76	76	50	302	0.36123	2.46259	115	115	79	228	-0.244602	0.702036
215	Stat4	Stat4	Stat4	Stat4	257	257	81	72	-0.699199	-1.36005	613	613	616	715	0.30377	-0.0627517
216	Stat1	Stat1	Stat1	Stat1	38389	38389	14886	36885	-0.400738	0.416706	66147	66147	56332	78375	0.0650671	-0.0401018
217	Gls	Gls	Gls	Gls	2937	2937	842	1972	-0.836391	-0.100312	2233	2233	1945	3285	0.0975694	0.272078
218	Nab1	Nab1	Nab1	Nab1	5288	5288	1705	4011	-0.666927	0.075604	10728	10728	6498	9159	-0.426519	-0.512932
219	Tmem194b	Tmem194b	Tmem194b	Tmem194b	147	147	77	95	0.033074	-0.155288	40	40	23	46	-0.49952	-0.0829453
220	Mfsd6	Mfsd6	Mfsd6	Mfsd6	5114	5114	949	1997	-1.46389	-0.882217	508	508	226	312	-0.871393	-0.987787
221	Inpp1	Inpp1	Inpp1	Inpp1	619	619	194	444	-0.707642	-0.00501227	968	968	892	1278	0.178801	0.115976
222	Hibch	Hibch	Hibch	Hibch	761	761	374	517	-0.0588485	-0.0833495	90	90	56	73	-0.38703	-0.585943
226	Pms1	Pms1	Pms1	Pms1	251	251	115	188	-0.159945	0.057379	47	47	32	54	-0.256976	-0.0843128
227	Ormdl1	Ormdl1	Ormdl1	Ormdl1	1332	1332	675	972	-0.0146363	0.0197983	758	758	339	460	-0.863909	-1.00517
228	Osgepl1	Osgepl1	Osgepl1	Osgepl1	199	199	101	129	-0.0124062	-0.150915	56	56	29	36	-0.650561	-0.919658
229	Asnsd1	Asnsd1	Asnsd1	Asnsd1	3123	3123	1606	2239	0.00653558	-0.00571149	1220	1220	832	1161	-0.255406	-0.356296
230	Stk17b	Stk17b	Stk17b	Stk17b	5138	5138	2028	2029	-0.375139	-0.866038	4849	4849	1879	1747	-1.07089	-1.75755
231	Hecw2	Hecw2	Hecw2	Hecw2	13	13	5	15	-0.40653	0.674803	10	10	7	11	-0.214593	-0.145589
233	Gtf3c3	Gtf3c3	Gtf3c3	Gtf3c3	1056	1056	227	798	-1.25154	0.0702077	789	789	605	1114	-0.0862863	0.212804
234	Pgap1	Pgap1	Pgap1	Pgap1	2677	2677	146	1093	-3.22983	-0.817898	569	569	256	342	-0.855214	-1.01896
235	Ankrd44	Ankrd44	Ankrd44	Ankrd44	3304	3304	803	2005	-1.07467	-0.246233	1125	1125	831	1390	-0.140198	0.0203382
236	Sf3b1	Sf3b1	Sf3b1	Sf3b1	16685	16685	3981	10364	-1.10134	-0.212602	16561	16561	10985	17542	-0.295464	-0.201795
237	Coq10b	Coq10b	Coq10b	Coq10b	689	689	332	671	-0.0873025	0.436096	1555	1555	1326	1640	0.0669487	-0.208022
238	Hspd1	Hspd1	Hspd1	Hspd1	6233	6233	2488	4196	-0.358933	-0.0965434	2745	2745	2583	3761	0.20902	0.169484
239	Hspe1	Hspe1	Hspe1	Hspe1	2081	2081	1951	1768	0.872881	0.239192	1384	1384	861	1363	-0.387926	-0.30685
240	Mobkl3	Mobkl3	Mobkl3	Mobkl3	2081	2081	1040	1619	-0.034694	0.112185	2962	2962	1827	2447	-0.400285	-0.560351
241	Rftn2	Rftn2	Rftn2	Rftn2	117	117	117	140	0.965003	0.732571	18	18	8	26	-0.864049	0.244289
242	Mars2	Mars2	Mars2	Mars2	187	187	42	106	-1.18695	-0.344305	21	21	18	23	0.0739231	-0.15271
244	Plcl1	Plcl1	Plcl1	Plcl1	45	45	6	57	-1.92597	0.813396	9	9	19	15	1.36136	0.447337
246	Satb2	Satb2	Satb2	Satb2	91	91	26	78	-0.839288	0.251605	40	40	30	70	-0.117826	0.521303
247	#N/A	9130024F11Rik	#N/A	#N/A	#N/A	13	#N/A	11	#N/A	0.230974	#N/A	#N/A	#N/A	#N/A	#N/A	#N/A
249	#N/A	4930558J18Rik	#N/A	#N/A	#N/A	9	#N/A	14	#N/A	1.09942	#N/A	#N/A	#N/A	#N/A	#N/A	#N/A
250	1700066M21Rik	1700066M21Rik	1700066M21Rik	1700066M21Rik	313	313	119	202	-0.428941	-0.157364	156	156	71	75	-0.837863	-1.33981
251	1110034B05Rik	1110034B05Rik	1110034B05Rik	1110034B05Rik	273	273	173	234	0.3077	0.251851	398	398	250	414	-0.373904	-0.227887
252	9430016H08Rik	9430016H08Rik	9430016H08Rik	9430016H08Rik	774	774	515	611	0.378164	0.133181	1048	1048	766	1084	-0.155413	-0.236066
253	Spats2l	Spats2l	Spats2l	Spats2l	125	125	31	130	-1.04356	0.530434	593	593	468	1515	-0.0447247	1.06825
254	Kctd18	Kctd18	Kctd18	Kctd18	536	536	257	452	-0.0944379	0.228399	342	342	349	501	0.325901	0.265915
255	Sgol2	Sgol2	Sgol2	Sgol2	305	305	35	123	-2.15468	-0.835245	66	66	27	54	-0.989745	-0.573124
256	Aox1	Aox1	#N/A	Aox1	35	35	8	37	-1.1549	0.552631	#N/A	11	#N/A	7	#N/A	-0.923579
260	Bzw1	Bzw1	Bzw1	Bzw1	10596	10596	3151	7833	-0.783625	0.0384829	11219	11219	8123	12194	-0.169069	-0.164591
261	Clk1	Clk1	Clk1	Clk1	2881	2881	839	1947	-0.813768	-0.0909458	1817	1817	1537	2104	0.0553429	-0.0732388
262	Ppil3	Ppil3	Ppil3	Ppil3	807	807	490	591	0.246163	0.0249513	461	461	259	448	-0.534833	-0.325998
263	Nif3l1	Nif3l1	Nif3l1	Nif3l1	960	960	468	708	-0.0705168	0.035076	570	570	430	622	-0.109809	-0.158834
264	Orc2	Orc2	Orc2	Orc2	1408	1408	473	892	-0.60765	-0.184145	570	570	363	500	-0.354107	-0.473743
265	Fam126b	Fam126b	Fam126b	Fam126b	552	552	115	371	-1.29641	-0.0988559	329	329	158	211	-0.760955	-0.92522
266	Ndufb3	Ndufb3	Ndufb3	Ndufb3	1079	1079	825	740	0.578695	-0.0697218	768	768	566	744	-0.143489	-0.330569
268	Cflar	Cflar	Cflar	Cflar	5857	5857	1292	4247	-1.21451	0.0106482	41689	41689	44668	64770	0.396362	0.350838
269	Casp8	Casp8	Casp8	Casp8	7205	7205	3120	5799	-0.24145	0.161169	16835	16835	11625	20024	-0.237443	-0.034553
270	Trak2	Trak2	Trak2	Trak2	3764	3764	560	2185	-1.78262	-0.310254	1824	1824	1664	2363	0.164326	0.0886889
271	Stradb	Stradb	Stradb	Stradb	829	829	449	620	0.0813242	0.0552529	252	252	181	249	-0.180541	-0.301947
273	Als2cr4	Als2cr4	Als2cr4	Als2cr4	744	744	456	775	0.259675	0.533173	407	407	243	488	-0.447107	-0.0229609
274	Mpp4	Mpp4	Mpp4	Mpp4	168	168	124	145	0.527441	0.261751	89	89	71	87	-0.0291524	-0.31716
275	Als2	Als2	Als2	Als2	2898	2898	663	1927	-1.16188	-0.114329	1081	1081	937	1174	0.0905316	-0.165736
276	Cdk15	Cdk15	Cdk15	Cdk15	89	89	57	82	0.322616	0.35567	18	18	9	17	-0.696343	-0.364682
277	Fzd7	Fzd7	Fzd7	Fzd7	757	757	372	538	-0.0589809	-0.0183173	2464	2464	2060	3441	0.0384283	0.196998
279	Sumo1	Sumo1	Sumo1	Sumo1	4380	4380	2580	3076	0.20243	-0.0355079	9744	9744	6013	9389	-0.399634	-0.338358
280	Nop58	Nop58	Nop58	Nop58	1585	1585	810	1333	-0.00249217	0.224541	794	794	634	1005	-0.027863	0.0551572
283	Bmpr2	Bmpr2	Bmpr2	Bmpr2	1375	1375	43	742	-4.03029	-0.415523	1111	1111	948	1666	0.0678802	0.299682
284	Fam117b	Fam117b	Fam117b	Fam117b	1918	1918	718	1277	-0.451505	-0.112469	495	495	417	594	0.0493936	-0.0217803
286	Wdr12	Wdr12	Wdr12	Wdr12	1303	1303	592	789	-0.172148	-0.249343	128	128	114	108	0.129545	-0.529369
287	Carf	Carf	Carf	Carf	122	122	9	73	-2.78326	-0.266198	13	13	11	8	0.0552061	-0.973163
288	Nbeal1	Nbeal1	Nbeal1	Nbeal1	843	843	26	400	-4.04855	-0.601038	241	241	175	281	-0.16479	-0.0632525
289	Cyp20a1	Cyp20a1	Cyp20a1	Cyp20a1	1104	1104	346	801	-0.707763	0.0114987	362	362	261	413	-0.175081	-0.0946372
290	Abi2	Abi2	Abi2	Abi2	1079	1079	334	526	-0.725634	-0.562101	1290	1290	735	899	-0.514701	-0.805703
291	Raph1	Raph1	Raph1	Raph1	1381	1381	338	790	-1.06443	-0.331383	380	380	267	374	-0.212288	-0.307679
292	Cd28	Cd28	Cd28	Cd28	7017	7017	718	1712	-2.32267	-1.56075	739	739	93	123	-2.69201	-2.87035
294	#N/A	Icos	Icos	#N/A	#N/A	43	#N/A	13	#N/A	-1.24476	10	#N/A	5	#N/A	-0.690945	#N/A
295	Pard3b	Pard3b	Pard3b	Pard3b	19	19	7	12	-0.469736	-0.18707	13	13	18	21	0.760024	0.404006
296	Nrp2	Nrp2	Nrp2	Nrp2	26663	26663	3485	16913	-1.96959	-0.182339	47305	47305	45857	73385	0.251937	0.348672
297	Ino80d	Ino80d	Ino80d	Ino80d	2207	2207	327	1189	-1.78846	-0.41794	1159	1159	1139	1700	0.271646	0.267811
298	Ndufs1	Ndufs1	Ndufs1	Ndufs1	3573	3573	1347	2556	-0.441366	-0.00888143	2211	2211	1650	2640	-0.125437	-0.0289793
299	Eef1b2	Eef1b2	Eef1b2	Eef1b2	8869	8869	8435	8350	0.893601	0.387365	6025	6025	5250	8141	0.0981423	0.149422
306	Fastkd2	Fastkd2	Fastkd2	Fastkd2	936	936	464	775	-0.0463788	0.202025	466	466	428	653	0.174021	0.201888
308	Klf7	Klf7	Klf7	Klf7	165	165	21	93	-2.00365	-0.352445	386	386	429	802	0.449027	0.770007
309	Creb1	Creb1	Creb1	Creb1	2530	2530	725	1438	-0.837014	-0.340685	1658	1658	1165	1617	-0.212307	-0.32092
310	Mettl21a	Mettl21a	Mettl21a	Mettl21a	541	541	382	420	0.463819	0.109099	226	226	135	226	-0.446256	-0.284663
311	2810408I11Rik	2810408I11Rik	2810408I11Rik	2810408I11Rik	32	32	11	15	-0.570948	-0.615253	66	66	32	65	-0.745566	-0.306263
312	Ccnyl1	Ccnyl1	Ccnyl1	Ccnyl1	498	498	132	392	-0.949165	0.129038	568	568	423	728	-0.128412	0.0732137
313	Fzd5	Fzd5	Fzd5	Fzd5	509	509	110	359	-1.24352	-0.0293071	556	556	581	695	0.360163	0.037101
314	Plekhm3	Plekhm3	Plekhm3	Plekhm3	5238	5238	1066	3604	-1.33074	-0.0650489	5407	5407	5308	7604	0.270122	0.207106
321	D630023F18Rik	D630023F18Rik	#N/A	#N/A	131	131	52	25	-0.36646	-1.91078	#N/A	#N/A	#N/A	#N/A	#N/A	#N/A
322	Idh1	Idh1	Idh1	Idh1	19820	19820	6445	9454	-0.654701	-0.593589	2820	2820	1429	2574	-0.683858	-0.416484
323	Pikfyve	Pikfyve	Pikfyve	Pikfyve	6706	6706	643	3159	-2.41641	-0.611602	2156	2156	2370	5114	0.433294	0.961239
326	Mtap2	Mtap2	Mtap2	Mtap2	38	38	9	135	-1.10476	2.29886	50	50	58	178	0.50973	1.54492
327	#N/A	#N/A	Unc80	Unc80	#N/A	#N/A	#N/A	#N/A	#N/A	#N/A	104	104	72	174	-0.233391	0.457259
328	Rpe	Rpe	Rpe	Rpe	1795	1795	836	1345	-0.136399	0.057984	3020	3020	2632	3991	0.0983949	0.117378
329	1110028C15Rik	1110028C15Rik	1110028C15Rik	1110028C15Rik	975	975	327	677	-0.609986	-0.0518722	1306	1306	932	1224	-0.189943	-0.378334
330	Acadl	Acadl	Acadl	Acadl	2442	2442	1673	1581	0.420346	-0.15285	3610	3610	4004	4410	0.446217	0.00396
332	Lancl1	Lancl1	Lancl1	Lancl1	750	750	475	667	0.306973	0.305109	337	337	212	399	-0.371723	-0.0411656
335	Ikzf2	Ikzf2	Ikzf2	Ikzf2	45	45	21	42	-0.133027	0.373767	20	20	16	48	-0.0249662	0.974229
338	Bard1	Bard1	Bard1	Bard1	125	125	30	73	-1.09074	-0.301204	59	59	39	33	-0.299674	-1.11983
340	Atic	Atic	Atic	Atic	2059	2059	1051	1581	-0.00418423	0.0932534	660	660	513	830	-0.0667046	0.0458179
341	Fn1	Fn1	Fn1	Fn1	310	310	442	378	1.47728	0.760207	129	129	609	383	2.53458	1.28441
343	Mreg	Mreg	Mreg	Mreg	32	32	14	47	-0.225387	1.02562	75	75	54	57	-0.176797	-0.679444
344	Pecr	Pecr	Pecr	Pecr	87	87	119	114	1.41616	0.863228	19	19	22	34	0.505204	0.551998
346	Xrcc5	Xrcc5	Xrcc5	Xrcc5	28	28	32	43	1.15396	1.08931	12	12	10	12	0.0333751	-0.281893
347	42433	42433	#N/A	42433	13	13	16	14	1.25493	0.575981	#N/A	9	#N/A	7	#N/A	-0.63732
348	Smarcal1	Smarcal1	Smarcal1	Smarcal1	1292	1292	630	997	-0.0701765	0.100415	417	417	452	695	0.412945	0.452041
350	Rpl37a	Rpl37a	Rpl37a	Rpl37a	11013	11013	12127	9609	1.105	0.277614	8186	8186	6888	11056	0.047714	0.148777
352	Igfbp5	Igfbp5	#N/A	#N/A	18	18	12	8	0.377983	-0.688416	#N/A	#N/A	#N/A	#N/A	#N/A	#N/A
356	Tns1	Tns1	Tns1	Tns1	3805	3805	703	2359	-1.47019	-0.215346	120	120	77	106	-0.342871	-0.463277
358	Cxcr2	Cxcr2	Cxcr2	Cxcr2	208	208	71	125	-0.584123	-0.26009	118	118	95	158	-0.0159804	0.136194
360	Arpc2	Arpc2	Arpc2	Arpc2	44655	44655	30484	36301	0.415226	0.175553	52016	52016	39567	58011	-0.0978692	-0.127448
362	Aamp	Aamp	Aamp	Aamp	6906	6906	4104	4463	0.215172	-0.155467	3680	3680	3160	4529	0.0770043	0.0146666
363	Pnkd	Pnkd	Pnkd	Pnkd	780	780	702	554	0.813862	-0.0192183	328	328	285	412	0.0940162	0.0441139
364	Tmbim1	Tmbim1	Tmbim1	Tmbim1	4777	4777	2544	3945	0.0569885	0.198281	3919	3919	2304	3118	-0.469537	-0.614662
365	Gm216	Gm216	#N/A	Gm216	24	24	13	14	0.0809317	-0.301211	#N/A	5	#N/A	9	#N/A	0.552862
366	Slc11a1	Slc11a1	Slc11a1	Slc11a1	26103	26103	17382	20112	0.379373	0.0982067	12360	12360	10504	13554	0.0620477	-0.151778
367	Ctdsp1	Ctdsp1	Ctdsp1	Ctdsp1	9080	9080	4760	6215	0.0342653	-0.0725704	3804	3804	3188	3767	0.0419212	-0.298911
370	Usp37	Usp37	Usp37	Usp37	910	910	272	649	-0.776077	-0.0132797	715	715	547	698	-0.0895963	-0.31948
371	Rqcd1	Rqcd1	Rqcd1	Rqcd1	3719	3719	1225	2450	-0.636101	-0.127761	2249	2249	1607	2485	-0.188113	-0.14085
373	Zfp142	Zfp142	Zfp142	Zfp142	1120	1120	230	673	-1.31748	-0.260417	302	302	347	500	0.496984	0.442418
374	Bcs1l	Bcs1l	Bcs1l	Bcs1l	376	376	290	313	0.591104	0.209721	68	68	42	121	-0.397429	0.545828
375	Rnf25	Rnf25	Rnf25	Rnf25	2699	2699	1697	1928	0.296542	-0.0109531	2170	2170	1668	2335	-0.082782	-0.179082
376	Stk36	Stk36	Stk36	Stk36	184	184	60	142	-0.649937	0.100475	69	69	31	93	-0.855207	0.145588
377	Ttll4	Ttll4	Ttll4	Ttll4	819	819	68	356	-2.62276	-0.727452	133	133	138	176	0.349709	0.119233
378	Cyp27a1	Cyp27a1	Cyp27a1	Cyp27a1	1812	1812	1272	1149	0.455477	-0.182822	271	271	362	401	0.714199	0.280384
380	Wnt6	Wnt6	Wnt6	Wnt6	127	127	184	227	1.49966	1.31124	361	361	287	511	-0.0341466	0.216442
388	Nhej1	Nhej1	Nhej1	Nhej1	229	229	181	206	0.626272	0.32148	103	103	99	110	0.239349	-0.189739
390	1810031K17Rik	1810031K17Rik	1810031K17Rik	1810031K17Rik	6281	6281	3918	4807	0.285113	0.0885068	10161	10161	7327	8417	-0.174957	-0.556477
391	Fam134a	Fam134a	Fam134a	Fam134a	7802	7802	5055	5874	0.339857	0.0648644	8848	8848	6162	7984	-0.225161	-0.433053
392	Zfand2b	Zfand2b	Zfand2b	Zfand2b	1277	1277	1021	1111	0.643154	0.273438	2383	2383	2098	3559	0.113018	0.293861
393	Abcb6	Abcb6	Abcb6	Abcb6	986	986	407	571	-0.310504	-0.313679	442	442	196	291	-0.876029	-0.887534
394	Atg9a	Atg9a	Atg9a	Atg9a	4264	4264	1193	1797	-0.87157	-0.772216	3529	3529	2192	2306	-0.390206	-0.898647
395	Ankzf1	Ankzf1	Ankzf1	Ankzf1	890	890	404	477	-0.173419	-0.425369	502	502	415	537	0.0222062	-0.18754
396	Glb1l	Glb1l	Glb1l	Glb1l	1077	1077	440	639	-0.32539	-0.278723	408	408	435	639	0.389119	0.362339
397	Stk16	Stk16	Stk16	Stk16	1727	1727	891	1156	0.0112248	-0.104751	773	773	734	1174	0.222063	0.318031
398	Tuba4a	Tuba4a	Tuba4a	Tuba4a	2283	2283	1261	1024	0.109626	-0.682293	2339	2339	1263	997	-0.592206	-1.51492
399	Dnajb2	Dnajb2	Dnajb2	Dnajb2	646	646	388	458	0.230465	-0.0218153	385	385	378	495	0.270228	0.0777282
400	Ptprn	Ptprn	Ptprn	Ptprn	19	19	29	62	1.56775	2.17207	23	23	50	118	1.4117	2.06889
402	Dnpep	Dnpep	Dnpep	Dnpep	2351	2351	1612	1794	0.421548	0.0842666	1170	1170	808	1275	-0.237263	-0.160815
405	Speg	Speg	Speg	Speg	1437	1437	1906	2467	1.37338	1.25398	152	152	273	310	1.1409	0.742947
406	Gmppa	Gmppa	Gmppa	Gmppa	3028	3028	1919	2040	0.307971	-0.095425	1460	1460	1150	1668	-0.0475416	-0.0926614
408	Chpf	Chpf	Chpf	Chpf	147	147	208	190	1.46573	0.843918	105	105	167	217	0.965324	0.761851
409	#N/A	Tmem198	#N/A	#N/A	#N/A	8	#N/A	5	#N/A	-0.199806	#N/A	#N/A	#N/A	#N/A	#N/A	#N/A
412	Stk11ip	Stk11ip	Stk11ip	Stk11ip	2044	2044	910	1761	-0.201443	0.259349	470	470	535	819	0.483546	0.516279
413	Slc4a3	Slc4a3	#N/A	#N/A	17	17	7	19	-0.310735	0.63047	#N/A	#N/A	#N/A	#N/A	#N/A	#N/A
415	#N/A	#N/A	Epha4	Epha4	#N/A	#N/A	#N/A	#N/A	#N/A	#N/A	247	247	334	524	0.731805	0.799956
417	Sgpp2	Sgpp2	Sgpp2	Sgpp2	25	25	19	19	0.56697	0.0779962	9	9	20	23	1.43494	1.05945
418	Farsb	Farsb	Farsb	Farsb	1703	1703	931	1285	0.0947623	0.0680505	594	594	438	693	-0.142709	-0.0624152
420	Acsl3	Acsl3	Acsl3	Acsl3	1026	1026	273	424	-0.943847	-0.800377	68	68	55	73	-0.00929592	-0.182136
421	Utp14b	Utp14b	Utp14b	Utp14b	302	302	57	172	-1.43817	-0.337591	35	35	26	36	-0.131513	-0.243324
424	Ap1s3	Ap1s3	Ap1s3	Ap1s3	332	332	201	252	0.241898	0.0765741	249	249	204	258	0.00920664	-0.23348
425	Wdfy1	Wdfy1	Wdfy1	Wdfy1	3044	3044	864	2524	-0.850806	0.204101	3678	3678	3348	5306	0.161161	0.243877
426	Mrpl44	Mrpl44	Mrpl44	Mrpl44	1345	1345	827	1023	0.26432	0.0795579	1074	1074	936	1273	0.0983625	-0.0395771
427	Serpine2	Serpine2	Serpine2	Serpine2	17	17	75	53	3.09502	2.10539	80	80	147	97	1.17315	-0.00682531
429	Cul3	Cul3	Cul3	Cul3	5177	5177	1878	3892	-0.496904	0.0627599	7163	7163	5564	8900	-0.0676519	0.0284213
430	Dock10	Dock10	Dock10	Dock10	7713	7713	940	4545	-2.07046	-0.28864	8993	8993	6647	10384	-0.139309	-0.0773308
433	Rhbdd1	Rhbdd1	Rhbdd1	Rhbdd1	2211	2211	819	1883	-0.466726	0.242686	1508	1508	1115	1423	-0.138791	-0.368489
435	#N/A	#N/A	Col4a3	Col4a3	#N/A	#N/A	#N/A	#N/A	#N/A	#N/A	10	10	5	10	-0.690945	-0.281315
436	Mff	Mff	Mff	Mff	2857	2857	1541	2432	0.0753582	0.241997	3524	3524	2352	3309	-0.286525	-0.375625
438	Agfg1	Agfg1	Agfg1	Agfg1	4501	4501	1016	3297	-1.18128	0.0252738	12024	12024	7741	13676	-0.338532	-0.0990893
443	Pid1	Pid1	Pid1	Pid1	15211	15211	3912	9035	-0.993125	-0.277149	24522	24522	15083	21798	-0.404362	-0.454698
444	Dner	Dner	Dner	Dner	112	112	17	91	-1.74886	0.174593	54	54	16	52	-1.4517	-0.338471
445	Trip12	Trip12	Trip12	Trip12	20761	20761	3251	13583	-1.7089	-0.137706	26011	26011	21422	34524	0.0167595	0.123658
446	Fbxo36	Fbxo36	Fbxo36	Fbxo36	77	77	118	82	1.57979	0.56425	52	52	27	68	-0.6466	0.10199
448	A530032D15Rik	A530032D15Rik	A530032D15Rik	A530032D15Rik	323	323	152	149	-0.121401	-0.641492	2501	2501	1210	1612	-0.750655	-0.918415
449	Gm7609	Gm7609	Gm7609	Gm7609	521	521	62	163	-2.10344	-1.20152	960	960	382	453	-1.03246	-1.36808
450	C130026I21Rik	C130026I21Rik	C130026I21Rik	C130026I21Rik	277	277	28	89	-2.3369	-1.1627	3357	3357	310	643	-3.13958	-2.66884
451	Sp110	Sp110	Sp110	Sp110	13603	13603	5423	10025	-0.36076	0.0340433	33629	33629	32945	49686	0.267141	0.278313
452	Sp140	Sp140	Sp140	Sp140	5743	5743	2411	4647	-0.286167	0.168857	26212	26212	23420	34377	0.134301	0.106396
453	Sp100	Sp100	Sp100	Sp100	28083	28083	8724	17213	-0.720633	-0.231831	46124	46124	35114	56344	-0.0966827	0.00392465
454	A630001G21Rik	A630001G21Rik	A630001G21Rik	A630001G21Rik	1664	1664	557	1015	-0.612834	-0.238787	1781	1781	2084	3238	0.523422	0.577566
455	Cab39	Cab39	Cab39	Cab39	14491	14491	4225	9890	-0.812125	-0.0767477	7194	7194	5544	7546	-0.079077	-0.215898
456	Itm2c	Itm2c	Itm2c	Itm2c	13624	13624	7022	8084	0.00980004	-0.27864	11344	11344	7425	12054	-0.314674	-0.197235
458	#N/A	Gpr55	Gpr55	Gpr55	#N/A	8	#N/A	5	#N/A	-0.199806	33	33	5	6	-2.39968	-2.71653
461	Psmd1	Psmd1	Psmd1	Psmd1	10052	10052	4252	6416	-0.275267	-0.173368	6159	6159	4326	6252	-0.212869	-0.263193
462	Htr2b	Htr2b	Htr2b	Htr2b	140	140	75	168	0.0654567	0.736802	38	38	85	124	1.45493	1.41877
463	Armc9	Armc9	Armc9	Armc9	234	234	95	182	-0.334247	0.111729	53	53	25	43	-0.784563	-0.584941
464	B3gnt7	B3gnt7	B3gnt7	B3gnt7	6	6	125	125	5.30857	4.82186	5	5	53	38	3.66661	2.61423
465	Ncl	Ncl	Ncl	Ncl	16790	16790	8118	12775	-0.0824086	0.0800867	9000	9000	8089	12540	0.142823	0.193718
468	#N/A	C130036L24Rik	C130036L24Rik	C130036L24Rik	#N/A	13	#N/A	9	#N/A	-0.0555154	5	5	6	12	0.547323	0.96247
471	Ptma	Ptma	Ptma	Ptma	36614	36614	25368	28902	0.436609	0.13314	34487	34487	32915	49361	0.22948	0.232499
472	Pde6d	Pde6d	Pde6d	Pde6d	1185	1185	872	910	0.523448	0.0934066	786	786	467	698	-0.454225	-0.456045
473	Cops7b	Cops7b	Cops7b	Cops7b	1088	1088	486	734	-0.196622	-0.0934474	597	597	471	791	-0.045205	0.121105
475	Dis3l2	Dis3l2	Dis3l2	Dis3l2	904	904	474	668	0.0345546	0.0378856	472	472	356	679	-0.110088	0.239752
483	Eif4e2	Eif4e2	Eif4e2	Eif4e2	5423	5423	2442	3470	-0.185025	-0.169784	5300	5300	4468	6202	0.0504238	-0.0580773
485	Gigyf2	Gigyf2	Gigyf2	Gigyf2	4187	4187	582	2173	-1.88068	-0.471843	1105	1105	1130	1644	0.329028	0.288318
490	Inpp5d	Inpp5d	Inpp5d	Inpp5d	18628	18628	5170	9770	-0.883229	-0.456672	1840	1840	1087	1187	-0.462525	-0.917127
491	Atg16l1	Atg16l1	Atg16l1	Atg16l1	2262	2262	718	1424	-0.689482	-0.19327	2167	2167	2515	3745	0.51162	0.504425
493	Sag	Sag	#N/A	#N/A	13	13	12	6	0.842426	-0.632212	#N/A	#N/A	#N/A	#N/A	#N/A	#N/A
494	Dgkd	Dgkd	Dgkd	Dgkd	6560	6560	1761	4648	-0.931271	-0.022719	840	840	1121	1703	0.713021	0.73472
495	Usp40	Usp40	Usp40	Usp40	1006	1006	287	721	-0.843323	-0.00619196	858	858	724	1220	0.0517922	0.222985
496	Ugt1a10	Ugt1a10	Ugt1a10	Ugt1a10	10317	10317	5953	7600	0.172659	0.0334136	5460	5460	3565	5827	-0.318202	-0.190963
497	Ugt1a9	Ugt1a9	Ugt1a9	Ugt1a9	10437	10437	6019	7703	0.171883	0.036151	5491	5491	3637	5930	-0.297523	-0.173853
498	Ugt1a7c	Ugt1a7c	Ugt1a7c	Ugt1a7c	13535	13535	7060	9834	0.0270415	0.0135215	7877	7877	4740	7391	-0.435962	-0.37669
499	Ugt1a6b	Ugt1a6b	Ugt1a6b	Ugt1a6b	10152	10152	5935	7502	0.19155	0.0379489	5443	5443	3551	5822	-0.319379	-0.187703
500	Ugt1a6a	Ugt1a6a	Ugt1a6a	Ugt1a6a	10188	10188	5942	7536	0.188143	0.0393657	5469	5469	3551	5841	-0.326254	-0.189877
501	Ugt1a5	Ugt1a5	Ugt1a5	Ugt1a5	10123	10123	5910	7475	0.189587	0.0368743	5414	5414	3519	5783	-0.324732	-0.189692
502	Ugt1a2	Ugt1a2	Ugt1a2	Ugt1a2	10121	10121	5910	7474	0.189872	0.0369664	5414	5414	3518	5783	-0.325142	-0.189692
503	#N/A	#N/A	#N/A	Dnajb3	#N/A	#N/A	#N/A	#N/A	#N/A	#N/A	#N/A	10	#N/A	7	#N/A	-0.787538
504	Ugt1a1	Ugt1a1	Ugt1a1	Ugt1a1	10137	10137	5915	7479	0.188813	0.0356523	5417	5417	3522	5786	-0.324302	-0.189743
505	Heatr7b1	Heatr7b1	Heatr7b1	Heatr7b1	86	86	10	18	-2.12895	-1.77605	13	13	11	8	0.0552061	-0.973163
506	Hjurp	Hjurp	Hjurp	Hjurp	1965	1965	211	577	-2.25276	-1.29336	596	596	287	533	-0.757243	-0.445898
507	A730008H23Rik	A730008H23Rik	A730008H23Rik	A730008H23Rik	1171	1171	58	306	-3.36765	-1.46146	338	338	146	299	-0.913747	-0.461516
511	LOC100503197	LOC100503197	LOC100503197	LOC100503197	15	15	12	9	0.638393	-0.259838	12	12	23	26	1.22593	0.82477
512	Arl4c	Arl4c	Arl4c	Arl4c	17830	17830	6977	12971	-0.387627	0.0153492	1785	1785	2941	3669	1.01711	0.754606
513	Sh3bp4	Sh3bp4	Sh3bp4	Sh3bp4	138	138	119	157	0.751588	0.659905	2448	2448	1476	2235	-0.433094	-0.416126
514	Agap1	Agap1	Agap1	Agap1	3466	3466	1606	3663	-0.143796	0.554101	124	124	315	420	1.64071	1.47439
516	Gbx2	Gbx2	#N/A	#N/A	14	14	11	11	0.612193	0.125198	#N/A	#N/A	#N/A	#N/A	#N/A	#N/A
520	Cops8	Cops8	Cops8	Cops8	2961	2961	1583	2192	0.0625699	0.0405276	2777	2777	2392	3889	0.0814746	0.201045
521	Mlph	Mlph	Mlph	Mlph	16	16	7	25	-0.22414	1.1112	12	12	18	18	0.874241	0.297619
523	Rab17	Rab17	#N/A	#N/A	21	21	14	6	0.378416	-1.318	#N/A	#N/A	#N/A	#N/A	#N/A	#N/A
524	Lrrfip1	Lrrfip1	Lrrfip1	Lrrfip1	6776	6776	1283	4418	-1.43486	-0.142671	2719	2719	3295	4751	0.573967	0.520317
526	Ramp1	Ramp1	Ramp1	Ramp1	39	39	58	37	1.53458	0.397124	24	24	27	18	0.464435	-0.695653
527	Ube2f	Ube2f	Ube2f	Ube2f	2881	2881	1715	2241	0.217624	0.111934	10459	10459	6325	11220	-0.428813	-0.18349
528	Scly	Scly	Scly	Scly	2267	2267	1225	1545	0.0779884	-0.0788061	1180	1180	1064	1608	0.147483	0.161646
531	#N/A	Fam132b	Fam132b	Fam132b	#N/A	6	#N/A	8	#N/A	0.873614	15	15	7	15	-0.793003	-0.282473
532	Ilkap	Ilkap	Ilkap	Ilkap	1201	1201	880	996	0.517276	0.204325	620	620	603	981	0.256626	0.377105
534	Hes6	Hes6	Hes6	Hes6	1139	1139	763	736	0.387934	-0.155603	421	421	349	450	0.0261866	-0.188661
535	Per2	Per2	Per2	Per2	85	85	36	82	-0.272885	0.421902	81	81	140	117	1.08492	0.245381
536	Traf3ip1	Traf3ip1	Traf3ip1	Traf3ip1	440	440	133	292	-0.759705	-0.117129	179	179	169	284	0.213699	0.380901
537	Asb1	Asb1	Asb1	Asb1	220	220	57	153	-0.981416	-0.0495723	183	183	137	177	-0.120785	-0.332684
539	Hdac4	Hdac4	Hdac4	Hdac4	672	672	71	351	-2.27521	-0.462506	94	94	93	136	0.280984	0.247781
540	Ndufa10	Ndufa10	Ndufa10	Ndufa10	3253	3253	2242	2535	0.428993	0.114576	1904	1904	1689	2533	0.123916	0.126987
549	Myeov2	Myeov2	Myeov2	Myeov2	1870	1870	1800	1620	0.910896	0.267303	1825	1825	1090	1841	-0.44674	-0.272208
551	Gpc1	Gpc1	Gpc1	Gpc1	649	649	457	580	0.459872	0.312138	813	813	1346	1194	1.02402	0.269622
553	#N/A	Ankmy1	Ankmy1	Ankmy1	#N/A	19	#N/A	19	#N/A	0.471293	9	9	7	31	-0.0647671	1.48787
554	Dusp28	Dusp28	Dusp28	Dusp28	754	754	395	628	0.0332775	0.210529	1951	1951	1574	2025	-0.012989	-0.231097
555	Rnpepl1	Rnpepl1	Rnpepl1	Rnpepl1	5846	5846	2954	3759	-0.0187829	-0.16273	6454	6454	6791	9894	0.370212	0.331535
556	9430060I03Rik	9430060I03Rik	9430060I03Rik	9430060I03Rik	91	91	34	51	-0.453367	-0.360349	56	56	66	82	0.532732	0.26489
557	Capn10	Capn10	Capn10	Capn10	602	602	306	423	-0.0102324	-0.0347311	443	443	444	678	0.299957	0.329084
558	Gpr35	Gpr35	Gpr35	Gpr35	413	413	321	417	0.602231	0.488126	1161	1161	450	764	-1.07039	-0.888424
560	Kif1a	Kif1a	Kif1a	Kif1a	29	29	20	24	0.427834	0.20041	450	450	439	735	0.261011	0.422908
563	Sned1	#N/A	Sned1	Sned1	9	#N/A	11	#N/A	1.2403	#N/A	7	7	8	11	0.481397	0.36211
564	Mterfd2	Mterfd2	Mterfd2	Mterfd2	562	562	369	446	0.358954	0.140805	466	466	295	523	-0.362705	-0.118309
565	Pask	Pask	Pask	Pask	135	135	13	62	-2.40278	-0.647373	15	15	8	8	-0.603205	-1.17796
566	Ppp1r7	Ppp1r7	Ppp1r7	Ppp1r7	2277	2277	1283	1719	0.138374	0.0687972	1738	1738	1353	1888	-0.0644727	-0.165378
568	Hdlbp	Hdlbp	Hdlbp	Hdlbp	16057	16057	3990	8267	-1.04273	-0.483395	10721	10721	7176	10016	-0.282395	-0.382948
569	42615	42615	42615	42615	10962	10962	4968	8261	-0.175775	0.0662427	9543	9543	6417	10847	-0.275751	-0.100037
570	Farp2	Farp2	Farp2	Farp2	182	182	46	85	-1.01689	-0.623414	69	69	40	55	-0.488646	-0.610742
571	Stk25	Stk25	Stk25	Stk25	2530	2530	1145	1656	-0.177781	-0.13706	1277	1277	1123	1753	0.111376	0.172233
573	Thap4	Thap4	Thap4	Thap4	1034	1034	609	729	0.202244	-0.0298749	671	671	485	743	-0.171502	-0.137746
574	Atg4b	Atg4b	Atg4b	Atg4b	1980	1980	1158	1445	0.192116	0.0199339	1385	1385	1165	1562	0.0472277	-0.111302
575	Dtymk	Dtymk	Dtymk	Dtymk	479	479	278	350	0.180997	0.021689	169	169	123	189	-0.161437	-0.123371
576	Ing5	Ing5	Ing5	Ing5	940	940	377	692	-0.35203	0.0324726	503	503	525	617	0.35846	0.00989018
577	D2hgdh	D2hgdh	D2hgdh	D2hgdh	630	630	363	528	0.170572	0.219505	71	71	53	105	-0.124785	0.279276
582	#N/A	#N/A	#N/A	Pdcd1	#N/A	#N/A	#N/A	#N/A	#N/A	#N/A	#N/A	10	#N/A	20	#N/A	0.708882
583	Fam174a	Fam174a	Fam174a	Fam174a	2810	2810	1353	1782	-0.0884063	-0.182696	1877	1877	1367	2216	-0.160615	-0.0452877
584	St8sia4	St8sia4	St8sia4	St8sia4	3500	3500	799	2350	-1.16501	-0.100324	2255	2255	1125	2104	-0.706358	-0.38479
588	D1Ertd622e	D1Ertd622e	D1Ertd622e	D1Ertd622e	6430	6430	2644	4722	-0.316091	0.0289449	9733	9733	9617	14793	0.279487	0.319135
589	Ppip5k2	Ppip5k2	Ppip5k2	Ppip5k2	2929	2929	401	1883	-1.90251	-0.163	2455	2455	2933	4968	0.553417	0.732096
590	Gin1	Gin1	Gin1	Gin1	377	377	150	192	-0.363424	-0.498862	191	191	126	186	-0.303117	-0.322876
591	Pam	Pam	Pam	Pam	4676	4676	1423	3221	-0.750308	-0.063398	2161	2161	1485	3053	-0.244431	0.213698
592	#N/A	B230216N24Rik	B230216N24Rik	B230216N24Rik	#N/A	11	#N/A	9	#N/A	0.182595	18	18	11	13	-0.410069	-0.748153
597	#N/A	#N/A	Rnf152	Rnf152	#N/A	#N/A	#N/A	#N/A	#N/A	#N/A	7	7	18	13	1.6402	0.60038
598	Pign	Pign	Pign	Pign	1070	1070	162	923	-1.75702	0.261126	1115	1115	1313	1752	0.532556	0.367107
599	2310035C23Rik	2310035C23Rik	2310035C23Rik	2310035C23Rik	1705	1705	297	1016	-1.55497	-0.272479	1718	1718	1201	1996	-0.219687	-0.0684334
600	Tnfrsf11a	Tnfrsf11a	Tnfrsf11a	Tnfrsf11a	2240	2240	1233	3060	0.104663	0.924355	2854	2854	2472	4736	0.0894775	0.445849
601	Zcchc2	Zcchc2	Zcchc2	Zcchc2	6017	6017	914	4308	-1.75269	-0.00765964	8691	8691	11015	18379	0.638656	0.795637
602	Phlpp1	Phlpp1	Phlpp1	Phlpp1	1578	1578	612	1817	-0.400449	0.677778	2311	2311	4309	6723	1.19558	1.25573
603	Bcl2	Bcl2	Bcl2	Bcl2	216	216	62	116	-0.83383	-0.42221	39	39	91	95	1.51587	0.997554
604	Kdsr	Kdsr	Kdsr	Kdsr	816	816	321	545	-0.379911	-0.107927	117	117	67	85	-0.506772	-0.744854
605	Vps4b	Vps4b	Vps4b	Vps4b	7662	7662	2621	5738	-0.581592	0.0571922	7872	7872	6159	8405	-0.0572448	-0.190299
607	Serpinb12	Serpinb12	#N/A	Serpinb12	17	17	9	19	0.0479996	0.63047	#N/A	7	#N/A	9	#N/A	0.0765505
615	Serpinb2	Serpinb2	Serpinb2	Serpinb2	76	76	15	60	-1.37006	0.133086	37904	37904	19130	33281	-0.689722	-0.472469
616	Serpinb10-ps	Serpinb10-ps	Serpinb10-ps	Serpinb10-ps	41	41	51	23	1.27746	-0.358182	49	49	37	48	-0.108152	-0.313761
617	Serpinb8	Serpinb8	Serpinb8	Serpinb8	2995	2995	1011	1911	-0.600735	-0.173853	939	939	715	1625	-0.096379	0.506372
620	Dsel	Dsel	Dsel	Dsel	474	474	145	287	-0.742499	-0.249387	786	786	606	710	-0.0784091	-0.431458
622	Tsn	Tsn	Tsn	Tsn	3684	3684	1635	2575	-0.205976	-0.0423327	1918	1918	1577	2254	0.0143672	-0.0519318
623	Mki67ip	Mki67ip	Mki67ip	Mki67ip	2029	2029	1128	1444	0.118985	-0.0163307	758	758	647	869	0.068344	-0.0876479
624	Clasp1	Clasp1	Clasp1	Clasp1	2349	2349	486	1308	-1.30687	-0.370292	1264	1264	949	1446	-0.116715	-0.0907403
629	Ralb	Ralb	Ralb	Ralb	7206	7206	3307	4999	-0.157675	-0.0531918	6841	6841	5949	7981	0.0952264	-0.0624564
630	Tmem185b	Tmem185b	Tmem185b	Tmem185b	1491	1491	599	1077	-0.349612	0.00510378	1192	1192	1013	1439	0.0620312	-0.0131361
631	Epb4.1l5	Epb4.1l5	Epb4.1l5	Epb4.1l5	34	34	9	26	-0.945035	0.0869823	49	49	26	28	-0.615322	-1.08843
632	Ptpn4	Ptpn4	Ptpn4	Ptpn4	306	306	30	135	-2.38122	-0.705773	123	123	43	66	-1.21732	-1.18126
633	Tmem177	Tmem177	Tmem177	Tmem177	334	334	260	246	0.604416	0.0331622	124	124	98	138	-0.04265	-0.130368
636	Tmem37	Tmem37	Tmem37	Tmem37	1148	1148	2289	1525	1.96144	0.883969	101	101	35	61	-1.22949	-1.01066
637	Dbi	Dbi	Dbi	Dbi	5700	5700	3824	3832	0.390107	-0.0984955	4020	4020	2756	4323	-0.247822	-0.179977
638	3110009E18Rik	3110009E18Rik	3110009E18Rik	3110009E18Rik	45	45	33	42	0.516942	0.373767	25	25	21	24	0.0450053	-0.341973
639	Steap3	Steap3	Steap3	Steap3	9599	9599	3871	4366	-0.344175	-0.662193	1265	1265	890	753	-0.210447	-1.0331
641	Marco	Marco	Marco	Marco	748	748	757	265	0.983094	-1.02239	909	909	1265	540	0.773483	-1.03595
644	Insig2	Insig2	Insig2	Insig2	1007	1007	442	913	-0.221909	0.332946	1070	1070	709	1027	-0.296922	-0.343953
645	Ccdc93	Ccdc93	Ccdc93	Ccdc93	4614	4614	693	2039	-1.76897	-0.703761	1387	1387	1249	1639	0.14558	-0.043968
647	Ddx18	Ddx18	Ddx18	Ddx18	2228	2228	1197	1737	0.0696655	0.115208	903	903	769	1300	0.0650362	0.240866
649	Actr3	Actr3	Actr3	Actr3	44428	44428	20933	48958	-0.119693	0.61444	55534	55534	48745	82233	0.108671	0.281526
650	Slc35f5	Slc35f5	Slc35f5	Slc35f5	3228	3228	1474	3626	-0.164899	0.642081	1421	1421	1579	2243	0.448856	0.373677
654	Mgat5	Mgat5	Mgat5	Mgat5	1995	1995	111	1098	-3.20078	-0.387112	188	188	214	277	0.483365	0.274184
655	#N/A	#N/A	Tmem163	Tmem163	#N/A	#N/A	#N/A	#N/A	#N/A	#N/A	7	7	6	11	0.0729952	0.36211
656	#N/A	#N/A	Acmsd	Acmsd	#N/A	#N/A	#N/A	#N/A	#N/A	#N/A	7	7	5	7	-0.184753	-0.279839
657	Ccnt2	Ccnt2	Ccnt2	Ccnt2	1596	1596	156	873	-2.38821	-0.395999	802	802	1011	1330	0.630809	0.444879
659	Rab3gap1	Rab3gap1	Rab3gap1	Rab3gap1	3124	3124	779	1881	-1.03762	-0.257515	2101	2101	1407	2206	-0.281645	-0.214451
660	Zranb3	Zranb3	Zranb3	Zranb3	2194	2194	827	1613	-0.441569	0.0305472	622	622	964	2067	0.928755	1.44757
661	R3hdm1	R3hdm1	R3hdm1	R3hdm1	4795	4795	796	2294	-1.62459	-0.589277	920	920	942	1535	0.330837	0.453666
663	Ubxn4	Ubxn4	Ubxn4	Ubxn4	6649	6649	2383	4568	-0.514346	-0.0672069	4538	4538	3620	5071	-0.0292777	-0.124603
665	Mcm6	Mcm6	Mcm6	Mcm6	1517	1517	1235	2379	0.669228	1.12343	948	948	1416	2483	0.875555	1.10421
666	Dars	Dars	Dars	Dars	2630	2630	1817	3271	0.432469	0.789002	1204	1204	957	1664	-0.0344523	0.181984
667	Cxcr4	Cxcr4	Cxcr4	Cxcr4	12583	12583	5062	8832	-0.347695	-0.0362971	297	297	191	248	-0.339924	-0.544691
670	Cd55	Cd55	Cd55	Cd55	205	205	316	406	1.58952	1.45957	155	155	149	198	0.239636	0.068364
674	Pfkfb2	Pfkfb2	Pfkfb2	Pfkfb2	1354	1354	182	731	-1.92873	-0.414867	145	145	93	157	-0.343593	-0.169968
675	Yod1	Yod1	Yod1	Yod1	181	181	8	87	-3.51998	-0.58196	103	103	75	116	-0.160666	-0.11321
676	AA986860	AA986860	AA986860	AA986860	46	46	17	24	-0.468113	-0.462509	6	6	10	7	1.01709	-0.0612515
679	Faim3	Faim3	Faim3	Faim3	109	109	68	29	0.284883	-1.43256	74	74	65	25	0.109506	-1.84471
682	#N/A	#N/A	Il19	Il19	#N/A	#N/A	#N/A	#N/A	#N/A	#N/A	11504	11504	3945	5091	-1.24723	-1.46091
683	Il10	Il10	Il10	Il10	501	501	283	593	0.141943	0.717424	30106	30106	12442	21290	-0.978038	-0.784691
684	Mapkapk2	Mapkapk2	Mapkapk2	Mapkapk2	14086	14086	6894	9528	-0.0648514	-0.0896494	72571	72571	51580	76249	-0.195793	-0.213494
685	Dyrk3	Dyrk3	Dyrk3	Dyrk3	319	319	169	228	0.0494382	-0.0101517	45	45	16	33	-1.1894	-0.729897
686	Eif2d	Eif2d	Eif2d	Eif2d	1335	1335	1227	1173	0.844213	0.287701	636	636	472	757	-0.133421	-0.0335472
687	Rassf5	Rassf5	Rassf5	Rassf5	3430	3430	1089	1918	-0.689165	-0.364222	277	277	190	207	-0.246964	-0.704705
688	Ikbke	Ikbke	Ikbke	Ikbke	12650	12650	4521	7362	-0.518419	-0.306598	18931	18931	18699	25869	0.278997	0.165653
689	Srgap2	Srgap2	Srgap2	Srgap2	9437	9437	2425	6634	-0.994322	-0.0340825	4233	4233	5325	9532	0.627873	0.886261
690	Fam72a	Fam72a	Fam72a	Fam72a	330	330	154	258	-0.133469	0.119221	171	171	116	258	-0.262851	0.308372
691	Avpr1b	Avpr1b	Avpr1b	Avpr1b	10	10	9	10	0.803839	0.468562	5	5	11	12	1.40971	0.96247
692	Ctse	Ctse	Ctse	Ctse	149	149	31	72	-1.29664	-0.574189	81	81	36	44	-0.8711	-1.16275
693	5430435G22Rik	5430435G22Rik	5430435G22Rik	5430435G22Rik	17155	17155	7732	17015	-0.183717	0.462541	2330	2330	2222	3630	0.228305	0.354805
694	Slc26a9	#N/A	Slc26a9	Slc26a9	8	#N/A	7	#N/A	0.761178	#N/A	38	38	9	33	-1.76856	-0.486636
696	Slc41a1	Slc41a1	Slc41a1	Slc41a1	766	766	276	450	-0.506549	-0.292991	472	472	248	376	-0.631427	-0.612692
697	Rab7l1	Rab7l1	Rab7l1	Rab7l1	2185	2185	1317	1443	0.235602	-0.124187	1320	1320	1067	1907	-0.0101884	0.245928
698	Nucks1	Nucks1	Nucks1	Nucks1	2553	2553	1129	1756	-0.211137	-0.0655306	1221	1221	1566	2440	0.65575	0.713946
699	Slc45a3	Slc45a3	Slc45a3	Slc45a3	75	75	20	27	-0.937978	-0.996778	94	94	107	91	0.483065	-0.331168
700	Elk4	Elk4	Elk4	Elk4	632	632	45	328	-2.8436	-0.471734	361	361	347	465	0.239641	0.0803878
701	Mfsd4	Mfsd4	Mfsd4	Mfsd4	173	173	5	96	-4.12386	-0.37494	36	36	78	79	1.40883	0.847032
702	Cdk18	Cdk18	Cdk18	Cdk18	9403	9403	4732	8879	-0.024674	0.391637	496	496	555	587	0.458827	-0.0417897
706	Nuak2	Nuak2	Nuak2	Nuak2	2248	2248	1154	1667	0.00399749	0.0429756	1056	1056	1319	1870	0.617557	0.539561
707	Tmcc2	Tmcc2	Tmcc2	Tmcc2	497	497	281	457	0.143275	0.353223	52	52	105	108	1.30832	0.768338
708	Dstyk	Dstyk	Dstyk	Dstyk	2146	2146	349	1235	-1.65412	-0.322748	271	271	187	181	-0.238334	-0.866629
709	Rbbp5	Rbbp5	Rbbp5	Rbbp5	2976	2976	903	1828	-0.754525	-0.22873	1609	1609	1207	1815	-0.11794	-0.111006
710	Tmem81	Tmem81	Tmem81	Tmem81	199	199	169	179	0.729776	0.321347	50	50	44	62	0.112067	0.0254635
714	Mdm4	Mdm4	Mdm4	Mdm4	829	829	72	491	-2.5579	-0.281228	503	503	584	893	0.51208	0.543181
715	Pik3c2b	Pik3c2b	Pik3c2b	Pik3c2b	34	34	22	29	0.336506	0.243925	23	23	30	30	0.676883	0.0980446
716	Ppp1r15b	Ppp1r15b	Ppp1r15b	Ppp1r15b	6653	6653	2186	5776	-0.639695	0.270427	29305	29305	28520	42123	0.257614	0.238641
717	Plekha6	Plekha6	Plekha6	Plekha6	8	8	5	19	0.282629	1.70424	27	27	14	23	-0.646574	-0.513568
723	#N/A	#N/A	Etnk2	Etnk2	#N/A	#N/A	#N/A	#N/A	#N/A	#N/A	25	25	43	38	1.07502	0.317966
725	Snrpe	Snrpe	Snrpe	Snrpe	840	840	837	860	0.960697	0.508239	849	849	583	874	-0.245437	-0.242916
726	Zc3h11a	Zc3h11a	Zc3h11a	Zc3h11a	5937	5937	1080	3331	-1.49263	-0.359402	5016	5016	4294	5876	0.0725712	-0.0565214
727	#N/A	Zbed6	Zbed6	Zbed6	#N/A	1736	#N/A	808	#N/A	-0.628907	545	545	560	1078	0.335883	0.699095
728	Lax1	Lax1	#N/A	#N/A	12	12	6	7	-0.0335358	-0.299208	#N/A	#N/A	#N/A	#N/A	#N/A	#N/A
729	#N/A	Atp2b4	Atp2b4	Atp2b4	#N/A	104	#N/A	67	#N/A	-0.159748	164	164	105	156	-0.346189	-0.356691
733	Btg2	Btg2	Btg2	Btg2	3047	3047	1489	2047	-0.0670454	-0.0995072	4074	4074	3695	3746	0.155912	-0.405902
735	Chi3l1	Chi3l1	Chi3l1	Chi3l1	124	124	35	44	-0.857354	-1.01866	463	463	191	261	-0.980233	-1.11137
739	Ppfia4	Ppfia4	Ppfia4	Ppfia4	262	262	245	360	0.8688	0.932415	8	8	14	29	1.09102	1.55979
740	Tmem183a	Tmem183a	Tmem183a	Tmem183a	2685	2685	1123	1810	-0.291548	-0.0945608	2549	2549	1915	2839	-0.115792	-0.129362
742	Cyb5r1	Cyb5r1	Cyb5r1	Cyb5r1	2461	2461	2427	2443	0.945879	0.463752	1079	1079	985	922	0.165269	-0.511612
743	Adipor1	Adipor1	Adipor1	Adipor1	11921	11921	7632	7991	0.32262	-0.10269	7172	7172	5275	5266	-0.146413	-0.730473
744	Klhl12	Klhl12	Klhl12	Klhl12	452	452	200	326	-0.210243	0.00291454	264	264	241	306	0.165202	-0.0717946
745	Rabif	Rabif	Rabif	Rabif	1453	1453	627	1090	-0.24647	0.0596539	985	985	640	925	-0.325212	-0.375441
747	Kdm5b	Kdm5b	Kdm5b	Kdm5b	1025	1025	495	795	-0.0841129	0.107754	1878	1878	739	998	-1.04865	-1.19679
749	Ppp1r12b	Ppp1r12b	Ppp1r12b	Ppp1r12b	169	169	10	81	-3.1022	-0.586041	30	30	32	49	0.388335	0.421627
750	9530009M10Rik	9530009M10Rik	9530009M10Rik	9530009M10Rik	59	59	24	37	-0.330642	-0.1983	34	34	33	63	0.25278	0.603364
751	Ube2t	Ube2t	Ube2t	Ube2t	93	93	33	78	-0.527635	0.22029	15	15	7	9	-0.793003	-1.01074
753	Ptprv	Ptprv	Ptprv	#N/A	160	160	29	45	-1.49524	-1.35367	7	#N/A	6	#N/A	0.0729952	#N/A
754	Ptpn7	Ptpn7	Ptpn7	Ptpn7	8091	8091	3488	5484	-0.247916	-0.0867216	1736	1736	1319	1625	-0.0995259	-0.380119
755	Arl8a	Arl8a	Arl8a	Arl8a	9582	9582	4669	7046	-0.0712154	0.0308435	8672	8672	7970	10688	0.175001	0.0167353
758	Rnpep	Rnpep	Rnpep	Rnpep	16217	16217	8535	10192	0.0399523	-0.195702	14699	14699	13193	17950	0.140842	0.00344611
759	Timm17a	Timm17a	Timm17a	Timm17a	1578	1578	1084	1232	0.424226	0.117261	1603	1603	1451	2144	0.153049	0.134702
761	Shisa4	Shisa4	#N/A	#N/A	7	7	9	15	1.30839	1.55428	#N/A	#N/A	#N/A	#N/A	#N/A	#N/A
762	Ipo9	Ipo9	Ipo9	Ipo9	4220	4220	937	2041	-1.20505	-0.573576	1458	1458	1156	1290	-0.0380574	-0.461397
763	Nav1	Nav1	Nav1	Nav1	8113	8113	1460	3644	-1.50822	-0.680331	898	898	995	1664	0.444711	0.604986
764	Csrp1	Csrp1	Csrp1	Csrp1	5765	5765	3341	4238	0.178951	0.0304285	8167	8167	7976	17582	0.262643	0.821393
765	Phlda3	Phlda3	Phlda3	Phlda3	1314	1314	3002	1690	2.15781	0.837354	174	174	191	207	0.430979	-0.0342538
767	Lad1	Lad1	Lad1	Lad1	8	8	5	10	0.282629	0.785332	295	295	823	636	1.77649	0.823252
771	Tmem9	Tmem9	Tmem9	Tmem9	677	677	576	496	0.732769	0.0255451	240	240	183	235	-0.0943465	-0.315028
773	Kif21b	Kif21b	Kif21b	Kif21b	2854	2854	461	1564	-1.66397	-0.393356	161	161	155	187	0.241805	-0.0687928
776	Camsap1l1	Camsap1l1	Camsap1l1	Camsap1l1	2921	2921	446	1676	-1.74516	-0.327056	989	989	723	888	-0.155164	-0.440172
777	9230116N13Rik	9230116N13Rik	9230116N13Rik	9230116N13Rik	58	58	29	57	-0.0339056	0.44831	21	21	21	34	0.295038	0.408418
778	Ddx59	Ddx59	Ddx59	Ddx59	565	565	299	438	0.0478774	0.10702	176	176	209	294	0.544361	0.455171
779	Kif14	Kif14	#N/A	Kif14	152	152	5	37	-3.93735	-1.56141	#N/A	10	#N/A	9	#N/A	-0.431148
780	Zfp281	Zfp281	Zfp281	Zfp281	1384	1384	293	1172	-1.27363	0.234472	4821	4821	3726	5848	-0.0749142	-0.00620867
785	Ptprc	Ptprc	Ptprc	Ptprc	34242	34242	7860	24043	-1.15716	-0.0357836	38791	38791	28339	42169	-0.156144	-0.164358
787	Nek7	Nek7	Nek7	Nek7	4275	4275	1076	3520	-1.02419	0.194011	1918	1918	2308	3315	0.563795	0.504561
788	#N/A	#N/A	Lhx9	#N/A	#N/A	#N/A	#N/A	#N/A	#N/A	#N/A	7	#N/A	5	#N/A	-0.184753	#N/A
789	2310009B15Rik	2310009B15Rik	2310009B15Rik	2310009B15Rik	163	163	179	187	1.1003	0.672054	124	124	97	168	-0.05743	0.153169
790	Dennd1b	Dennd1b	Dennd1b	Dennd1b	3754	3754	620	2764	-1.63196	0.032694	2467	2467	2257	3848	0.168428	0.356517
792	Zbtb41	Zbtb41	Zbtb41	Zbtb41	737	737	121	421	-1.63998	-0.333404	408	408	274	408	-0.277502	-0.284733
793	Aspm	Aspm	#N/A	#N/A	296	296	11	122	-3.77377	-0.803821	#N/A	#N/A	#N/A	#N/A	#N/A	#N/A
795	#N/A	#N/A	Cfhr1	Cfhr1	#N/A	#N/A	#N/A	#N/A	#N/A	#N/A	63	63	53	46	0.047327	-0.736817
798	Cfh	Cfh	Cfh	Cfh	1091	1091	194	344	-1.52512	-1.19056	242	242	114	165	-0.788587	-0.836832
800	Cdc73	Cdc73	Cdc73	Cdc73	1453	1453	386	1040	-0.946213	-0.00808408	1450	1450	1027	1406	-0.200808	-0.329247
802	Glrx2	Glrx2	Glrx2	Glrx2	1273	1273	817	777	0.326134	-0.23785	957	957	509	661	-0.613955	-0.818559
803	Trove2	Trove2	Trove2	Trove2	1137	1137	243	818	-1.25991	-0.000693137	250	250	203	277	-0.00365804	-0.136797
804	Uchl5	Uchl5	Uchl5	Uchl5	1226	1226	698	851	0.153317	-0.0523553	655	655	465	754	-0.197431	-0.0817356
805	Rgs2	Rgs2	Rgs2	Rgs2	7986	7986	8041	7521	0.975884	0.387812	888	888	763	1163	0.0778999	0.104387
807	Rgs1	Rgs1	Rgs1	Rgs1	1367	1367	1644	3778	1.23209	1.94086	6005	6005	7955	13363	0.702473	0.869176
808	Rgs18	Rgs18	Rgs18	Rgs18	1138	1138	1053	1437	0.853908	0.810847	384	384	388	565	0.311638	0.272252
810	Pla2g4a	Pla2g4a	Pla2g4a	Pla2g4a	2540	2540	492	979	-1.40195	-0.90101	9522	9522	7320	11912	-0.0826314	0.038259
811	#N/A	#N/A	7530420F21Rik	7530420F21Rik	#N/A	#N/A	#N/A	#N/A	#N/A	#N/A	27	27	23	27	0.0651377	-0.283511
812	Ptgs2	Ptgs2	Ptgs2	Ptgs2	167	167	27	121	-1.65973	0.00951697	66494	66494	51851	71337	-0.0620639	-0.183393
814	BC003331	BC003331	BC003331	BC003331	3090	3090	1037	2103	-0.609154	-0.0807878	1552	1552	1272	1980	0.00975756	0.0665475
815	Tpr	Tpr	Tpr	Tpr	27740	27740	3466	9631	-2.0346	-1.05184	14179	14179	12138	19132	0.0725626	0.147411
816	Prg4	Prg4	Prg4	Prg4	30	30	37	29	1.26393	0.423679	52	52	64	54	0.595057	-0.229832
819	Ivns1abp	Ivns1abp	Ivns1abp	Ivns1abp	5436	5436	1231	2084	-1.17666	-0.90879	463	463	270	354	-0.481095	-0.671874
820	1200016B10Rik	1200016B10Rik	1200016B10Rik	1200016B10Rik	725	725	220	515	-0.754255	-0.0190384	921	921	734	999	-0.0306282	-0.167514
821	1190005F20Rik	1190005F20Rik	1190005F20Rik	1190005F20Rik	2146	2146	887	1655	-0.308621	0.0995409	2067	2067	1499	2542	-0.166738	0.0136052
822	Rnf2	Rnf2	Rnf2	Rnf2	1795	1795	849	1411	-0.11414	0.127091	3446	3446	2751	4061	-0.0281771	-0.0479058
823	Fam129a	Fam129a	Fam129a	Fam129a	3622	3622	995	2926	-0.897965	0.166503	3762	3762	3994	8181	0.38311	0.835939
824	Edem3	Edem3	Edem3	Edem3	4204	4204	597	2166	-1.84982	-0.482343	1483	1483	973	1499	-0.311186	-0.269315
825	1700025G04Rik	1700025G04Rik	1700025G04Rik	1700025G04Rik	1583	1583	336	448	-1.26992	-1.34652	151	151	46	57	-1.41586	-1.68794
826	Tsen15	Tsen15	Tsen15	Tsen15	383	383	312	307	0.669967	0.155205	115	115	89	157	-0.0728787	0.164159
828	Rgl1	Rgl1	Rgl1	Rgl1	4081	4081	1207	3950	-0.791458	0.427283	26801	26801	23465	38038	0.105011	0.220334
829	#N/A	#N/A	Apobec4	Apobec4	#N/A	#N/A	#N/A	#N/A	#N/A	#N/A	60	60	35	26	-0.479512	-1.48638
830	Arpc5	Arpc5	Arpc5	Arpc5	26382	26382	17888	21679	0.405433	0.19111	48642	48642	34342	48339	-0.20544	-0.293834
831	Ncf2	Ncf2	Ncf2	Ncf2	17289	17289	13114	11252	0.567245	-0.145305	12162	12162	9638	10994	-0.038786	-0.430479
832	Smg7	Smg7	Smg7	Smg7	5652	5652	1027	3261	-1.49425	-0.319072	8778	8778	7768	12180	0.120437	0.187728
835	Lamc1	Lamc1	Lamc1	Lamc1	4426	4426	953	2626	-1.24938	-0.27876	4492	4492	3884	4680	0.086971	-0.225663
836	E330020D12Rik	E330020D12Rik	E330020D12Rik	E330020D12Rik	122	122	102	55	0.706927	-0.673987	69	69	36	30	-0.640201	-1.48222
837	1700012A16Rik	1700012A16Rik	#N/A	#N/A	15	15	15	11	0.958299	0.0266514	#N/A	#N/A	#N/A	#N/A	#N/A	#N/A
838	Dhx9	Dhx9	Dhx9	Dhx9	11634	11634	1308	4693	-2.18684	-0.835384	4535	4535	3279	4400	-0.171053	-0.32841
839	Npl	Npl	Npl	Npl	531	531	1440	284	2.40492	-0.428318	297	297	652	188	1.43078	-0.944044
841	Rgs16	Rgs16	Rgs16	Rgs16	7	7	10	17	1.45905	1.73367	185	185	102	140	-0.561656	-0.686383
842	Rnasel	Rnasel	Rnasel	Rnasel	4295	4295	1080	2365	-1.02557	-0.386437	3511	3511	2146	2985	-0.413425	-0.518951
844	#N/A	Gm5531	#N/A	#N/A	#N/A	9	#N/A	5	#N/A	-0.366868	#N/A	#N/A	#N/A	#N/A	#N/A	#N/A
846	Glul	Glul	Glul	Glul	11642	11642	13369	14277	1.16554	0.768713	2267	2267	1218	1758	-0.599437	-0.651628
849	Ier5	Ier5	Ier5	Ier5	6563	6563	6011	8976	0.83923	0.926068	8163	8163	8684	10404	0.386043	0.0651464
850	Mr1	Mr1	Mr1	Mr1	1887	1887	340	548	-1.50626	-1.30932	351	351	115	150	-1.31221	-1.51047
851	Stx6	Stx6	Stx6	Stx6	2797	2797	1353	1790	-0.0817168	-0.169545	9106	9106	4924	7234	-0.590187	-0.616834
852	Xpr1	Xpr1	Xpr1	Xpr1	6103	6103	1698	4238	-0.879653	-0.0517675	1754	1754	833	1043	-0.777391	-1.03463
853	Acbd6	Acbd6	Acbd6	Acbd6	954	954	903	774	0.886619	0.172686	541	541	438	687	-0.0079074	0.0598496
855	Qsox1	Qsox1	Qsox1	Qsox1	1129	1129	1405	793	1.2814	-0.0352818	1161	1161	1718	840	0.862073	-0.751631
856	Cep350	Cep350	Cep350	Cep350	6907	6907	624	3598	-2.50228	-0.466486	3908	3908	4016	7304	0.336107	0.617422
857	Tor1aip1	Tor1aip1	Tor1aip1	Tor1aip1	28338	28338	7219	20315	-1.00686	-0.00582627	50024	50024	45720	71714	0.166993	0.234814
858	Tor1aip2	Tor1aip2	Tor1aip2	Tor1aip2	23568	23568	5902	18008	-1.03155	0.0861744	57585	57585	44771	77377	-0.06634	0.141392
862	#N/A	9430070O13Rik	#N/A	#N/A	#N/A	10	#N/A	5	#N/A	-0.516576	#N/A	#N/A	#N/A	#N/A	#N/A	#N/A
863	Soat1	Soat1	Soat1	Soat1	15697	15697	5994	12678	-0.422896	0.166203	5887	5887	4349	5554	-0.140057	-0.368817
864	Abl2	Abl2	Abl2	Abl2	3098	3098	470	2146	-1.75443	-0.0553181	1253	1253	1365	1879	0.420263	0.299735
865	Tor3a	Tor3a	Tor3a	Tor3a	25395	25395	10047	21453	-0.37178	0.231	51571	51571	48785	72597	0.216665	0.20853
866	Fam20b	Fam20b	Fam20b	Fam20b	4355	4355	1158	2816	-0.94499	-0.154654	5462	5462	4466	5687	0.00634209	-0.226576
867	Ralgps2	Ralgps2	Ralgps2	Ralgps2	703	703	322	253	-0.160427	-0.999723	47	47	48	42	0.326306	-0.445838
870	Rasal2	Rasal2	Rasal2	Rasal2	1290	1290	114	127	-2.53338	-2.86908	208	208	103	57	-0.716536	-2.14968
871	2810025M15Rik	2810025M15Rik	2810025M15Rik	2810025M15Rik	813	813	456	98	0.131749	-2.57675	402	402	139	55	-1.23465	-3.15132
872	BC026585	BC026585	BC026585	BC026585	477	477	377	235	0.626396	-0.54676	245	245	140	139	-0.510222	-1.10176
877	#N/A	Pappa2	Pappa2	Pappa2	#N/A	11	#N/A	6	#N/A	-0.394101	7	7	28	32	2.27443	1.89096
878	Rfwd2	Rfwd2	Rfwd2	Rfwd2	5252	5252	1995	3649	-0.430466	-0.050998	5137	5137	4372	7606	0.064154	0.281387
881	4930523C07Rik	4930523C07Rik	4930523C07Rik	4930523C07Rik	124	124	77	121	0.278249	0.43859	157	157	139	281	0.121007	0.554655
882	4930562F07Rik	4930562F07Rik	4930562F07Rik	4930562F07Rik	29	29	11	27	-0.429696	0.369639	25	25	26	49	0.351653	0.683582
883	#N/A	#N/A	Tnn	Tnn	#N/A	#N/A	#N/A	#N/A	#N/A	#N/A	35	35	35	84	0.295736	0.975933
884	Mrps14	Mrps14	Mrps14	Mrps14	944	944	781	771	0.692436	0.182284	617	617	471	674	-0.0927337	-0.157311
885	Cacybp	Cacybp	Cacybp	Cacybp	4305	4305	1957	2881	-0.171366	-0.105074	8962	8962	6504	10886	-0.165702	-0.00423834
886	Rabgap1l	Rabgap1l	Rabgap1l	Rabgap1l	854	854	333	570	-0.39263	-0.108889	633	633	538	930	0.0621757	0.270162
888	Rc3h1	Rc3h1	Rc3h1	Rc3h1	3727	3727	511	1961	-1.90045	-0.452038	2029	2029	1441	2217	-0.196896	-0.156971
890	Zbtb37	Zbtb37	Zbtb37	Zbtb37	116	116	20	85	-1.56602	0.0257442	141	141	147	184	0.356601	0.0991143
891	Gas5	Gas5	Gas5	Gas5	1199	1199	1035	971	0.753715	0.170058	290	290	376	404	0.671213	0.193412
893	Dars2	Dars2	Dars2	Dars2	517	517	290	444	0.131845	0.254696	169	169	143	226	0.0557356	0.134394
894	Cenpl	Cenpl	Cenpl	Cenpl	345	345	139	229	-0.345328	-0.116831	281	281	192	225	-0.25254	-0.605163
895	Klhl20	Klhl20	Klhl20	Klhl20	1604	1604	377	927	-1.12287	-0.316635	640	640	488	660	-0.0943814	-0.24038
898	Prdx6	Prdx6	Prdx6	Prdx6	3749	3749	2375	2521	0.307406	-0.0981395	3858	3858	2144	3411	-0.550736	-0.462462
899	Tnfsf4	Tnfsf4	Tnfsf4	Tnfsf4	49	49	31	63	0.304557	0.835057	786	786	793	1553	0.309531	0.697558
900	Tnfsf18	Tnfsf18	Tnfsf18	Tnfsf18	45	45	6	38	-1.92597	0.229755	51	51	64	142	0.622997	1.19071
902	AI848100	AI848100	AI848100	AI848100	1525	1525	399	1115	-0.968202	0.0225986	2711	2711	1807	2671	-0.288424	-0.306251
904	Pigc	Pigc	Pigc	Pigc	980	980	601	774	0.26054	0.133899	688	688	531	783	-0.0768926	-0.0981993
905	#N/A	#N/A	Dnm3	Dnm3	#N/A	#N/A	#N/A	#N/A	#N/A	#N/A	156	156	54	99	-1.23201	-0.939908
906	#N/A	#N/A	#N/A	Dnm3os	#N/A	#N/A	#N/A	#N/A	#N/A	#N/A	#N/A	5	#N/A	5	#N/A	-0.277895
909	Mettl13	Mettl13	Mettl13	Mettl13	585	585	277	354	-0.112521	-0.250253	111	111	113	169	0.322193	0.321351
910	Vamp4	Vamp4	Vamp4	Vamp4	1357	1357	747	1213	0.104744	0.312495	1771	1771	982	1525	-0.553928	-0.500537
913	Prrc2c	Prrc2c	Prrc2c	Prrc2c	15059	15059	918	7387	-3.06987	-0.553193	7916	7916	10767	18496	0.740551	0.93954
920	#N/A	Prrx1	Prrx1	Prrx1	#N/A	9	#N/A	10	#N/A	0.61827	33	33	29	16	0.109933	-1.32181
921	Gorab	Gorab	Gorab	Gorab	416	416	149	368	-0.515029	0.297395	642	642	464	577	-0.171621	-0.438732
923	Kifap3	Kifap3	Kifap3	Kifap3	1355	1355	657	1081	-0.0783212	0.148425	381	381	215	385	-0.528435	-0.269665
924	Scyl3	Scyl3	Scyl3	Scyl3	1950	1950	587	1221	-0.765959	-0.201029	1294	1294	1121	1336	0.0897277	-0.238715
925	BC055324	BC055324	BC055324	BC055324	228	228	78	146	-0.580972	-0.168585	91	91	54	69	-0.455308	-0.683008
926	2810422O20Rik	2810422O20Rik	2810422O20Rik	2810422O20Rik	150	150	60	100	-0.355487	-0.110485	34	34	19	21	-0.540089	-0.975338
927	#N/A	#N/A	Sele	Sele	#N/A	#N/A	#N/A	#N/A	#N/A	#N/A	604	604	255	673	-0.946958	-0.128737
928	Sell	Sell	Sell	Sell	897	897	337	423	-0.446266	-0.609961	9043	9043	2671	4819	-1.46259	-1.19286
929	Selp	Selp	Selp	Selp	19	19	65	51	2.72981	1.89083	1555	1555	584	1312	-1.11594	-0.52992
930	#N/A	#N/A	LOC100503816	LOC100503816	#N/A	#N/A	#N/A	#N/A	#N/A	#N/A	255	255	98	169	-1.08198	-0.87776
931	F5	F5	F5	F5	174	174	133	181	0.577883	0.530898	109	109	309	195	1.79877	0.553851
932	Slc19a2	Slc19a2	Slc19a2	Slc19a2	1193	1193	632	870	0.0493923	0.0188573	280	280	117	138	-0.961457	-1.30472
933	4930455F23Rik	4930455F23Rik	4930455F23Rik	4930455F23Rik	485	485	347	386	0.482808	0.144941	174	174	127	175	-0.157339	-0.276355
934	Blzf1	Blzf1	Blzf1	Blzf1	907	907	306	623	-0.601438	-0.067493	998	998	604	942	-0.427634	-0.368085
935	Nme7	Nme7	Nme7	Nme7	657	657	354	533	0.0738345	0.172572	366	366	226	330	-0.39856	-0.434041
936	Atp1b1	Atp1b1	Atp1b1	Atp1b1	45	45	33	40	0.516942	0.303557	59	59	32	18	-0.584172	-1.98933
940	Sft2d2	Sft2d2	Sft2d2	Sft2d2	6128	6128	2224	4823	-0.496247	0.128878	2447	2447	2008	2889	0.0115328	-0.0452615
941	Tiprl	Tiprl	Tiprl	Tiprl	1183	1183	657	1105	0.117496	0.375922	2409	2409	992	1371	-0.983153	-1.09795
943	Dcaf6	Dcaf6	Dcaf6	Dcaf6	2124	2124	567	1265	-0.939263	-0.27326	886	886	656	1039	-0.1368	-0.0549955
944	Brp44	Brp44	Brp44	Brp44	1115	1115	1026	1037	0.845889	0.369696	704	704	529	719	-0.115496	-0.254359
946	Mpzl1	Mpzl1	Mpzl1	Mpzl1	125	125	216	356	1.75376	1.98306	32	32	41	66	0.652083	0.7575
947	Rcsd1	Rcsd1	Rcsd1	Rcsd1	2244	2244	1040	974	-0.143481	-0.729651	2383	2383	2540	3342	0.388818	0.203104
948	Creg1	Creg1	Creg1	Creg1	58426	58426	32185	35817	0.105774	-0.231599	34547	34547	16359	20669	-0.781683	-1.02591
949	Cd247	Cd247	Cd247	Cd247	253	253	40	148	-1.69296	-0.298983	545	545	462	669	0.0584105	0.010928
950	Pou2f1	Pou2f1	Pou2f1	Pou2f1	279	279	33	149	-2.11089	-0.430325	136	136	101	170	-0.132323	0.0370781
955	Tada1	Tada1	Tada1	Tada1	865	865	393	634	-0.172139	0.0261446	416	416	267	396	-0.342827	-0.355793
956	Pogk	Pogk	Pogk	Pogk	1268	1268	353	1054	-0.87866	0.207664	1206	1206	1314	1776	0.420482	0.273559
961	Fam78b	Fam78b	Fam78b	Fam78b	13	13	46	50	2.77354	2.40476	5	5	13	6	1.64847	-0.0213015
962	Uck2	Uck2	Uck2	Uck2	793	793	310	385	-0.388963	-0.567969	189	189	65	89	-1.24165	-1.36996
963	Tmco1	Tmco1	Tmco1	Tmco1	2431	2431	1576	1964	0.340694	0.166602	1003	1003	602	1038	-0.439627	-0.235306
964	Aldh9a1	Aldh9a1	Aldh9a1	Aldh9a1	4827	4827	2504	2965	0.0191037	-0.228721	1046	1046	536	946	-0.667678	-0.429737
965	Mgst3	Mgst3	Mgst3	Mgst3	743	743	669	651	0.814502	0.283611	525	525	324	681	-0.399414	0.0904988
969	Pbx1	Pbx1	Pbx1	Pbx1	432	432	136	228	-0.701082	-0.447455	782	782	292	629	-1.12411	-0.598821
970	Nuf2	Nuf2	Nuf2	Nuf2	419	419	73	152	-1.55388	-0.98802	52	52	26	59	-0.700818	-0.102386
974	Hsd17b7	Hsd17b7	Hsd17b7	Hsd17b7	551	551	112	255	-1.3319	-0.636978	145	145	96	112	-0.297844	-0.656727
975	#N/A	Ddr2	Ddr2	#N/A	#N/A	14	#N/A	7	#N/A	-0.519131	6	#N/A	5	#N/A	0.0330046	#N/A
976	Uap1	Uap1	Uap1	Uap1	772	772	418	868	0.0808818	0.643363	569	569	577	1017	0.316862	0.552908
977	Uhmk1	Uhmk1	Uhmk1	Uhmk1	1263	1263	25	839	-4.6881	-0.115732	367	367	360	565	0.268913	0.337559
979	Sh2d1b1	Sh2d1b1	#N/A	#N/A	14	14	190	217	4.7122	4.41436	#N/A	#N/A	#N/A	#N/A	#N/A	#N/A
980	Gm7694	Gm7694	Gm7694	Gm7694	54	54	56	163	1.01623	2.06525	5	5	20	39	2.26563	2.65157
982	Nos1ap	Nos1ap	Nos1ap	Nos1ap	35	35	9	49	-0.986656	0.956891	5	5	5	19	0.289575	1.61941
983	Olfml2b	Olfml2b	#N/A	#N/A	15	15	27	107	1.80269	3.29644	#N/A	#N/A	#N/A	#N/A	#N/A	#N/A
984	Atf6	Atf6	Atf6	Atf6	6158	6158	1742	5447	-0.855689	0.29736	6646	6646	2721	3862	-0.991531	-1.06793
985	Dusp12	Dusp12	Dusp12	Dusp12	600	600	323	306	0.0725488	-0.496921	383	383	274	216	-0.186309	-1.11064
986	Fcrlb	Fcrlb	Fcrlb	Fcrlb	27	27	10	9	-0.46361	-1.10167	322	322	281	625	0.100256	0.671788
987	Fcrla	Fcrla	Fcrla	Fcrla	58	58	39	33	0.392439	-0.338265	27	27	26	18	0.241207	-0.864829
988	Fcgr2b	Fcgr2b	Fcgr2b	Fcgr2b	5852	5852	3450	4687	0.203658	0.154098	30765	30765	23763	47223	-0.0757844	0.333379
989	Fcgr4	Fcgr4	Fcgr4	Fcgr4	15404	15404	11827	16734	0.584771	0.593839	33669	33669	26328	60515	-0.0580344	0.561051
990	Fcgr3	Fcgr3	Fcgr3	Fcgr3	31967	31967	18080	20988	0.143807	-0.132652	50218	50218	24494	50185	-0.738985	-0.285767
991	1700009P17Rik	1700009P17Rik	1700009P17Rik	1700009P17Rik	36	36	62	84	1.74562	1.69274	16	16	21	85	0.684419	2.11677
992	Sdhc	Sdhc	Sdhc	Sdhc	4830	4830	3655	4917	0.563829	0.500109	3696	3696	3144	5409	0.0634225	0.26457
993	Mpz	Mpz	Mpz	Mpz	49	49	38	25	0.597564	-0.494736	15	15	7	16	-0.793003	-0.190182
994	Pcp4l1	Pcp4l1	Pcp4l1	Pcp4l1	2634	2634	1741	2176	0.368637	0.198779	1195	1195	910	1654	-0.0962724	0.184113
995	Nr1i3	Nr1i3	Nr1i3	Nr1i3	77	77	14	50	-1.48783	-0.148269	12	12	15	17	0.612992	0.215799
996	Tomm40l	Tomm40l	Tomm40l	Tomm40l	1761	1761	1237	1354	0.45641	0.0951915	431	431	494	704	0.493478	0.422972
998	Fcer1g	Fcer1g	Fcer1g	Fcer1g	68150	68150	53947	56162	0.628824	0.195247	99157	99157	74665	121015	-0.112494	0.00257965
999	Ndufs2	Ndufs2	Ndufs2	Ndufs2	6566	6566	3105	4305	-0.114422	-0.134632	4333	4333	3176	4779	-0.151362	-0.143473
1000	#N/A	#N/A	Adamts4	Adamts4	#N/A	#N/A	#N/A	#N/A	#N/A	#N/A	864	864	719	709	0.0317438	-0.569974
1001	B4galt3	B4galt3	B4galt3	B4galt3	1221	1221	600	564	-0.059024	-0.639834	697	697	623	894	0.134836	0.0742848
1002	Ppox	Ppox	Ppox	Ppox	736	736	332	432	-0.182482	-0.294244	129	129	201	298	0.935877	0.922526
1003	Usp21	Usp21	Usp21	Usp21	1865	1865	1361	1018	0.51145	-0.399036	709	709	2215	954	1.94003	0.143362
1004	Ufc1	Ufc1	Ufc1	Ufc1	2687	2687	2378	1914	0.789712	-0.0150384	1757	1757	1464	1754	0.0335871	-0.287265
1005	Dedd	Dedd	Dedd	Dedd	1869	1869	921	1395	-0.054992	0.0523608	2353	2353	1790	2629	-0.0977475	-0.124801
1006	Nit1	Nit1	Nit1	Nit1	975	975	705	948	0.498146	0.433795	590	590	591	798	0.299168	0.150827
1007	Pfdn2	Pfdn2	Pfdn2	Pfdn2	1494	1494	1041	1025	0.444744	-0.0691831	923	923	805	1238	0.0994321	0.138773
1008	Klhdc9	Klhdc9	Klhdc9	Klhdc9	143	143	170	168	1.21457	0.706245	62	62	87	176	0.784191	1.21892
1009	Pvrl4	Pvrl4	Pvrl4	Pvrl4	1810	1810	787	1469	-0.235534	0.173198	1467	1467	2022	2902	0.759647	0.699316
1010	Arhgap30	Arhgap30	Arhgap30	Arhgap30	26541	26541	5286	14038	-1.36196	-0.444516	12013	12013	11554	17258	0.240582	0.237847
1011	Usf1	Usf1	Usf1	Usf1	4226	4226	2716	2808	0.328176	-0.115379	4887	4887	3700	5295	-0.104632	-0.169134
1012	#N/A	Tstd1	Tstd1	Tstd1	#N/A	13	#N/A	9	#N/A	-0.0555154	5	5	8	8	0.955725	0.385645
1013	F11r	F11r	F11r	F11r	172	172	125	224	0.505106	0.854911	1504	1504	867	1695	-0.497858	-0.11233
1014	Refbp2	Refbp2	Refbp2	Refbp2	120	120	124	153	1.0123	0.824103	24	24	66	121	1.75041	2.04396
1016	Cd244	Cd244	Cd244	Cd244	17	17	14	51	0.680621	2.05	100	100	56	142	-0.538812	0.22084
1017	Ly9	Ly9	Ly9	Ly9	30810	30810	17967	25371	0.187947	0.194147	23228	23228	19161	32302	0.0190961	0.190938
1018	Slamf7	Slamf7	Slamf7	Slamf7	5172	5172	3099	10637	0.22707	1.51464	45482	45482	79920	150131	1.11005	1.43803
1019	Cd48	Cd48	Cd48	Cd48	8569	8569	7140	9072	0.702783	0.556652	8923	8923	12887	22230	0.827094	1.03208
1020	Slamf1	Slamf1	Slamf1	Slamf1	29	29	33	30	1.1479	0.521085	30254	30254	14020	25470	-0.812846	-0.533144
1021	Cd84	Cd84	Cd84	Cd84	29775	29775	14081	25990	-0.114354	0.27822	11910	11910	9544	14646	-0.0227189	0.0135135
1022	Slamf6	Slamf6	Slamf6	Slamf6	173	173	86	71	-0.0423258	-0.809602	311	311	303	287	0.259086	-0.400516
1023	Vangl2	Vangl2	Vangl2	Vangl2	85	85	26	11	-0.741069	-2.4644	34	34	29	16	0.067041	-1.36473
1025	Ncstn	Ncstn	Ncstn	Ncstn	10688	10688	5474	9031	0.000672014	0.231329	14902	14902	12751	16998	0.0718921	-0.0949599
1026	Copa	Copa	Copa	Copa	20134	20134	5965	12307	-0.789035	-0.235787	32656	32656	20623	19215	-0.366304	-1.04993
1027	Pex19	Pex19	Pex19	Pex19	2996	2996	1432	2292	-0.0990039	0.0879316	1818	1818	1348	2222	-0.134733	0.00468663
1028	Dcaf8	Dcaf8	Dcaf8	Dcaf8	4523	4523	1920	3163	-0.270166	-0.0416188	1225	1225	1032	1618	0.0494441	0.1166
1029	Pea15a	Pea15a	Pea15a	Pea15a	18946	18946	11169	18884	0.203602	0.469634	7513	7513	6578	9511	0.105046	0.0553874
1033	Igsf8	Igsf8	Igsf8	Igsf8	5757	5757	4750	4376	0.688591	0.0786599	7135	7135	18923	26748	1.70392	1.62161
1034	#N/A	Kcnj9	#N/A	#N/A	#N/A	21	#N/A	8	#N/A	-0.909157	#N/A	#N/A	#N/A	#N/A	#N/A	#N/A
1035	Kcnj10	Kcnj10	Kcnj10	Kcnj10	1557	1557	707	292	-0.172971	-1.93998	18	18	31	45	1.07527	1.0325
1036	Pigm	Pigm	Pigm	Pigm	1165	1165	372	912	-0.680835	0.121128	890	890	673	1220	-0.106393	0.170164
1037	Slamf9	Slamf9	Slamf9	Slamf9	2838	2838	6514	10371	2.1646	2.34392	6111	6111	12699	20692	1.352	1.47476
1038	Igsf9	Igsf9	Igsf9	Igsf9	61	61	97	422	1.63253	3.26165	40	40	360	863	3.4622	4.14264
1039	Tagln2	Tagln2	Tagln2	Tagln2	15400	15400	14980	21106	0.926097	0.929083	21262	21262	27633	49940	0.6749	0.947095
1040	Ccdc19	Ccdc19	Ccdc19	Ccdc19	15	15	17	47	1.13792	2.11136	5	5	7	20	0.765928	1.69289
1041	Vsig8	Vsig8	#N/A	#N/A	8	8	69	42	4.04677	2.84429	#N/A	#N/A	#N/A	#N/A	#N/A	#N/A
1042	Slamf8	Slamf8	Slamf8	Slamf8	928	928	2320	4895	2.28772	2.87328	1279	1279	8661	16584	3.05617	3.41177
1044	Dusp23	Dusp23	Dusp23	Dusp23	264	264	457	688	1.75702	1.85566	78	78	180	446	1.50159	2.22904
1052	#N/A	#N/A	Fcer1a	Fcer1a	#N/A	#N/A	#N/A	#N/A	#N/A	#N/A	7	7	6	7	0.0729952	-0.279839
1056	Cadm3	#N/A	#N/A	#N/A	6	#N/A	7	#N/A	1.16651	#N/A	#N/A	#N/A	#N/A	#N/A	#N/A	#N/A
1057	Aim2	Aim2	Aim2	Aim2	2707	2707	1006	1805	-0.462035	-0.110324	4119	4119	4778	7828	0.510887	0.641516
1058	BC094916	BC094916	BC094916	BC094916	377	377	96	141	-1.00682	-0.943989	2451	2451	2162	1506	0.115778	-0.987403
1059	Pydc4	Pydc4	Pydc4	Pydc4	123	123	377	1909	2.58029	4.42883	723	723	5865	15616	3.3166	4.14785
1060	Pyhin1	Pyhin1	Pyhin1	Pyhin1	12743	12743	6908	26971	0.0826306	1.55606	82885	82885	66968	151601	-0.0108508	0.586276
1061	Pydc3	Pydc3	Pydc3	Pydc3	1930	1930	1044	8360	0.0795108	2.58918	8679	8679	20055	59460	1.50513	2.49148
1062	AI607873	AI607873	AI607873	AI607873	34162	34162	6997	27414	-1.32158	0.156886	40965	40965	42100	70192	0.336216	0.492094
1063	Ifi204	Ifi204	Ifi204	Ifi204	16505	16505	11597	26890	0.456841	1.17853	62322	62322	78941	116913	0.63782	0.622801
1064	Mndal	Mndal	Mndal	Mndal	6512	6512	4308	11472	0.369906	1.29129	19512	19512	36973	72146	1.21889	1.60173
1065	Mnda	Mnda	Mnda	Mnda	3157	3157	2382	8023	0.559591	1.81991	7967	7967	21639	46986	1.7383	2.27529
1066	Ifi203	Ifi203	Ifi203	Ifi203	20905	20905	6859	14006	-0.641775	-0.103436	58346	58346	44493	64255	-0.0942668	-0.145644
1067	Ifi202b	Ifi202b	Ifi202b	Ifi202b	23537	23537	6139	53	-0.972849	-8.31752	104389	104389	35626	163	-1.25418	-9.60649
1068	Ifi205	Ifi205	Ifi205	Ifi205	1978	1978	878	3264	-0.205734	1.19691	34701	34701	72933	144164	1.36838	1.76984
1069	#N/A	Olfr433	Olfr433	Olfr433	#N/A	10	#N/A	8	#N/A	0.150364	69	69	24	40	-1.22292	-1.06883
1070	#N/A	#N/A	Olfr432	Olfr432	#N/A	#N/A	#N/A	#N/A	#N/A	#N/A	5	5	7	11	0.765928	0.838422
1080	#N/A	#N/A	Spna1	Spna1	#N/A	#N/A	#N/A	#N/A	#N/A	#N/A	7	7	35	150	2.59521	4.11492
1090	Fh1	Fh1	Fh1	Fh1	2507	2507	1408	1543	0.133674	-0.225843	922	922	610	881	-0.29912	-0.350396
1091	Kmo	Kmo	Kmo	Kmo	219	219	96	108	-0.223645	-0.545094	439	439	312	367	-0.195821	-0.543091
1092	Opn3	Opn3	Opn3	Opn3	120	120	69	56	0.167413	-0.624223	56	56	24	34	-0.922422	-1.0018
1093	Chml	Chml	Chml	Chml	387	387	108	272	-0.874792	-0.0343476	117	117	113	139	0.246336	-0.036208
1095	Exo1	Exo1	Exo1	Exo1	99	99	32	56	-0.661956	-0.347059	16	16	10	24	-0.377562	0.298246
1098	Cep170	Cep170	Cep170	Cep170	6020	6020	752	4462	-2.03484	0.0422923	2660	2660	3312	6712	0.613039	1.05047
1100	Sdccag8	Sdccag8	Sdccag8	Sdccag8	1211	1211	961	1404	0.632336	0.687645	523	523	657	1064	0.625737	0.739671
1101	Akt3	Akt3	Akt3	Akt3	1993	1993	427	1688	-1.25647	0.234724	6789	6789	7824	12852	0.501487	0.635894
1102	Zfp238	Zfp238	Zfp238	Zfp238	1566	1566	537	1970	-0.578019	0.80542	3026	3026	3464	5203	0.491796	0.497096
1105	Adss	Adss	Adss	Adss	4316	4316	1939	3430	-0.188378	0.142875	2219	2219	1186	1834	-0.60697	-0.559701
1107	Pppde1	Pppde1	Pppde1	Pppde1	1989	1989	583	1519	-0.804389	0.0854388	964	964	654	940	-0.262913	-0.32115
1108	Fam36a	Fam36a	Fam36a	Fam36a	644	644	651	485	0.981411	0.0652759	658	658	505	675	-0.0849976	-0.247973
1109	Hnrnpu	Hnrnpu	Hnrnpu	Hnrnpu	26336	26336	8974	15474	-0.587212	-0.292822	13563	13563	11210	15644	0.021898	-0.0788859
1110	Efcab2	Efcab2	Efcab2	Efcab2	112	112	77	89	0.424885	0.142569	60	60	59	70	0.271972	-0.0623077
1112	Smyd3	Smyd3	Smyd3	Smyd3	355	355	204	278	0.166673	0.121584	83	83	60	122	-0.171059	0.270543
1113	Tfb2m	Tfb2m	Tfb2m	Tfb2m	1124	1124	530	660	-0.118563	-0.293696	322	322	259	360	-0.0173128	-0.123838
1114	Cnst	Cnst	Cnst	Cnst	1112	1112	251	544	-1.18113	-0.557023	488	488	535	1011	0.429341	0.765873
1115	Sccpdh	Sccpdh	Sccpdh	Sccpdh	491	491	259	372	0.0432113	0.0739245	164	164	88	116	-0.600706	-0.783675
1116	Ahctf1	Ahctf1	Ahctf1	Ahctf1	2761	2761	529	1859	-1.41771	-0.0962926	1537	1537	1402	1924	0.164144	0.0391691
1117	Cdc42bpa	Cdc42bpa	Cdc42bpa	Cdc42bpa	353	353	49	101	-1.881	-1.33005	284	284	114	111	-1.01935	-1.63894
1118	Adck3	Adck3	Adck3	Adck3	256	256	241	236	0.878461	0.35683	39	39	65	80	1.03115	0.750017
1119	Psen2	Psen2	Psen2	Psen2	7733	7733	5636	7386	0.509631	0.408125	1939	1939	2397	4008	0.60267	0.762716
1120	Gm5069	Gm5069	Gm5069	Gm5069	35	35	13	32	-0.460283	0.343813	33	33	56	106	1.05662	1.39566
1121	Itpkb	Itpkb	Itpkb	Itpkb	5574	5574	945	4605	-1.59424	0.19885	9063	9063	9739	14229	0.400568	0.36595
1123	Parp1	Parp1	Parp1	Parp1	7015	7015	2303	3236	-0.640913	-0.641848	913	913	590	1007	-0.333055	-0.143424
1124	Lin9	Lin9	Lin9	Lin9	750	750	161	390	-1.25339	-0.468943	585	585	645	791	0.437562	0.150394
1125	#N/A	Mixl1	Mixl1	Mixl1	#N/A	8	#N/A	8	#N/A	0.467133	20	20	28	62	0.778077	1.34253
1126	Acbd3	Acbd3	Acbd3	Acbd3	4542	4542	1061	3154	-1.13184	-0.0517771	5731	5731	4627	6783	-0.0119212	-0.0416823
1127	H3f3a	H3f3a	H3f3a	H3f3a	17849	17849	12956	14135	0.50377	0.137794	21451	21451	13558	18977	-0.36511	-0.46161
1128	BC031781	BC031781	BC031781	BC031781	2134	2134	640	1548	-0.771341	0.0112108	4234	4234	2849	4086	-0.274767	-0.336142
1130	Pycr2	Pycr2	Pycr2	Pycr2	782	782	871	861	1.12134	0.613118	252	252	298	493	0.538431	0.683101
1132	Tmem63a	Tmem63a	Tmem63a	Tmem63a	2533	2533	849	1292	-0.610964	-0.496841	2374	2374	1733	2237	-0.15725	-0.370554
1133	Ephx1	Ephx1	Ephx1	Ephx1	1761	1761	3112	1560	1.78735	0.299495	796	796	947	718	0.547305	-0.433533
1135	Nvl	Nvl	Nvl	Nvl	1497	1497	341	941	-1.16804	-0.195421	865	865	732	1282	0.0559231	0.282771
1136	Cnih4	Cnih4	Cnih4	Cnih4	1854	1854	1417	1996	0.578153	0.580799	2812	2812	2815	4368	0.298313	0.350544
1137	Wdr26	Wdr26	Wdr26	Wdr26	13889	13889	3353	8616	-1.0844	-0.214484	10525	10525	6675	11329	-0.360187	-0.178617
1140	Lbr	Lbr	Lbr	Lbr	1281	1281	268	656	-1.2907	-0.49107	469	469	245	360	-0.639781	-0.666207
1141	Enah	Enah	Enah	Enah	30	30	7	9	-1.12413	-1.2529	41	41	27	45	-0.304735	-0.150084
1142	Srp9	Srp9	Srp9	Srp9	2551	2551	1861	2568	0.510984	0.483925	1644	1644	1398	2935	0.0629372	0.551299
1144	Degs1	Degs1	Degs1	Degs1	11198	11198	5979	10010	0.0607307	0.312564	13549	13549	8095	10582	-0.44629	-0.641387
1146	Fbxo28	Fbxo28	Fbxo28	Fbxo28	2637	2637	932	1643	-0.534459	-0.208186	3248	3248	1884	2045	-0.48894	-0.952224
1147	Trp53bp2	Trp53bp2	Trp53bp2	Trp53bp2	1371	1371	331	879	-1.08413	-0.166908	1070	1070	832	1161	-0.0661583	-0.167044
1148	Capn2	Capn2	Capn2	Capn2	13994	13994	4856	10084	-0.560963	0.00162589	8996	8996	7385	10838	0.0121024	-0.0160765
1152	Tlr5	Tlr5	#N/A	#N/A	203	203	23	84	-2.17165	-0.797889	#N/A	#N/A	#N/A	#N/A	#N/A	#N/A
1153	1700056E22Rik	1700056E22Rik	1700056E22Rik	#N/A	6	6	16	10	2.34943	1.19181	5	#N/A	7	#N/A	0.765928	#N/A
1154	Dusp10	Dusp10	Dusp10	Dusp10	370	370	162	463	-0.225426	0.797612	555	555	591	952	0.387374	0.493569
1155	Hlx	Hlx	Hlx	Hlx	3253	3253	2290	2074	0.459553	-0.17498	4034	4034	2249	4276	-0.546116	-0.200763
1157	Mosc2	Mosc2	Mosc2	Mosc2	2808	2808	2277	2510	0.663557	0.312496	2848	2848	2590	4302	0.159784	0.310228
1158	#N/A	#N/A	#N/A	Mir1981	#N/A	#N/A	#N/A	#N/A	#N/A	#N/A	#N/A	7	#N/A	6	#N/A	-0.497613
1160	#N/A	#N/A	Mark1	Mark1	#N/A	#N/A	#N/A	#N/A	#N/A	#N/A	8	8	22	25	1.73892	1.34676
1161	Rab3gap2	Rab3gap2	Rab3gap2	Rab3gap2	3876	3876	1008	3673	-0.977017	0.396744	678	678	867	1465	0.651428	0.826619
1164	Iars2	Iars2	Iars2	Iars2	3048	3048	1058	2218	-0.56049	0.015762	1019	1019	849	1410	0.0334662	0.183702
1167	Bpnt1	Bpnt1	Bpnt1	Bpnt1	668	668	433	650	0.34044	0.434876	260	260	258	368	0.28551	0.216287
1168	Eprs	Eprs	Eprs	Eprs	5189	5189	2384	4215	-0.15607	0.174438	1986	1986	2707	2559	0.743577	0.0808904
1172	Lyplal1	Lyplal1	Lyplal1	Lyplal1	534	534	268	70	-0.0286012	-2.45528	100	100	32	19	-1.34401	-2.67199
1174	Rrp15	Rrp15	Rrp15	Rrp15	734	734	550	467	0.549545	-0.177954	181	181	183	321	0.312428	0.541483
1177	Gpatch2	Gpatch2	Gpatch2	Gpatch2	1030	1030	209	579	-1.33472	-0.356586	716	716	524	676	-0.153573	-0.36769
1181	Kctd3	Kctd3	Kctd3	Kctd3	978	978	224	656	-1.16004	-0.101757	411	411	602	845	0.847199	0.754832
1183	Cenpf	Cenpf	Cenpf	Cenpf	412	412	28	127	-2.90937	-1.22277	25	25	24	32	0.236692	0.0710118
1184	Ptpn14	Ptpn14	#N/A	#N/A	35	35	8	6	-1.1549	-2.05099	#N/A	#N/A	#N/A	#N/A	#N/A	#N/A
1185	Smyd2	Smyd2	Smyd2	Smyd2	1254	1254	735	974	0.195251	0.10981	298	298	238	482	-0.0275496	0.408767
1187	Rps6kc1	Rps6kc1	Rps6kc1	Rps6kc1	2062	2062	797	1432	-0.405359	-0.0516429	605	605	641	988	0.380101	0.422688
1188	Angel2	Angel2	Angel2	Angel2	2290	2290	709	1705	-0.725425	0.0487874	767	767	660	892	0.0800138	-0.0669925
1189	Vash2	Vash2	Vash2	#N/A	205	205	91	223	-0.205511	0.59544	16	#N/A	5	#N/A	-1.36164	#N/A
1190	Mfsd7b	Mfsd7b	Mfsd7b	Mfsd7b	4821	4821	1485	4753	-0.73284	0.453861	591	591	485	765	0.0116122	0.0874657
1191	A230020J21Rik	A230020J21Rik	A230020J21Rik	A230020J21Rik	704	704	63	670	-2.51456	0.402879	45	45	53	87	0.531495	0.664937
1193	Tatdn3	Tatdn3	Tatdn3	Tatdn3	280	280	263	215	0.875245	0.0932292	70	70	37	82	-0.621511	-0.056458
1194	Nsl1	Nsl1	Nsl1	Nsl1	221	221	63	105	-0.843768	-0.598802	19	19	24	26	0.630125	0.166759
1195	Batf3	Batf3	Batf3	Batf3	79	79	197	101	2.28187	0.827639	38	38	57	31	0.879365	-0.576448
1197	Atf3	Atf3	Atf3	Atf3	8079	8079	6898	12859	0.737986	1.14488	26925	26925	36717	45708	0.744287	0.478679
1198	Nenf	Nenf	Nenf	Nenf	667	667	738	622	1.11174	0.373522	366	366	260	501	-0.196464	0.168098
1199	Tmem206	Tmem206	Tmem206	Tmem206	5118	5118	3498	4274	0.416935	0.214367	7690	7690	7852	11020	0.32686	0.234246
1200	Ppp2r5a	Ppp2r5a	Ppp2r5a	Ppp2r5a	8332	8332	3631	5972	-0.232294	-0.00608229	23725	23725	23658	32322	0.292707	0.161288
1201	Dtl	Dtl	Dtl	Dtl	210	210	16	71	-2.74177	-1.08901	31	31	21	19	-0.263803	-0.985936
1202	Ints7	Ints7	Ints7	Ints7	1618	1618	333	795	-1.3144	-0.550758	246	246	205	294	0.0337352	-0.0276491
1203	Lpgat1	Lpgat1	Lpgat1	Lpgat1	3892	3892	748	1841	-1.4133	-0.605628	1101	1101	776	784	-0.20787	-0.774604
1204	Nek2	Nek2	Nek2	Nek2	251	251	20	107	-2.67848	-0.755135	22	22	17	13	-0.0747001	-1.03603
1205	1700034H15Rik	1700034H15Rik	1700034H15Rik	1700034H15Rik	370	370	69	415	-1.45574	0.639749	147	147	330	400	1.46258	1.15875
1206	Slc30a1	Slc30a1	Slc30a1	Slc30a1	3709	3709	1587	4599	-0.258719	0.784632	2930	2930	4641	5444	0.96029	0.608928
1207	Rd3	Rd3	Rd3	Rd3	26	26	19	13	0.510751	-0.522112	7	7	5	5	-0.184753	-0.754207
1208	Traf5	Traf5	Traf5	Traf5	507	507	331	510	0.350741	0.48276	987	987	1948	2351	1.27754	0.967252
1209	Rcor3	Rcor3	Rcor3	Rcor3	380	380	72	274	-1.43287	0.00254178	92	92	111	124	0.56694	0.145645
1210	Gm10516	Gm10516	#N/A	#N/A	9	9	7	11	0.594502	0.754415	#N/A	#N/A	#N/A	#N/A	#N/A	#N/A
1212	Hhat	Hhat	Hhat	Hhat	71	71	37	53	0.0256437	0.0524342	17	17	28	38	1.0108	0.871315
1215	Diexf	Diexf	Diexf	Diexf	913	913	345	602	-0.437929	-0.126464	133	133	172	241	0.667217	0.572387
1217	A130010J15Rik	A130010J15Rik	A130010J15Rik	A130010J15Rik	377	377	124	236	-0.637876	-0.201328	123	123	93	107	-0.106444	-0.485338
1218	Traf3ip3	Traf3ip3	Traf3ip3	Traf3ip3	1209	1209	383	466	-0.69228	-0.900896	108	108	37	62	-1.24612	-1.08382
1219	Hsd11b1	Hsd11b1	Hsd11b1	Hsd11b1	39	39	19	26	-0.0711688	-0.110169	36	36	11	26	-1.40458	-0.751216
1220	G0s2	G0s2	G0s2	G0s2	24	24	21	22	0.76925	0.346969	27	27	20	48	-0.135446	0.543367
1224	Plxna2	Plxna2	Plxna2	Plxna2	1089	1089	223	922	-1.32156	0.234172	78	78	95	111	0.580398	0.223894
1225	Cd34	Cd34	Cd34	Cd34	32	32	29	14	0.820747	-0.714075	91	91	133	117	0.843309	0.0776567
1226	C030002c11rik	#N/A	C030002c11rik	C030002c11rik	9	#N/A	5	#N/A	0.115954	#N/A	11	11	14	12	0.638264	-0.157582
1227	A330023F24Rik	A330023F24Rik	#N/A	#N/A	54	54	9	31	-1.60987	-0.325342	#N/A	#N/A	#N/A	#N/A	#N/A	#N/A
1231	Cr1l	Cr1l	Cr1l	Cr1l	3261	3261	2273	2591	0.44526	0.142555	3562	3562	2802	4657	-0.0494403	0.101891
1233	Cnksr3	Cnksr3	Cnksr3	Cnksr3	501	501	211	513	-0.281468	0.50839	295	295	451	874	0.908886	1.28177
1235	Ipcef1	Ipcef1	Ipcef1	Ipcef1	57	57	18	48	-0.694379	0.225906	29	29	17	19	-0.47108	-0.890081
1237	Mtrf1l	Mtrf1l	Mtrf1l	Mtrf1l	380	380	154	226	-0.336907	-0.275194	247	247	151	265	-0.412907	-0.183249
1238	Fbxo5	Fbxo5	Fbxo5	Fbxo5	267	267	63	158	-1.11638	-0.282379	49	49	23	40	-0.791391	-0.575972
1240	Myct1	Myct1	Myct1	Myct1	6	6	63	20	4.32103	2.18432	23	23	75	38	1.99558	0.437697
1241	#N/A	#N/A	Syne1	Syne1	#N/A	#N/A	#N/A	#N/A	#N/A	#N/A	19	19	5	9	-1.60762	-1.34951
1242	Syne1	Syne1	Syne1	Syne1	3579	3579	529	1976	-1.79206	-0.38259	232	232	213	347	0.17342	0.295861
1243	Esr1	Esr1	Esr1	Esr1	221	221	16	52	-2.81537	-1.61115	98	98	74	86	-0.10831	-0.472622
1245	1700052N19Rik	1700052N19Rik	1700052N19Rik	1700052N19Rik	1070	1070	389	601	-0.493681	-0.357752	333	333	239	240	-0.181643	-0.756971
1246	Rmnd1	Rmnd1	Rmnd1	Rmnd1	580	580	369	435	0.313484	0.0593142	116	116	115	142	0.283991	0.0069397
1247	Gm5512	Gm5512	Gm5512	Gm5512	557	557	361	404	0.340228	0.0110414	114	114	108	134	0.218541	-0.0515686
1248	Zbtb2	Zbtb2	Zbtb2	Zbtb2	1040	1040	354	609	-0.58865	-0.297657	928	928	805	1160	0.0916391	0.0371039
1249	Akap12	Akap12	Akap12	Akap12	298	298	63	330	-1.27476	0.621274	319	319	565	1531	1.12115	1.97765
1250	Mthfd1l	Mthfd1l	Mthfd1l	Mthfd1l	746	746	339	637	-0.171853	0.24644	682	682	259	679	-1.0997	-0.291127
1251	Plekhg1	Plekhg1	Plekhg1	Plekhg1	640	640	117	34	-1.4849	-3.75599	1693	1693	1733	127	0.330454	-4.02004
1253	#N/A	#N/A	Ppp1r14c	Ppp1r14c	#N/A	#N/A	#N/A	#N/A	#N/A	#N/A	9	9	6	5	-0.283372	-1.11169
1255	Lrp11	Lrp11	Lrp11	Lrp11	1005	1005	384	793	-0.42194	0.132545	2564	2564	2543	3807	0.28491	0.285427
1256	Pcmt1	Pcmt1	Pcmt1	Pcmt1	2205	2205	972	1851	-0.215736	0.221879	2402	2402	1988	2819	0.0238686	-0.0538698
1257	A630066F11Rik	A630066F11Rik	A630066F11Rik	A630066F11Rik	48	48	28	31	0.187783	-0.155901	42	42	16	19	-1.09017	-1.42269
1258	Nup43	Nup43	Nup43	Nup43	370	370	217	279	0.196084	0.0670804	122	122	83	173	-0.25859	0.218884
1259	BC020402	BC020402	#N/A	#N/A	25	25	12	16	-0.0922668	-0.168451	#N/A	#N/A	#N/A	#N/A	#N/A	#N/A
1260	Lats1	Lats1	Lats1	Lats1	3281	3281	490	2306	-1.77711	-0.0343753	3434	3434	2754	4826	-0.0215723	0.206112
1261	Katna1	Katna1	Katna1	Katna1	1905	1905	958	1472	-0.0256946	0.102345	7601	7601	5393	7104	-0.198309	-0.382371
1262	BC013529	BC013529	BC013529	BC013529	1626	1626	926	1147	0.153739	-0.029093	2713	2713	1591	2065	-0.473138	-0.678531
1263	Ppil4	Ppil4	Ppil4	Ppil4	2232	2232	660	1631	-0.791724	0.0217846	1191	1191	1029	1961	0.0858482	0.434561
1264	Zc3h12d	Zc3h12d	Zc3h12d	Zc3h12d	2464	2464	1313	2127	0.0578575	0.26217	2917	2917	4835	10605	1.02578	1.57733
1265	Tab2	Tab2	Tab2	Tab2	10586	10586	2328	6682	-1.21897	-0.189437	16419	16419	14981	26619	0.164555	0.412268
1266	Ust	Ust	Ust	Ust	583	583	252	365	-0.244	-0.201179	205	205	116	81	-0.524286	-1.6228
1267	Sash1	Sash1	Sash1	Sash1	18462	18462	3395	13202	-1.47706	-0.00943599	21814	21814	21340	39138	0.265093	0.558494
1270	Stxbp5	Stxbp5	Stxbp5	Stxbp5	8076	8076	1334	4061	-1.63182	-0.517428	1278	1278	766	1152	-0.441628	-0.434522
1271	Rab32	Rab32	Rab32	Rab32	5158	5158	1846	3103	-0.516393	-0.258774	16928	16928	7372	10227	-0.902485	-1.01184
1272	Gm5177	Gm5177	Gm5177	Gm5177	906	906	507	799	0.128449	0.293008	897	897	644	1346	-0.181229	0.300645
1274	Shprh	Shprh	Shprh	Shprh	1486	1486	208	806	-1.87036	-0.40817	438	438	400	612	0.165808	0.197734
1275	Fbxo30	Fbxo30	Fbxo30	Fbxo30	714	714	238	546	-0.618787	0.0873259	1272	1272	1058	1354	0.0310259	-0.194672
1276	Epm2a	Epm2a	#N/A	Epm2a	37	37	5	22	-1.90374	-0.274467	#N/A	5	#N/A	9	#N/A	0.552862
1277	Utrn	Utrn	Utrn	Utrn	2634	2634	330	1406	-2.03044	-0.431265	1243	1243	1515	1906	0.582227	0.331875
1278	B230208H11Rik	B230208H11Rik	B230208H11Rik	B230208H11Rik	12	12	19	8	1.61563	-0.109221	11	11	7	13	-0.350312	-0.0433605
1279	Stx11	Stx11	Stx11	Stx11	823	823	421	1374	-0.00107538	1.21364	8841	8841	9203	13906	0.354678	0.368602
1280	Sf3b5	Sf3b5	Sf3b5	Sf3b5	2531	2531	2119	2006	0.709636	0.138973	1453	1453	1257	2071	0.0877302	0.226457
1281	Plagl1	Plagl1	Plagl1	Plagl1	165	165	17	179	-2.30714	0.591432	299	299	366	694	0.588264	0.929712
1283	Ltv1	Ltv1	Ltv1	Ltv1	2150	2150	888	1449	-0.309682	-0.0949062	1559	1559	1490	2314	0.231461	0.28493
1284	Phactr2	Phactr2	Phactr2	Phactr2	1996	1996	436	981	-1.22855	-0.550372	323	323	368	510	0.484784	0.374028
1285	Fuca2	Fuca2	Fuca2	Fuca2	6452	6452	2825	3721	-0.225493	-0.319682	3653	3653	1931	2496	-0.622916	-0.834249
1286	Pex3	Pex3	Pex3	Pex3	794	794	411	601	0.0159927	0.0725793	620	620	437	654	-0.207797	-0.207757
1287	Adat2	Adat2	Adat2	Adat2	243	243	122	166	-0.0280593	-0.0753605	168	168	94	190	-0.540402	-0.107207
1288	Aig1	Aig1	Aig1	Aig1	424	424	311	1032	0.518677	1.75732	827	827	1050	2775	0.641132	1.46158
1289	Hivep2	Hivep2	Hivep2	Hivep2	567	567	105	695	-1.46622	0.767878	4446	4446	3983	10413	0.138132	0.942969
1290	Gpr126	Gpr126	Gpr126	Gpr126	477	477	101	387	-1.27293	0.172661	743	743	1384	1496	1.19405	0.72477
1291	Vta1	Vta1	Vta1	Vta1	2200	2200	1171	1682	0.05623	0.0870349	4060	4060	3111	4961	-0.08731	0.00433141
1292	Gje1	Gje1	Gje1	Gje1	15	15	8	8	0.0584744	-0.427692	10	10	12	16	0.553501	0.389411
1294	#N/A	#N/A	#N/A	LOC100504235	#N/A	#N/A	#N/A	#N/A	#N/A	#N/A	#N/A	8	#N/A	13	#N/A	0.410595
1295	Cited2	Cited2	Cited2	Cited2	5104	5104	3195	4715	0.290176	0.359987	2440	2440	3905	5857	0.97519	0.978428
1296	Txlnb	Txlnb	Txlnb	Txlnb	178	178	9	21	-3.32765	-2.60306	105	105	43	27	-0.989326	-2.23841
1297	Heca	Heca	Heca	Heca	1005	1005	223	666	-1.20577	-0.119217	992	992	660	692	-0.291041	-0.804265
1298	3110003A17Rik	3110003A17Rik	3110003A17Rik	3110003A17Rik	3825	3825	2015	1974	0.0413149	-0.47995	21278	21278	14308	17691	-0.27575	-0.551163
1299	Reps1	Reps1	Reps1	Reps1	1562	1562	558	744	-0.518995	-0.595585	3717	3717	1974	1592	-0.6162	-1.50804
1301	Ccdc28a	Ccdc28a	Ccdc28a	Ccdc28a	328	328	354	424	1.07567	0.844451	163	163	144	260	0.117889	0.388584
1302	#N/A	Nhsl1	Nhsl1	Nhsl1	#N/A	21	#N/A	11	#N/A	-0.454814	15	15	7	15	-0.793003	-0.282473
1303	Hebp2	Hebp2	#N/A	#N/A	19	19	18	12	0.882262	-0.18707	#N/A	#N/A	#N/A	#N/A	#N/A	#N/A
1304	D10Bwg1379e	D10Bwg1379e	#N/A	D10Bwg1379e	133	133	9	86	-2.90765	-0.154473	#N/A	11	#N/A	13	#N/A	-0.0433605
1308	Tnfaip3	Tnfaip3	Tnfaip3	Tnfaip3	1610	1610	605	1796	-0.446003	0.632047	48389	48389	46716	70550	0.246025	0.259147
1309	#N/A	#N/A	LOC100504265	LOC100504265	#N/A	#N/A	#N/A	#N/A	#N/A	#N/A	17	17	25	22	0.847993	0.086592
1311	Ifngr1	Ifngr1	Ifngr1	Ifngr1	6291	6291	4670	4570	0.536118	0.0132708	2308	2308	1223	1575	-0.619384	-0.836056
1314	Slc35d3	Slc35d3	Slc35d3	Slc35d3	7	7	9	15	1.30839	1.55428	6	6	24	13	2.27075	0.818967
1315	Pex7	Pex7	Pex7	Pex7	677	677	489	552	0.496573	0.179842	582	582	564	604	0.25141	-0.231242
1316	Map3k5	Map3k5	Map3k5	Map3k5	921	921	373	608	-0.337961	-0.124743	947	947	955	1130	0.308884	-0.0299297
1317	Mtap7	Mtap7	Mtap7	Mtap7	12	12	10	15	0.695379	0.788951	17	17	16	22	0.207758	0.086592
1319	Bclaf1	Bclaf1	Bclaf1	Bclaf1	8096	8096	1857	4658	-1.1582	-0.323126	6652	6652	4308	6327	-0.329974	-0.357079
1320	Fam54a	Fam54a	Fam54a	Fam54a	274	274	43	187	-1.7038	-0.0767295	395	395	205	488	-0.649154	0.0202031
1321	Pde7b	Pde7b	Pde7b	Pde7b	1982	1982	343	1906	-1.56444	0.417931	1707	1707	2020	3431	0.539644	0.722309
1322	Ahi1	Ahi1	Ahi1	Ahi1	303	303	98	280	-0.662009	0.360322	364	364	260	498	-0.188562	0.167339
1323	Myb	Myb	Myb	Myb	72	72	19	33	-0.952897	-0.649507	88	88	51	92	-0.489305	-0.220384
1324	Hbs1l	Hbs1l	Hbs1l	Hbs1l	2272	2272	933	1676	-0.317991	0.0354234	2294	2294	1729	2512	-0.111132	-0.153841
1327	Sgk1	Sgk1	Sgk1	Sgk1	7030	7030	3434	6082	-0.0676364	0.265382	4837	4837	7448	5440	0.919509	-0.115323
1329	Raet1a	Raet1a	Raet1a	Raet1a	174	174	29	141	-1.61613	0.17084	191	191	115	367	-0.434784	0.657076
1330	Raet1e	Raet1e	Raet1e	Raet1e	112	112	67	110	0.224424	0.447871	243	243	124	217	-0.673341	-0.447837
1331	Raet1b	Raet1b	Raet1b	Raet1b	135	135	23	110	-1.58372	0.178729	153	153	89	336	-0.484348	0.849637
1332	Raet1c	Raet1c	Raet1c	Raet1c	105	105	56	103	0.0590149	0.44609	233	233	114	215	-0.733942	-0.40059
1333	H60b	H60b	H60b	H60b	138	138	23	108	-1.61539	0.120607	42	42	23	86	-0.569673	0.747563
1334	C920009B18Rik	C920009B18Rik	C920009B18Rik	C920009B18Rik	708	708	105	478	-1.78654	-0.0923529	584	584	397	940	-0.259974	0.401805
1335	Raet1d	Raet1d	Raet1d	Raet1d	141	141	19	112	-1.9209	0.14203	121	121	79	364	-0.317889	1.30331
1336	Gm10825	Gm10825	Gm10825	Gm10825	59	59	8	35	-1.9055	-0.278237	59	59	93	346	0.951677	2.26498
1338	Tbpl1	Tbpl1	Tbpl1	Tbpl1	1081	1081	560	749	0.0171262	-0.0549551	798	798	675	637	0.0552777	-0.609808
1340	Eya4	Eya4	Eya4	Eya4	322	322	20	173	-3.03764	-0.421701	23	23	19	19	0.0210288	-0.557118
1341	Rps12	Rps12	Rps12	Rps12	22232	22232	27688	22450	1.28261	0.488441	17258	17258	17017	25285	0.276498	0.266195
1344	1110021L09Rik	1110021L09Rik	1110021L09Rik	1110021L09Rik	122	122	51	64	-0.291877	-0.455732	43	43	28	40	-0.320969	-0.387989
1345	Vnn3	Vnn3	Vnn3	Vnn3	73	73	29	45	-0.364906	-0.223125	1211	1211	1885	1380	0.935076	-0.096341
1362	Stx7	Stx7	Stx7	Stx7	8689	8689	3413	6891	-0.382145	0.139887	12321	12321	8384	12393	-0.258617	-0.276411
1364	Ctgf	Ctgf	Ctgf	Ctgf	27	27	19	6	0.456641	-1.67836	40	40	78	59	1.25737	0.27519
1365	Enpp1	Enpp1	Enpp1	Enpp1	865	865	379	365	-0.224459	-0.770266	404	404	249	236	-0.401263	-1.05995
1367	Med23	Med23	Med23	Med23	1795	1795	446	1143	-1.04273	-0.176777	1273	1273	821	1265	-0.335949	-0.293886
1368	Arg1	Arg1	Arg1	Arg1	31	31	36	52	1.17744	1.21676	430	430	33	114	-3.40258	-2.19876
1369	Akap7	Akap7	Akap7	Akap7	186	186	166	180	0.801331	0.426772	1155	1155	462	572	-1.02496	-1.29842
1370	Epb4.1l2	Epb4.1l2	Epb4.1l2	Epb4.1l2	6341	6341	1992	4704	-0.704472	0.043543	3882	3882	4871	6244	0.624188	0.400841
1375	L3mbtl3	L3mbtl3	L3mbtl3	L3mbtl3	930	930	99	548	-2.26476	-0.288639	145	145	122	188	0.0475721	0.0897924
1377	Arhgap18	Arhgap18	Arhgap18	Arhgap18	5525	5525	2352	4557	-0.266081	0.196471	462	462	259	481	-0.537958	-0.226616
1379	#N/A	#N/A	Ptprk	#N/A	#N/A	#N/A	#N/A	#N/A	#N/A	#N/A	9	#N/A	6	#N/A	-0.283372	#N/A
1381	4930519F09Rik	4930519F09Rik	4930519F09Rik	4930519F09Rik	94	94	30	47	-0.680172	-0.524655	28	28	27	27	0.24322	-0.335765
1385	Echdc1	Echdc1	Echdc1	Echdc1	1592	1592	589	902	-0.468447	-0.345239	628	628	482	578	-0.0849239	-0.404431
1386	Rnf146	Rnf146	Rnf146	Rnf146	3196	3196	1282	2148	-0.351854	-0.0989025	2261	2261	1731	2300	-0.0885614	-0.260133
1388	Cenpw	Cenpw	Cenpw	Cenpw	48	48	22	27	-0.158955	-0.354491	40	40	17	28	-0.933149	-0.796395
1389	Trmt11	Trmt11	Trmt11	Trmt11	306	306	149	232	-0.0721827	0.0749247	358	358	228	351	-0.353983	-0.313198
1390	Hint3	Hint3	Hint3	Hint3	158	158	98	166	0.276662	0.545207	146	146	115	207	-0.0475006	0.218686
1391	Ncoa7	Ncoa7	Ncoa7	Ncoa7	3488	3488	824	2126	-1.11561	-0.239881	6135	6135	4863	9381	-0.0384276	0.327853
1393	Hddc2	Hddc2	Hddc2	Hddc2	204	204	214	167	1.03444	0.185521	75	75	23	49	-1.4041	-0.897058
1396	Rnf217	Rnf217	Rnf217	Rnf217	449	449	206	287	-0.158013	-0.17124	710	710	515	1075	-0.166424	0.313581
1403	Zufsp	Zufsp	Zufsp	Zufsp	2046	2046	464	1531	-1.17447	0.0560305	6135	6135	5544	8955	0.150649	0.260806
1405	Rwdd1	Rwdd1	Rwdd1	Rwdd1	2222	2222	1669	1703	0.553088	0.0905802	2201	2201	1618	2389	-0.14715	-0.166563
1408	#N/A	Fam26e	Fam26e	Fam26e	#N/A	7	#N/A	7	#N/A	0.466118	42	42	18	56	-0.921366	0.129885
1409	Fam26f	Fam26f	Fam26f	Fam26f	849	849	748	1005	0.783153	0.717629	26200	26200	25362	42241	0.249889	0.404256
1410	Dse	Dse	Dse	Dse	9814	9814	2882	7008	-0.801756	-0.011472	13266	13266	9813	18236	-0.138177	0.174235
1411	Tspyl1	Tspyl1	Tspyl1	Tspyl1	3487	3487	1439	2634	-0.310907	0.0696324	3541	3541	2136	3425	-0.432437	-0.332861
1412	Tspyl4	Tspyl4	Tspyl4	Tspyl4	202	202	94	155	-0.137508	0.0922149	18	18	18	21	0.294749	-0.0620304
1413	Nt5dc1	Nt5dc1	Nt5dc1	Nt5dc1	919	919	456	839	-0.0450262	0.342924	513	513	349	477	-0.258867	-0.389691
1415	Frk	Frk	#N/A	#N/A	21	21	5	13	-1.09149	-0.215898	#N/A	#N/A	#N/A	#N/A	#N/A	#N/A
1417	Hdac2	Hdac2	Hdac2	Hdac2	2749	2749	1431	1917	0.0241119	-0.0456878	1424	1424	982	1532	-0.239341	-0.179337
1418	Marcks	Marcks	Marcks	Marcks	22999	22999	11335	16296	-0.0547897	-0.0226868	26252	26252	18690	29838	-0.193371	-0.100096
1420	#N/A	#N/A	Lama4	Lama4	#N/A	#N/A	#N/A	#N/A	#N/A	#N/A	14	14	8	7	-0.504608	-1.26836
1421	1700025K23Rik	1700025K23Rik	1700025K23Rik	1700025K23Rik	15	15	33	26	2.09138	1.2598	5	5	6	5	0.547323	-0.277895
1422	Tube1	Tube1	Tube1	Tube1	86	86	28	49	-0.65133	-0.336548	5	5	11	12	1.40971	0.96247
1424	Fyn	Fyn	Fyn	Fyn	1483	1483	886	1698	0.222834	0.669632	1407	1407	1715	2940	0.582328	0.778326
1425	Traf3ip2	Traf3ip2	Traf3ip2	Traf3ip2	245	245	133	254	0.0845856	0.526151	1232	1232	940	1501	-0.0934705	0.000102012
1426	E130307A14Rik	E130307A14Rik	E130307A14Rik	E130307A14Rik	131	131	89	109	0.407859	0.208912	56	56	48	45	0.0742179	-0.598827
1427	Rev3l	Rev3l	Rev3l	Rev3l	1891	1891	181	888	-2.41854	-0.616092	342	342	229	272	-0.281735	-0.614957
1428	AA474331	AA474331	AA474331	AA474331	91	91	13	53	-1.83461	-0.304965	6	6	5	20	0.0330046	1.43517
1429	2010001E11Rik	2010001E11Rik	#N/A	#N/A	33	33	6	27	-1.48043	0.184099	#N/A	#N/A	#N/A	#N/A	#N/A	#N/A
1430	G630090E17Rik	G630090E17Rik	G630090E17Rik	G630090E17Rik	79	79	53	123	0.389422	1.11167	34	34	56	74	1.01373	0.835071
1431	BC021785	BC021785	BC021785	BC021785	65	65	21	62	-0.661916	0.405405	22	22	38	43	1.08053	0.679241
1432	AI317395	AI317395	#N/A	#N/A	18	18	7	26	-0.392425	0.999071	#N/A	#N/A	#N/A	#N/A	#N/A	#N/A
1433	Slc16a10	Slc16a10	Slc16a10	Slc16a10	4602	4602	2275	4489	-0.050396	0.438487	5146	5146	6011	7107	0.52093	0.180966
1434	Rpf2	Rpf2	Rpf2	Rpf2	1224	1224	738	908	0.236056	0.0435218	1248	1248	1053	1544	0.0516702	0.0222331
1435	Gtf3c6	Gtf3c6	Gtf3c6	Gtf3c6	1552	1552	873	1001	0.135908	-0.158305	1049	1049	807	1287	-0.0815748	0.0101766
1436	Amd1	Amd1	Amd1	Amd1	2471	2471	964	1618	-0.391963	-0.136509	960	960	786	854	0.00828203	-0.453555
1437	Amd2	Amd2	Amd2	Amd2	2471	2471	964	1618	-0.391963	-0.136509	960	960	786	854	0.00828203	-0.453555
1438	Cdk19	Cdk19	Cdk19	Cdk19	2520	2520	665	1808	-0.955912	-0.00466251	1718	1718	1464	2503	0.0659687	0.258093
1442	Cdc40	Cdc40	Cdc40	Cdc40	1395	1395	179	849	-1.99573	-0.242035	966	966	682	1078	-0.205432	-0.126542
1443	Wasf1	#N/A	#N/A	#N/A	26	#N/A	8	#N/A	-0.728404	#N/A	#N/A	#N/A	#N/A	#N/A	#N/A	#N/A
1445	Fig4	Fig4	Fig4	Fig4	2213	2213	1038	1557	-0.126191	-0.032866	859	859	555	854	-0.333322	-0.293199
1446	Zbtb24	Zbtb24	Zbtb24	Zbtb24	627	627	305	553	-0.0736397	0.293119	491	491	451	577	0.174147	-0.0519593
1447	Mical1	Mical1	Mical1	Mical1	692	692	561	539	0.663098	0.113857	84	84	103	109	0.590177	0.090929
1448	Smpd2	Smpd2	Smpd2	Smpd2	440	440	372	328	0.723582	0.0505422	103	103	92	124	0.133679	-0.0171051
1450	Cd164	Cd164	Cd164	Cd164	7924	7924	2701	5957	-0.586724	0.0627222	27302	27302	19464	32733	-0.191409	-0.0230804
1451	#N/A	#N/A	Ccdc162	Ccdc162	#N/A	#N/A	#N/A	#N/A	#N/A	#N/A	5	5	8	9	0.955725	0.552862
1452	Cep57l1	Cep57l1	Cep57l1	Cep57l1	240	240	100	165	-0.296811	-0.0661611	48	48	47	44	0.265718	-0.409239
1453	Sesn1	Sesn1	Sesn1	Sesn1	6071	6071	3165	4298	0.0262672	-0.0239018	90	90	63	78	-0.217425	-0.490539
1454	Armc2	Armc2	#N/A	#N/A	41	41	60	42	1.51156	0.507615	#N/A	#N/A	#N/A	#N/A	#N/A	#N/A
1455	Foxo3	Foxo3	Foxo3	Foxo3	2397	2397	315	1643	-1.96152	-0.0705268	410	410	249	410	-0.422525	-0.284733
1456	Lace1	Lace1	Lace1	Lace1	533	533	293	423	0.102731	0.140852	258	258	183	271	-0.198625	-0.213797
1457	Snx3	Snx3	Snx3	Snx3	17463	17463	11285	12551	0.336099	-0.00213281	11913	11913	7531	11552	-0.36483	-0.32921
1459	Ostm1	Ostm1	Ostm1	Ostm1	4632	4632	1556	3346	-0.60777	0.00516831	1803	1803	1412	1941	-0.0558666	-0.178407
1460	Sec63	Sec63	Sec63	Sec63	4147	4147	1262	2534	-0.75032	-0.236276	2371	2371	1903	2835	-0.0204306	-0.0269653
1461	Scml4	Scml4	Scml4	Scml4	53	53	13	16	-1.05661	-1.2481	9	9	6	13	-0.283372	0.242898
1464	Pdss2	Pdss2	Pdss2	Pdss2	268	268	100	173	-0.455906	-0.157005	74	74	54	130	-0.157468	0.527422
1465	Bend3	Bend3	Bend3	Bend3	267	267	66	163	-1.04935	-0.237461	133	133	115	95	0.0869085	-0.769385
1466	1700021F05Rik	1700021F05Rik	1700021F05Rik	1700021F05Rik	629	629	509	460	0.660463	0.0229349	470	470	356	484	-0.103964	-0.24241
1467	Cd24a	Cd24a	Cd24a	Cd24a	410	410	316	583	0.590102	0.981986	393	393	202	279	-0.663091	-0.778788
1469	Qrsl1	Qrsl1	Qrsl1	Qrsl1	419	419	174	228	-0.301734	-0.403389	107	107	69	107	-0.335667	-0.284488
1470	Rtn4ip1	Rtn4ip1	Rtn4ip1	Rtn4ip1	386	386	188	296	-0.07184	0.0913293	150	150	157	203	0.362296	0.151589
1471	Aim1	Aim1	Aim1	Aim1	6986	6986	1878	5826	-0.929242	0.212401	10088	10088	10328	16265	0.330705	0.404307
1473	Atg5	Atg5	Atg5	Atg5	3041	3041	1904	2403	0.29047	0.134651	2276	2276	1253	1658	-0.564284	-0.741828
1475	Prdm1	Prdm1	Prdm1	Prdm1	836	836	533	968	0.316573	0.685775	1672	1672	1561	2136	0.197669	0.0685126
1476	Prep	Prep	Prep	Prep	3270	3270	1120	2053	-0.579759	-0.197181	1144	1144	1055	1445	0.179924	0.0521577
1480	Hace1	Hace1	Hace1	Hace1	496	496	131	367	-0.954326	0.0397947	302	302	229	318	-0.102364	-0.210257
1482	Ascc3	Ascc3	Ascc3	Ascc3	7191	7191	1064	5251	-1.79062	0.0207656	9867	9867	8364	13931	0.0583691	0.212793
1484	Gp49a	Gp49a	Gp49a	Gp49a	25762	25762	11332	18116	-0.218844	-0.0336137	43063	43063	37684	46575	0.104291	-0.171712
1485	Lilrb4	Lilrb4	Lilrb4	Lilrb4	37175	37175	13888	24795	-0.454495	-0.109917	69266	69266	59484	78556	0.0771425	-0.103245
1491	Dcbld1	#N/A	Dcbld1	#N/A	5	#N/A	6	#N/A	1.2023	#N/A	9	#N/A	5	#N/A	-0.54112	#N/A
1492	Gopc	Gopc	Gopc	Gopc	2009	2009	625	1482	-0.718476	0.0354316	1458	1458	982	1552	-0.273379	-0.194666
1494	Nus1	Nus1	Nus1	Nus1	6685	6685	2331	4651	-0.553965	-0.0490193	4918	4918	3386	4885	-0.241694	-0.294525
1497	Gm9766	Gm9766	Gm9766	Gm9766	191	191	7	144	-3.78798	0.0668128	315	315	253	488	-0.0194176	0.346599
1500	#N/A	#N/A	#N/A	B230314j19	#N/A	#N/A	#N/A	#N/A	#N/A	#N/A	#N/A	7	#N/A	9	#N/A	0.0765505
1501	Mcm9	Mcm9	Mcm9	Mcm9	728	728	165	430	-1.17506	-0.285173	826	826	722	1008	0.102629	0.00246192
1502	Asf1a	Asf1a	Asf1a	Asf1a	316	316	217	264	0.423575	0.214888	1440	1440	981	1264	-0.256929	-0.472848
1504	Man1a	Man1a	Man1a	Man1a	9605	9605	1695	4993	-1.53646	-0.469504	6737	6737	4767	4787	-0.202232	-0.777787
1505	#N/A	LOC100502920	LOC100502920	LOC100502920	#N/A	12	#N/A	11	#N/A	0.345122	13	13	30	18	1.49341	0.183175
1506	D630037F22Rik	D630037F22Rik	D630037F22Rik	D630037F22Rik	715	715	179	506	-1.03164	-0.0244346	216	216	46	329	-1.93194	0.322086
1507	Msl3l2	Msl3l2	Msl3l2	Msl3l2	293	293	161	243	0.102101	0.204327	248	248	339	537	0.747409	0.829476
1508	Gja1	Gja1	Gja1	Gja1	185	185	70	73	-0.435647	-0.866257	5441	5441	2181	2987	-1.02206	-1.14996
1509	Hsf2	Hsf2	Hsf2	Hsf2	580	580	259	475	-0.197044	0.186197	944	944	546	721	-0.493012	-0.673505
1510	Serinc1	Serinc1	Serinc1	Serinc1	15760	15760	6622	13207	-0.284929	0.2194	18539	18539	12150	17999	-0.312816	-0.327464
1511	Pkib	Pkib	Pkib	Pkib	627	627	456	599	0.506452	0.408374	325	325	166	265	-0.672105	-0.57902
1512	Fabp7	Fabp7	Fabp7	Fabp7	82	82	185	176	2.13758	1.57455	549	549	312	641	-0.518315	-0.0612886
1513	Smpdl3a	Smpdl3a	Smpdl3a	Smpdl3a	25009	25009	12704	20499	-0.0111679	0.187471	23770	23770	12456	20143	-0.635508	-0.52368
1517	Gcc2	Gcc2	Gcc2	Gcc2	2901	2901	457	1793	-1.7001	-0.219797	2079	2079	1656	2461	-0.0313967	-0.0414625
1518	Lims1	Lims1	Lims1	Lims1	6891	6891	2314	6163	-0.60831	0.31328	15404	15404	13515	19463	0.108044	0.052609
1519	Ranbp2	Ranbp2	Ranbp2	Ranbp2	15084	15084	1371	8921	-2.49365	-0.283372	22958	22958	19137	34606	0.0341558	0.307204
1520	Ccdc138	Ccdc138	Ccdc138	Ccdc138	61	61	32	35	0.0351651	-0.326215	25	25	16	30	-0.344918	-0.0216868
1524	42623	42623	42623	42623	323	323	162	312	-0.0295285	0.424213	425	425	361	602	0.0613048	0.217427
1525	Ankrd57	Ankrd57	Ankrd57	Ankrd57	1165	1165	541	1160	-0.140612	0.468111	2771	2771	2925	4641	0.374802	0.459193
1526	P4ha1	P4ha1	P4ha1	P4ha1	6091	6091	2405	4985	-0.374634	0.185277	10433	10433	7977	13458	-0.0904463	0.0824894
1528	Oit3	Oit3	Oit3	Oit3	140	140	153	230	1.0932	1.18973	27	27	41	69	0.89605	1.06568
1529	Ccdc109a	Ccdc109a	Ccdc109a	Ccdc109a	348	348	63	206	-1.49842	-0.281947	110	110	97	92	0.115203	-0.541943
1530	Cbara1	Cbara1	Cbara1	Cbara1	3836	3836	2062	2818	0.0704352	0.0294341	2056	2056	1298	2070	-0.366734	-0.275013
1531	Dnajb12	Dnajb12	Dnajb12	Dnajb12	2552	2552	944	1696	-0.468737	-0.115119	1526	1526	1507	2136	0.27869	0.200323
1532	Ddit4	Ddit4	Ddit4	Ddit4	203	203	122	124	0.231224	-0.236589	456	456	218	261	-0.767611	-1.0894
1533	Anapc16	Anapc16	Anapc16	Anapc16	2057	2057	1368	1283	0.377496	-0.206639	953	953	639	703	-0.279827	-0.72366
1534	Ascc1	Ascc1	Ascc1	Ascc1	876	876	830	771	0.888052	0.290123	402	402	310	461	-0.0781115	-0.0872232
1536	Chst3	Chst3	Chst3	Chst3	123	123	48	136	-0.390952	0.61872	65	65	90	85	0.765015	0.102033
1537	Psap	Psap	Psap	Psap	810375	810375	415450	499491	0.00208179	-0.223765	546273	546273	355910	485803	-0.321321	-0.45407
1538	Cdh23	Cdh23	Cdh23	Cdh23	15	15	12	17	0.638393	0.649877	5	5	7	9	0.765928	0.552862
1539	4632428N05Rik	4632428N05Rik	4632428N05Rik	4632428N05Rik	22398	22398	13772	15299	0.264363	-0.0755658	3446	3446	2634	4121	-0.0908753	-0.0267471
1541	Slc29a3	Slc29a3	Slc29a3	Slc29a3	13553	13553	3133	9330	-1.14698	-0.0642963	2770	2770	3390	4343	0.588164	0.363973
1542	Unc5b	Unc5b	Unc5b	Unc5b	133	133	86	164	0.336606	0.77598	48	48	65	81	0.732545	0.469128
1545	Sgpl1	Sgpl1	Sgpl1	Sgpl1	36729	36729	9040	23577	-1.05652	-0.165172	24293	24293	18324	25369	-0.110017	-0.222293
1547	#N/A	Adamts14	Adamts14	Adamts14	#N/A	17	#N/A	25	#N/A	1.0245	8	8	22	37	1.73892	1.90979
1549	X99384	X99384	#N/A	#N/A	1137	1137	479	603	-0.281093	-0.44057	#N/A	#N/A	#N/A	#N/A	#N/A	#N/A
1551	Eif4ebp2	Eif4ebp2	Eif4ebp2	Eif4ebp2	3167	3167	430	1717	-1.9145	-0.408839	545	545	447	677	0.0108042	0.0280742
1552	Lrrc20	Lrrc20	Lrrc20	Lrrc20	393	393	188	314	-0.0977575	0.150549	49	49	33	38	-0.272683	-0.649713
1554	Ppa1	Ppa1	Ppa1	Ppa1	1281	1281	665	1018	0.0201498	0.142818	4140	4140	3053	4605	-0.14261	-0.131246
1555	Sar1a	Sar1a	Sar1a	Sar1a	5048	5048	2295	3991	-0.171215	0.135401	5234	5234	3926	6129	-0.118062	-0.0570807
1556	Tysnd1	Tysnd1	Tysnd1	Tysnd1	1612	1612	990	1181	0.262621	0.0255212	257	257	381	552	0.864462	0.817806
1557	Aifm2	Aifm2	Aifm2	Aifm2	1421	1421	523	901	-0.475961	-0.182921	640	640	508	761	-0.0364472	-0.0349889
1558	H2afy2	H2afy2	H2afy2	H2afy2	98	98	68	44	0.438112	-0.679624	57	57	43	52	-0.109562	-0.416315
1563	#N/A	#N/A	#N/A	Tspan15	#N/A	#N/A	#N/A	#N/A	#N/A	#N/A	#N/A	13	#N/A	10	#N/A	-0.656111
1564	#N/A	#N/A	Tacr2	Tacr2	#N/A	#N/A	#N/A	#N/A	#N/A	#N/A	21	21	6	35	-1.49328	0.450072
1565	Hk1	Hk1	Hk1	Hk1	9730	9730	2112	5695	-1.2378	-0.298373	12510	12510	9835	19326	-0.050296	0.342639
1566	2210417K05Rik	2210417K05Rik	2210417K05Rik	2210417K05Rik	15	15	30	14	1.95425	0.371659	46	46	29	29	-0.367538	-0.947117
1568	Supv3l1	Supv3l1	Supv3l1	Supv3l1	849	849	428	544	-0.0221528	-0.167761	378	378	398	543	0.371051	0.237681
1569	4930507D05Rik	4930507D05Rik	4930507D05Rik	4930507D05Rik	33	33	14	15	-0.269557	-0.65945	12	12	11	9	0.169423	-0.691501
1570	Vps26a	Vps26a	Vps26a	Vps26a	11878	11878	5041	9003	-0.270509	0.0745512	13128	13128	9796	14676	-0.125593	-0.124007
1571	Srgn	Srgn	Srgn	Srgn	7554	7554	5794	6120	0.583305	0.170654	72237	72237	49361	69891	-0.252578	-0.33245
1572	2510003E04Rik	2510003E04Rik	2510003E04Rik	2510003E04Rik	2150	2150	1136	1776	0.0456193	0.198649	1501	1501	1048	1703	-0.221475	-0.102657
1573	Ddx21	Ddx21	Ddx21	Ddx21	7290	7290	1455	3933	-1.35885	-0.415913	2679	2679	2480	4036	0.185425	0.3064
1574	Ddx50	Ddx50	Ddx50	Ddx50	2048	2048	785	1403	-0.417415	-0.0713292	1014	1014	819	1086	-0.0113324	-0.185831
1576	Ccar1	Ccar1	Ccar1	Ccar1	5483	5483	1754	3528	-0.678294	-0.161744	4027	4027	3509	4522	0.0981395	-0.117561
1577	#N/A	Tet1	Tet1	Tet1	#N/A	10	#N/A	8	#N/A	0.150364	6	6	12	20	1.27745	1.43517
1578	Slc25a16	Slc25a16	Slc25a16	Slc25a16	894	894	319	686	-0.520606	0.0922855	314	314	253	336	-0.0148323	-0.187051
1579	Dna2	Dna2	Dna2	Dna2	721	721	335	643	-0.139808	0.30913	53	53	63	88	0.544968	0.445876
1580	Rufy2	Rufy2	Rufy2	Rufy2	1266	1266	408	875	-0.667529	-0.0585493	766	766	792	989	0.344889	0.0837945
1581	Hnrnph3	Hnrnph3	Hnrnph3	Hnrnph3	436	436	182	300	-0.294269	-0.0649772	330	330	472	664	0.81285	0.723703
1583	#N/A	#N/A	Pbld1	Pbld1	#N/A	#N/A	#N/A	#N/A	#N/A	#N/A	8	8	6	7	-0.116164	-0.469624
1586	Herc4	Herc4	Herc4	Herc4	3383	3383	1279	2317	-0.437265	-0.0716757	3324	3324	2237	3200	-0.274554	-0.339655
1587	Sirt1	Sirt1	Sirt1	Sirt1	1411	1411	367	1151	-0.976706	0.180519	1331	1331	1010	1536	-0.101356	-0.0781453
1588	Dnajc12	Dnajc12	Dnajc12	Dnajc12	528	528	282	294	0.0611351	-0.370239	463	463	230	308	-0.712316	-0.87261
1592	Reep3	Reep3	Reep3	Reep3	5967	5967	2104	4593	-0.537856	0.096795	5336	5336	4535	6326	0.0621306	-0.039284
1593	Jmjd1c	Jmjd1c	Jmjd1c	Jmjd1c	7460	7460	873	5738	-2.12902	0.0957368	1952	1952	2227	3447	0.486908	0.535543
1594	Nrbf2	Nrbf2	Nrbf2	Nrbf2	1731	1731	853	1223	-0.0549861	-0.0268128	1811	1811	1198	1743	-0.299345	-0.34001
1595	Egr2	Egr2	Egr2	Egr2	264	264	165	455	0.287761	1.25923	119	119	703	733	2.85791	2.33694
1596	Ado	Ado	Ado	Ado	1783	1783	1098	1445	0.266545	0.171116	323	323	492	530	0.903626	0.429509
1597	Zfp365	Zfp365	#N/A	#N/A	29	29	25	25	0.748546	0.259053	#N/A	#N/A	#N/A	#N/A	#N/A	#N/A
1598	#N/A	Rtkn2	#N/A	#N/A	#N/A	12	#N/A	7	#N/A	-0.299208	#N/A	#N/A	#N/A	#N/A	#N/A	#N/A
1599	Arid5b	Arid5b	Arid5b	Arid5b	1901	1901	116	1113	-3.06764	-0.297913	1850	1850	2082	3307	0.467203	0.55315
1601	Tmem26	Tmem26	Tmem26	Tmem26	367	367	61	240	-1.62155	-0.138322	227	227	216	304	0.225001	0.136495
1602	Rhobtb1	Rhobtb1	Rhobtb1	Rhobtb1	676	676	264	593	-0.390379	0.285319	130	130	94	173	-0.170798	0.127335
1603	Cdk1	Cdk1	Cdk1	Cdk1	1109	1109	354	517	-0.681312	-0.626554	190	190	101	157	-0.6143	-0.559649
1605	Ccdc6	Ccdc6	Ccdc6	Ccdc6	2955	2955	734	1764	-1.04322	-0.269927	2713	2713	2509	3795	0.184003	0.199383
1607	Slc16a9	Slc16a9	Slc16a9	Slc16a9	11	11	27	14	2.24444	0.814091	8	8	10	9	0.610171	-0.113234
1612	Tfam	Tfam	Tfam	Tfam	993	993	611	857	0.265335	0.261833	904	904	718	1002	-0.0355451	-0.136314
1613	Ube2d1	Ube2d1	Ube2d1	Ube2d1	1801	1801	991	1363	0.104146	0.072348	3305	3305	2053	2760	-0.39011	-0.544779
1614	Cisd1	Cisd1	Cisd1	Cisd1	469	469	404	428	0.750558	0.342295	185	185	145	172	-0.0546426	-0.389664
1615	Ipmk	Ipmk	Ipmk	Ipmk	2495	2495	783	1550	-0.705899	-0.212392	1645	1645	1022	1168	-0.389867	-0.778796
1617	Zwint	Zwint	Zwint	Zwint	2589	2589	936	1527	-0.50178	-0.287311	1754	1754	1255	1742	-0.186157	-0.294703
1620	Gnaz	Gnaz	Gnaz	Gnaz	14	14	19	16	1.39604	0.661512	5	5	36	23	3.11005	1.89324
1621	#N/A	Rab36	#N/A	#N/A	#N/A	8	#N/A	9	#N/A	0.634987	#N/A	#N/A	#N/A	#N/A	#N/A	#N/A
1622	Bcr	Bcr	Bcr	Bcr	252	252	165	210	0.354832	0.211219	92	92	130	145	0.794679	0.371127
1623	Specc1l	Specc1l	Specc1l	Specc1l	5685	5685	1161	4164	-1.32573	0.0251754	2206	2206	2456	3758	0.451642	0.483692
1624	Adora2a	Adora2a	Adora2a	Adora2a	18	18	25	27	1.43161	1.0533	6546	6546	6265	9561	0.233485	0.261724
1626	#N/A	#N/A	Upb1	Upb1	#N/A	#N/A	#N/A	#N/A	#N/A	#N/A	7	7	9	5	0.649104	-0.754207
1627	1110038D17Rik	1110038D17Rik	1110038D17Rik	1110038D17Rik	1721	1721	782	1383	-0.171992	0.158908	1176	1176	1014	1335	0.0829485	-0.101858
1628	Snrpd3	Snrpd3	Snrpd3	Snrpd3	2147	2147	1714	1688	0.641002	0.127351	1963	1963	1396	2146	-0.194958	-0.15622
1631	Ggt5	Ggt5	Ggt5	Ggt5	89	89	53	37	0.217808	-0.790194	36	36	14	8	-1.05978	-2.4347
1632	Susd2	Susd2	Susd2	Susd2	23	23	17	10	0.526728	-0.72134	30	30	49	81	1.00129	1.14517
1633	Cabin1	Cabin1	Cabin1	Cabin1	4272	4272	1627	2652	-0.426682	-0.213457	1747	1747	2176	3042	0.613548	0.515293
1634	Ddt	Ddt	Ddt	Ddt	990	990	810	725	0.6764	0.0249151	1827	1827	879	1244	-0.758678	-0.83924
1635	Gstt3	Gstt3	Gstt3	Gstt3	230	230	163	125	0.468947	-0.405044	247	247	61	76	-1.719	-1.98331
1636	Gstt1	Gstt1	Gstt1	Gstt1	103	103	33	79	-0.674728	0.0915214	470	470	188	383	-1.0247	-0.579965
1637	#N/A	#N/A	Gstt4	Gstt4	#N/A	#N/A	#N/A	#N/A	#N/A	#N/A	411	411	63	179	-2.40684	-1.48329
1638	Gstt2	Gstt2	Gstt2	Gstt2	238	238	154	194	0.337756	0.179358	572	572	227	398	-1.03617	-0.807853
1639	Mif	Mif	Mif	Mif	5322	5322	3918	4204	0.524132	0.134157	6662	6662	3874	7905	-0.485331	-0.0380089
1640	Derl3	Derl3	#N/A	Derl3	28	28	6	12	-1.24468	-0.742972	#N/A	5	#N/A	10	#N/A	0.702696
1641	Smarcb1	Smarcb1	Smarcb1	Smarcb1	2143	2143	1586	1754	0.531723	0.185371	1668	1668	1738	2499	0.356071	0.298394
1642	Mmp11	Mmp11	#N/A	#N/A	28	28	14	32	-0.0338014	0.66425	#N/A	#N/A	#N/A	#N/A	#N/A	#N/A
1643	Chchd10	Chchd10	Chchd10	Chchd10	638	638	685	466	1.06835	0.021135	516	516	507	560	0.271337	-0.166725
1644	Vpreb3	#N/A	Vpreb3	#N/A	26	#N/A	12	#N/A	-0.148486	#N/A	14	#N/A	6	#N/A	-0.91301	#N/A
1645	Gm5134	#N/A	#N/A	#N/A	5	#N/A	7	#N/A	1.42183	#N/A	#N/A	#N/A	#N/A	#N/A	#N/A	#N/A
1646	Zfp280b	Zfp280b	Zfp280b	Zfp280b	609	609	114	361	-1.45073	-0.280003	288	288	251	367	0.0983614	0.0648667
1649	Prmt2	Prmt2	Prmt2	Prmt2	1417	1417	657	1127	-0.14286	0.144	986	986	836	1152	0.0586956	-0.0603315
1650	Mir678	Mir678	Mir678	Mir678	37	37	15	24	-0.334881	-0.149506	31	31	34	39	0.428408	0.0462208
1652	Dip2a	Dip2a	Dip2a	Dip2a	1509	1509	249	824	-1.63305	-0.398466	412	412	386	466	0.202682	-0.107104
1653	Pcnt	Pcnt	Pcnt	Pcnt	2604	2604	442	1134	-1.59243	-0.72489	361	361	487	667	0.728493	0.600715
1654	2610028H24Rik	2610028H24Rik	#N/A	2610028H24Rik	37	37	17	20	-0.155261	-0.411288	#N/A	14	#N/A	19	#N/A	0.154573
1655	Ybey	Ybey	Ybey	Ybey	307	307	102	184	-0.623253	-0.264029	141	141	127	209	0.145786	0.282783
1656	Mcm3ap	Mcm3ap	Mcm3ap	Mcm3ap	2638	2638	673	1273	-1.00468	-0.576807	657	657	765	971	0.516264	0.278715
1657	Lss	Lss	Lss	Lss	1189	1189	272	487	-1.16183	-0.813255	125	125	126	191	0.307978	0.326561
1660	Col6a2	Col6a2	Col6a2	Col6a2	62	62	39	10	0.296488	-2.14626	44	44	84	21	1.22709	-1.34622
1661	Col6a1	Col6a1	Col6a1	Col6a1	72	72	46	14	0.318976	-1.88037	42	42	141	55	2.04044	0.103953
1662	Pcbp3	Pcbp3	Pcbp3	Pcbp3	108	108	106	87	0.937974	0.162216	18	18	26	27	0.822511	0.298456
1663	Slc19a1	Slc19a1	Slc19a1	Slc19a1	528	528	370	357	0.452862	-0.0902219	79	79	46	95	-0.482431	-0.018718
1664	Col18a1	Col18a1	Col18a1	Col18a1	3353	3353	1144	3743	-0.585333	0.633087	2277	2277	2177	5798	0.231982	1.06356
1665	Gm10941	Gm10941	Gm10941	Gm10941	24	24	27	16	1.13053	-0.109904	14	14	9	16	-0.336901	-0.0914147
1666	Pofut2	Pofut2	Pofut2	Pofut2	3845	3845	1915	2697	-0.0396409	-0.0372604	2507	2507	2571	3676	0.33314	0.267344
1667	Adarb1	Adarb1	Adarb1	Adarb1	65	65	36	26	0.113277	-0.84499	111	111	235	93	1.37779	-0.539412
1669	1810008A18Rik	1810008A18Rik	1810008A18Rik	1810008A18Rik	1898	1898	907	1176	-0.0993	-0.216208	1553	1553	1263	1849	-0.00141476	-0.0331299
1670	Itgb2	Itgb2	Itgb2	Itgb2	37975	37975	21192	28357	0.124466	0.053021	25493	25493	23528	32611	0.181065	0.0704375
1671	Pttg1ip	Pttg1ip	Pttg1ip	Pttg1ip	8446	8446	3816	6235	-0.180207	0.036487	4110	4110	2820	4159	-0.246646	-0.267713
1672	Sumo3	Sumo3	Sumo3	Sumo3	12375	12375	5326	8377	-0.250304	-0.0885556	5050	5050	3907	5800	-0.0734318	-0.0850482
1673	Ube2g2	Ube2g2	Ube2g2	Ube2g2	4575	4575	1759	2903	-0.413002	-0.181855	1889	1889	1572	2185	0.0317645	-0.0748045
1689	Lrrc3	Lrrc3	Lrrc3	Lrrc3	18	18	23	21	1.31174	0.692325	8	8	15	13	1.18979	0.410595
1690	Trpm2	Trpm2	Trpm2	Trpm2	744	744	284	427	-0.423306	-0.326629	75	75	56	53	-0.124437	-0.784152
1691	1810043G02Rik	1810043G02Rik	1810043G02Rik	1810043G02Rik	963	963	782	639	0.665538	-0.117335	175	175	139	170	-0.0354535	-0.326404
1692	Pfkl	Pfkl	Pfkl	Pfkl	3560	3560	1463	1964	-0.316934	-0.383698	6328	6328	3227	6578	-0.674749	-0.228916
1694	Dnmt3l	Dnmt3l	Dnmt3l	Dnmt3l	53	53	47	38	0.790767	-0.00561124	99	99	17	21	-2.23762	-2.5141
1695	Icosl	Icosl	Icosl	Icosl	1041	1041	491	652	-0.118159	-0.20063	2524	2524	1202	1511	-0.773431	-1.02496
1696	D10Jhu81e	D10Jhu81e	D10Jhu81e	D10Jhu81e	1480	1480	1126	1009	0.571554	-0.0782968	485	485	435	661	0.139781	0.16181
1697	Pwp2	Pwp2	Pwp2	Pwp2	1271	1271	605	884	-0.104946	-0.0494737	282	282	395	586	0.782651	0.770147
1698	Trappc10	Trappc10	Trappc10	Trappc10	4867	4867	1005	2816	-1.30977	-0.315009	2308	2308	2182	3386	0.215784	0.268107
1699	Agpat3	Agpat3	Agpat3	Agpat3	3928	3928	2075	2719	0.0453111	-0.0563504	1324	1324	1690	2417	0.648854	0.583454
1700	Rrp1	Rrp1	Rrp1	Rrp1	8816	8816	5696	6294	0.335816	-0.0117806	4954	4954	4802	7416	0.251823	0.297222
1701	Cstb	Cstb	Cstb	Cstb	38661	38661	35382	35840	0.838131	0.365057	45085	45085	37688	46141	0.0382459	-0.251417
1702	Pdxk	Pdxk	Pdxk	Pdxk	27356	27356	9268	22385	-0.595526	0.18504	507	507	879	1002	1.09046	0.697882
1703	Ilvbl	Ilvbl	Ilvbl	Ilvbl	1465	1465	1072	1169	0.515352	0.148727	523	523	536	663	0.332132	0.0573661
1704	Syde1	Syde1	#N/A	#N/A	10	10	7	5	0.445104	-0.516576	#N/A	#N/A	#N/A	#N/A	#N/A	#N/A
1717	2610008E11Rik	2610008E11Rik	2610008E11Rik	2610008E11Rik	340	340	125	282	-0.477335	0.204445	79	79	53	59	-0.278536	-0.704661
1722	Ppap2c	Ppap2c	Ppap2c	Ppap2c	1483	1483	733	1066	-0.0506312	-0.00194469	514	514	311	550	-0.427932	-0.187113
1723	Mier2	Mier2	Mier2	Mier2	1551	1551	497	764	-0.675792	-0.547126	584	584	691	913	0.539399	0.359765
1726	Shc2	Shc2	#N/A	#N/A	20	20	34	60	1.72324	2.05139	#N/A	#N/A	#N/A	#N/A	#N/A	#N/A
1728	#N/A	#N/A	#N/A	Madcam1	#N/A	#N/A	#N/A	#N/A	#N/A	#N/A	#N/A	5	#N/A	12	#N/A	0.96247
1729	Gm16517	Gm16517	Gm16517	Gm16517	1860	1860	1688	1292	0.825953	-0.0513262	582	582	433	715	-0.129832	0.0121021
1730	Cdc34	Cdc34	Cdc34	Cdc34	4253	4253	2981	2894	0.453297	-0.0810468	2487	2487	1950	2937	-0.054141	-0.0448809
1732	Bsg	Bsg	Bsg	Bsg	15644	15644	11196	12455	0.483366	0.145481	13692	13692	8551	15988	-0.382375	-0.0611629
1733	Hcn2	Hcn2	Hcn2	Hcn2	74	74	34	64	-0.155627	0.264438	25	25	19	39	-0.0985779	0.355307
1734	Polrmt	Polrmt	Polrmt	Polrmt	1735	1735	639	863	-0.474998	-0.533083	210	210	233	302	0.446477	0.239221
1736	Rnf126	Rnf126	Rnf126	Rnf126	1994	1994	943	1102	-0.114329	-0.381143	1165	1165	1035	1679	0.126075	0.242431
1737	Fstl3	Fstl3	Fstl3	Fstl3	30	30	19	25	0.305517	0.210384	5	5	7	12	0.765928	0.96247
1738	Prss57	Prss57	#N/A	#N/A	37	37	22	31	0.215082	0.218313	#N/A	#N/A	#N/A	#N/A	#N/A	#N/A
1739	Palm	Palm	Palm	Palm	294	294	286	252	0.925811	0.25186	92	92	85	126	0.182361	0.168703
1740	9130017N09Rik	9130017N09Rik	9130017N09Rik	9130017N09Rik	120	120	100	164	0.702196	0.924201	326	326	453	829	0.771175	1.06142
1741	E130317F20Rik	E130317F20Rik	E130317F20Rik	E130317F20Rik	506	506	50	228	-2.37117	-0.67549	174	174	179	236	0.337422	0.154785
1742	Ptbp1	Ptbp1	Ptbp1	Ptbp1	14192	14192	3782	7434	-0.941845	-0.458496	7309	7309	5620	8254	-0.082314	-0.109399
1743	BC005764	BC005764	BC005764	BC005764	966	966	184	509	-1.4259	-0.449912	424	424	369	572	0.0963146	0.147094
1744	Prtn3	Prtn3	Prtn3	Prtn3	158	158	102	148	0.334329	0.379732	128	128	19	155	-2.44834	-0.00868762
1745	Elane	Elane	Elane	Elane	75	75	51	95	0.408819	0.814198	30	30	5	33	-2.26277	-0.146736
1747	Med16	Med16	Med16	Med16	2160	2160	1048	1481	-0.0773899	-0.0700886	847	847	823	1414	0.255281	0.454477
1748	C030046I01Rik	C030046I01Rik	C030046I01Rik	C030046I01Rik	2290	2290	1766	1589	0.591099	-0.0528588	773	773	736	1023	0.225988	0.119429
1749	Kiss1r	Kiss1r	#N/A	#N/A	34	34	18	23	0.0482281	-0.0891414	#N/A	#N/A	#N/A	#N/A	#N/A	#N/A
1750	Arid3a	Arid3a	Arid3a	Arid3a	1776	1776	440	869	-1.04692	-0.556782	2777	2777	2059	2436	-0.134788	-0.47381
1751	Wdr18	Wdr18	Wdr18	Wdr18	2956	2956	1572	1814	0.0549485	-0.230093	598	598	608	972	0.320648	0.415923
1752	Grin3b	Grin3b	Grin3b	Grin3b	83	83	59	67	0.472797	0.165143	14	14	18	37	0.65419	1.11106
1753	ORF61	ORF61	ORF61	ORF61	7201	7201	3395	3914	-0.118786	-0.405178	2004	2004	1914	3006	0.230482	0.300128
1754	Cnn2	Cnn2	Cnn2	Cnn2	1871	1871	1874	2371	0.968246	0.816004	2496	2496	3203	4799	0.656565	0.658272
1755	Abca7	Abca7	Abca7	Abca7	3296	3296	691	1268	-1.28786	-0.90374	1539	1539	1784	2368	0.509872	0.336834
1756	Hmha1	Hmha1	Hmha1	Hmha1	17169	17169	6567	9533	-0.420498	-0.374434	1311	1311	1320	1996	0.30663	0.3216
1757	Polr2e	Polr2e	Polr2e	Polr2e	3178	3178	2801	2519	0.783788	0.139092	619	619	518	837	0.0397923	0.150443
1758	Gpx4	Gpx4	Gpx4	Gpx4	15483	15483	15232	11861	0.94241	0.0899061	9093	9093	5189	8425	-0.512502	-0.394894
1759	Sbno2	Sbno2	Sbno2	Sbno2	8206	8206	2320	4986	-0.856534	-0.244425	24270	24270	21075	36968	0.0931463	0.322282
1760	Stk11	Stk11	Stk11	Stk11	4972	4972	2301	2859	-0.145564	-0.323939	1764	1764	1608	2239	0.163193	0.0591806
1761	Dos	Dos	Dos	Dos	377	377	269	241	0.47886	-0.171095	145	145	136	129	0.204161	-0.453088
1762	Atp5d	Atp5d	Atp5d	Atp5d	6184	6184	5332	4479	0.752117	0.00900242	3532	3532	2950	4664	0.0370165	0.116259
1763	Midn	Midn	Midn	Midn	3379	3379	1210	2220	-0.515562	-0.131664	4097	4097	2291	3128	-0.54178	-0.674123
1764	Cirbp	Cirbp	Cirbp	Cirbp	375	375	493	415	1.36031	0.620392	166	166	203	220	0.586685	0.121422
1765	1600002K03Rik	1600002K03Rik	1600002K03Rik	1600002K03Rik	400	400	330	299	0.688236	0.0544923	174	174	123	216	-0.203468	0.0271069
1766	Efna2	Efna2	Efna2	Efna2	18	18	16	16	0.790492	0.302241	26	26	41	47	0.950216	0.567298
1767	Mum1	Mum1	Mum1	Mum1	625	625	326	446	0.0270053	-0.0124433	83	83	121	135	0.839556	0.416465
1768	Ndufs7	Ndufs7	Ndufs7	Ndufs7	1976	1976	1945	1705	0.943126	0.261537	835	835	747	1120	0.136099	0.138813
1769	Gamt	Gamt	Gamt	Gamt	762	762	598	576	0.616242	0.0706309	317	317	191	373	-0.433902	-0.0501088
1770	Dazap1	Dazap1	Dazap1	Dazap1	3162	3162	1288	1753	-0.329689	-0.376625	1174	1174	1179	1751	0.302888	0.291902
1771	Rps15	Rps15	Rps15	Rps15	18917	18917	22341	16571	1.206	0.283342	9699	9699	10300	15987	0.38352	0.436167
1772	Apc2	Apc2	#N/A	#N/A	31	31	16	24	0.0117379	0.104659	#N/A	#N/A	#N/A	#N/A	#N/A	#N/A
1773	2310011J03Rik	2310011J03Rik	2310011J03Rik	2310011J03Rik	3352	3352	2386	2451	0.475549	0.0227136	2706	2706	2091	2821	-0.0751765	-0.224765
1774	Pcsk4	Pcsk4	#N/A	#N/A	36	36	28	26	0.60117	0.0048614	#N/A	#N/A	#N/A	#N/A	#N/A	#N/A
1775	Reep6	Reep6	Reep6	Reep6	42	42	15	21	-0.51698	-0.523448	6	6	11	9	1.15313	0.295138
1776	Adamtsl5	Adamtsl5	Adamtsl5	Adamtsl5	1005	1005	632	812	0.296753	0.1667	517	517	404	574	-0.0590046	-0.133903
1778	Mex3d	Mex3d	Mex3d	Mex3d	886	886	280	619	-0.695716	-0.0429938	384	384	272	345	-0.200634	-0.439179
1779	Mbd3	Mbd3	Mbd3	Mbd3	4016	4016	2506	2587	0.285613	-0.160107	1071	1071	1095	1632	0.328723	0.322832
1780	Uqcr11	Uqcr11	Uqcr11	Uqcr11	2240	2240	2027	1643	0.821798	0.0271983	1097	1097	790	1443	-0.176827	0.110677
1781	Tcf3	Tcf3	Tcf3	Tcf3	2536	2536	1050	1448	-0.306147	-0.334105	447	447	460	592	0.338054	0.120474
1783	#N/A	Atp8b3	#N/A	#N/A	#N/A	13	#N/A	11	#N/A	0.230974	#N/A	#N/A	#N/A	#N/A	#N/A	#N/A
1784	Rexo1	Rexo1	Rexo1	Rexo1	3076	3076	784	1532	-1.00606	-0.531243	1551	1551	1806	2655	0.516349	0.490663
1785	Klf16	Klf16	Klf16	Klf16	649	649	364	539	0.131685	0.20639	525	525	344	410	-0.313029	-0.64134
1786	Fam108a	Fam108a	Fam108a	Fam108a	2626	2626	2316	2065	0.784727	0.127634	807	807	589	979	-0.157484	-0.00607866
1787	Adat3	Adat3	Adat3	Adat3	396	396	120	201	-0.756054	-0.503717	142	142	108	122	-0.0979729	-0.503351
1788	Scamp4	Scamp4	Scamp4	Scamp4	2168	2168	1435	1744	0.370658	0.160391	710	710	512	800	-0.174851	-0.11262
1789	Csnk1g2	Csnk1g2	Csnk1g2	Csnk1g2	5231	5231	2805	3026	0.0669085	-0.315299	1461	1461	1325	1765	0.155811	-0.0121068
1790	Btbd2	Btbd2	Btbd2	Btbd2	1163	1163	1011	989	0.763844	0.24053	222	222	249	345	0.462129	0.351059
1791	Mknk2	Mknk2	Mknk2	Mknk2	13799	13799	6258	8409	-0.174791	-0.240189	962	962	676	693	-0.212193	-0.757884
1792	Mobkl2a	Mobkl2a	Mobkl2a	Mobkl2a	4935	4935	2569	3684	0.0241526	0.0525877	1645	1645	1357	1581	0.0191199	-0.342043
1793	Izumo4	Izumo4	Izumo4	Izumo4	71	71	68	51	0.902151	-0.00294945	24	24	18	17	-0.117546	-0.777473
1794	Ap3d1	Ap3d1	Ap3d1	Ap3d1	13218	13218	3698	8582	-0.871675	-0.14875	4146	4146	4329	6176	0.359091	0.290126
1795	Dot1l	Dot1l	Dot1l	Dot1l	3339	3339	276	2738	-2.63031	0.188065	1016	1016	2012	2829	1.2824	1.19248
1796	Plekhj1	Plekhj1	Plekhj1	Plekhj1	2192	2192	1699	1679	0.598398	0.0897149	1302	1302	1232	1602	0.21704	0.0143238
1797	Sf3a2	Sf3a2	Sf3a2	Sf3a2	2887	2887	1592	1945	0.10726	-0.0954297	1705	1705	1789	2450	0.366144	0.238176
1800	Oaz1	Oaz1	Oaz1	Oaz1	23220	23220	20401	17909	0.779264	0.0996825	18018	18018	13820	19961	-0.0858923	-0.137074
1801	Gm9786	Gm9786	Gm9786	Gm9786	22982	22982	20050	17672	0.76909	0.0953267	17882	17882	13683	19678	-0.0893345	-0.146743
1802	Mir1982	Mir1982	Mir1982	Mir1982	55	55	62	49	1.13647	0.306986	54	54	29	40	-0.598225	-0.715843
1804	Lsm7	Lsm7	Lsm7	Lsm7	643	643	623	532	0.920235	0.200931	194	194	179	321	0.180571	0.441476
1805	3110056O03Rik	3110056O03Rik	3110056O03Rik	3110056O03Rik	2182	2182	1023	1355	-0.126838	-0.212977	506	506	505	743	0.293862	0.26935
1807	Timm13	Timm13	Timm13	Timm13	2893	2893	2418	2102	0.707213	0.0135619	1502	1502	1209	1866	-0.0162808	0.0282424
1808	Lmnb2	Lmnb2	Lmnb2	Lmnb2	1035	1035	322	475	-0.718353	-0.64915	195	195	165	289	0.0557416	0.282627
1809	Gadd45b	Gadd45b	Gadd45b	Gadd45b	1819	1819	1350	3485	0.53577	1.41231	19112	19112	15947	22036	0.0355943	-0.0794356
1810	Gng7	Gng7	Gng7	Gng7	137	137	75	134	0.0966704	0.442019	10	10	9	21	0.142911	0.778803
1812	Slc39a3	Slc39a3	Slc39a3	Slc39a3	1792	1792	1042	1428	0.183765	0.14678	776	776	748	1233	0.24373	0.383176
1813	Sgta	Sgta	Sgta	Sgta	7290	7290	3758	4902	0.0100426	-0.09818	4278	4278	3385	5108	-0.040991	-0.0289969
1814	Thop1	Thop1	Thop1	Thop1	1258	1258	829	930	0.364266	0.0385326	210	210	197	335	0.20447	0.388769
1815	Creb3l3	Creb3l3	Creb3l3	Creb3l3	111	111	87	96	0.61378	0.264596	16	16	14	26	0.103285	0.413092
1816	Map2k2	Map2k2	Map2k2	Map2k2	5340	5340	3424	3647	0.324831	-0.0757611	3042	3042	2435	3533	-0.024309	-0.0689435
1817	Zbtb7a	Zbtb7a	Zbtb7a	Zbtb7a	8859	8859	2125	5701	-1.09365	-0.16156	11419	11419	9705	12317	0.0621514	-0.175603
1818	Pias4	Pias4	Pias4	Pias4	1661	1661	738	1091	-0.204341	-0.132023	1615	1615	1292	1852	-0.0251376	-0.0872635
1819	Eef2	Eef2	Eef2	Eef2	80253	80253	43132	59628	0.0701997	0.0458008	32674	32674	32500	46878	0.289084	0.235947
1821	Dapk3	Dapk3	Dapk3	Dapk3	2002	2002	1354	1508	0.401753	0.0655561	1040	1040	927	1369	0.130829	0.111708
1823	Itgb1bp3	Itgb1bp3	#N/A	Itgb1bp3	7	7	8	5	1.14014	-0.0108347	#N/A	6	#N/A	6	#N/A	-0.279026
1825	#N/A	Zfr2	#N/A	#N/A	#N/A	14	#N/A	5	#N/A	-0.996084	#N/A	#N/A	#N/A	#N/A	#N/A	#N/A
1826	Matk	Matk	Matk	Matk	383	383	919	530	2.22823	0.942752	51	51	145	153	1.80149	1.29825
1827	Mrpl54	Mrpl54	Mrpl54	Mrpl54	2015	2015	1949	1775	0.917895	0.291386	1837	1837	1480	2512	-0.014965	0.166655
1828	Apba3	Apba3	Apba3	Apba3	2017	2017	1003	1294	-0.0418894	-0.165995	1288	1288	935	1204	-0.165287	-0.382079
1829	Mir3057	Mir3057	Mir3057	Mir3057	36	36	20	20	0.117482	-0.371916	23	23	21	32	0.164612	0.190743
1830	Tjp3	Tjp3	Tjp3	Tjp3	442	442	338	302	0.578795	-0.0751062	83	83	122	173	0.851419	0.773956
1831	Pip5k1c	Pip5k1c	Pip5k1c	Pip5k1c	13124	13124	5924	10447	-0.181565	0.145246	3168	3168	4151	4928	0.686651	0.352599
1832	2510012J08Rik	2510012J08Rik	2510012J08Rik	2510012J08Rik	2217	2217	987	1306	-0.201474	-0.289067	1006	1006	1068	1387	0.383024	0.178499
1833	Tbxa2r	Tbxa2r	#N/A	#N/A	10	10	22	14	2.08538	0.949714	#N/A	#N/A	#N/A	#N/A	#N/A	#N/A
1835	Hmg20b	Hmg20b	Hmg20b	Hmg20b	2464	2464	1935	2010	0.617294	0.18055	729	729	782	958	0.397972	0.109271
1836	F630110N24Rik	F630110N24Rik	F630110N24Rik	F630110N24Rik	15809	15809	3597	12713	-1.16986	0.159923	1240	1240	2126	3040	1.07451	1.00885
1837	4930404N11Rik	4930404N11Rik	4930404N11Rik	4930404N11Rik	5822	5822	2677	4685	-0.154896	0.160897	447	447	832	1109	1.19285	1.02591
1838	Fzr1	Fzr1	Fzr1	Fzr1	1854	1854	1157	1370	0.285721	0.037898	2124	2124	1579	2330	-0.130975	-0.151265
1839	Dohh	Dohh	Dohh	Dohh	2021	2021	1481	1488	0.517463	0.0326692	659	659	733	985	0.450242	0.29498
1840	2210404O07Rik	2210404O07Rik	2210404O07Rik	2210404O07Rik	307	307	306	211	0.960912	-0.0665971	81	81	68	85	0.0443269	-0.214956
1841	Nfic	Nfic	Nfic	Nfic	6889	6889	1906	3468	-0.88772	-0.515811	513	513	476	620	0.188744	-0.0115078
1842	Celf5	Celf5	#N/A	#N/A	7	7	12	10	1.72006	0.974303	#N/A	#N/A	#N/A	#N/A	#N/A	#N/A
1843	Ncln	Ncln	Ncln	Ncln	5927	5927	3045	3891	0.00513662	-0.132791	2571	2571	2087	3516	-0.00411048	0.166779
1844	S1pr4	S1pr4	S1pr4	S1pr4	69	69	37	43	0.0667692	-0.207423	19	19	18	25	0.217323	0.110478
1845	Gna15	Gna15	Gna15	Gna15	1318	1318	880	1210	0.383179	0.350989	324	324	522	672	0.984541	0.767441
1846	Gna11	Gna11	Gna11	Gna11	570	570	241	378	-0.275844	-0.118178	268	268	230	302	0.076151	-0.112455
1847	Aes	Aes	Aes	Aes	20527	20527	13471	12400	0.358328	-0.252814	5592	5592	3462	5483	-0.394959	-0.313212
1848	Tle2	Tle2	Tle2	Tle2	226	226	70	123	-0.724211	-0.402999	12	12	16	31	0.705432	1.0773
1849	Tle6	Tle6	Tle6	Tle6	335	335	260	277	0.600105	0.20001	34	34	31	33	0.162898	-0.326673
1850	BC025920	BC025920	#N/A	#N/A	8	8	7	11	0.761178	0.921476	#N/A	#N/A	#N/A	#N/A	#N/A	#N/A
1851	Sirt6	Sirt6	Sirt6	Sirt6	844	844	408	455	-0.0826606	-0.416927	670	670	710	944	0.380377	0.209773
1852	Ankrd24	Ankrd24	Ankrd24	Ankrd24	246	246	243	202	0.947828	0.189958	50	50	81	64	0.990808	0.0711676
1853	Gm10778	Gm10778	#N/A	#N/A	9	9	8	5	0.784991	-0.366868	#N/A	#N/A	#N/A	#N/A	#N/A	#N/A
1857	Zfp873	Zfp873	Zfp873	Zfp873	203	203	108	126	0.0555038	-0.213525	68	68	31	30	-0.834187	-1.46119
1858	AU041133	AU041133	AU041133	AU041133	102	102	59	75	0.175946	0.0307163	48	48	41	21	0.0691839	-1.47145
1859	Zfp938	Zfp938	Zfp938	Zfp938	175	175	111	113	0.308939	-0.156529	77	77	40	44	-0.646609	-1.08979
1860	1190007I07Rik	1190007I07Rik	1190007I07Rik	1190007I07Rik	91	91	88	81	0.916402	0.305981	18	18	26	44	0.822511	1.00018
1861	Tdg	Tdg	Tdg	Tdg	2386	2386	766	1487	-0.673122	-0.207809	2870	2870	1867	4068	-0.323523	0.218441
1862	Gm9855	Gm9855	Gm9855	Gm9855	2353	2353	763	1461	-0.658691	-0.213165	2843	2843	1838	4031	-0.332471	0.218896
1864	Hcfc2	Hcfc2	Hcfc2	Hcfc2	709	709	137	490	-1.40506	-0.0586253	469	469	291	439	-0.391648	-0.380082
1865	Nfyb	Nfyb	Nfyb	Nfyb	583	583	429	521	0.523354	0.312084	1699	1699	1106	1387	-0.322517	-0.577491
1866	#N/A	#N/A	1700028I16Rik	#N/A	#N/A	#N/A	#N/A	#N/A	#N/A	#N/A	5	#N/A	5	#N/A	0.289575	#N/A
1867	Txnrd1	Txnrd1	Txnrd1	Txnrd1	6370	6370	2708	4113	-0.268061	-0.156732	9565	9565	10083	11626	0.372872	-0.00330172
1868	#N/A	#N/A	Eid3	Eid3	#N/A	#N/A	#N/A	#N/A	#N/A	#N/A	18	18	35	32	1.24976	0.542427
1869	Chst11	Chst11	Chst11	Chst11	308	308	129	726	-0.289391	1.71093	647	647	601	1644	0.19035	1.06042
1870	Slc41a2	Slc41a2	Slc41a2	Slc41a2	1621	1621	442	1256	-0.90864	0.106309	1062	1062	1109	1236	0.359223	-0.0659176
1871	D10Wsu102e	D10Wsu102e	D10Wsu102e	D10Wsu102e	1980	1980	800	1466	-0.3414	0.040748	806	806	665	911	0.0193595	-0.108133
1872	#N/A	Aldh1l2	Aldh1l2	Aldh1l2	#N/A	21	#N/A	8	#N/A	-0.909157	18	18	8	11	-0.864049	-0.986422
1873	A230046K03Rik	A230046K03Rik	A230046K03Rik	A230046K03Rik	6634	6634	945	4709	-1.8454	-0.0200916	7436	7436	6487	10885	0.0998112	0.264919
1874	Appl2	Appl2	Appl2	Appl2	3258	3258	843	1922	-0.984314	-0.286998	347	347	218	368	-0.37365	-0.19998
1876	Nuak1	Nuak1	Nuak1	Nuak1	460	460	255	398	0.11482	0.265424	29	29	19	33	-0.311611	-0.0980124
1877	Ckap4	Ckap4	Ckap4	Ckap4	1194	1194	541	777	-0.17608	-0.145431	402	402	291	383	-0.169326	-0.354558
1878	Tcp11l2	Tcp11l2	Tcp11l2	Tcp11l2	1105	1105	522	1024	-0.11591	0.364493	104	104	53	82	-0.674591	-0.626856
1879	Polr3b	Polr3b	Polr3b	Polr3b	2237	2237	852	1553	-0.426607	-0.0521377	917	917	1080	1343	0.532759	0.265616
1881	Ric8b	Ric8b	Ric8b	Ric8b	787	787	218	485	-0.885782	-0.223968	396	396	254	283	-0.343749	-0.769229
1883	AI597468	AI597468	AI597468	AI597468	192	192	99	168	0.0103818	0.281528	166	166	98	140	-0.463088	-0.530141
1884	#N/A	Mterfd3	#N/A	#N/A	#N/A	16	#N/A	13	#N/A	0.173323	#N/A	#N/A	#N/A	#N/A	#N/A	#N/A
1885	Cry1	Cry1	Cry1	Cry1	597	597	167	482	-0.871555	0.16563	782	782	517	719	-0.300157	-0.405929
1886	#N/A	Btbd11	#N/A	#N/A	#N/A	190	#N/A	340	#N/A	1.31324	#N/A	#N/A	#N/A	#N/A	#N/A	#N/A
1887	Pwp1	Pwp1	Pwp1	Pwp1	1950	1950	890	1447	-0.165585	0.0439539	2006	2006	1262	2152	-0.371792	-0.183452
1888	Prdm4	Prdm4	Prdm4	Prdm4	1958	1958	501	1346	-1.00038	-0.066331	1936	1936	1558	2242	-0.0165942	-0.073108
1890	D10Wsu52e	D10Wsu52e	D10Wsu52e	D10Wsu52e	4782	4782	2843	3871	0.21579	0.169454	2841	2841	2699	4062	0.222804	0.230963
1891	#N/A	Bpil2	Bpil2	Bpil2	#N/A	20	#N/A	13	#N/A	-0.146005	100	100	103	142	0.339016	0.22084
1892	Fbxo7	Fbxo7	Fbxo7	Fbxo7	959	959	442	696	-0.15146	0.011921	1325	1325	1324	1808	0.295671	0.163569
1893	Syn3	Syn3	Syn3	Syn3	75	75	34	42	-0.174949	-0.361339	70	70	49	88	-0.217323	0.0452572
1895	Timp3	Timp3	Timp3	Timp3	44	44	68	95	1.59041	1.58162	87	87	238	218	1.74706	1.03946
1896	1810014B01Rik	1810014B01Rik	1810014B01Rik	1810014B01Rik	44	44	57	42	1.33618	0.406083	11	11	8	8	-0.160515	-0.734407
1897	Hsp90b1	Hsp90b1	Hsp90b1	Hsp90b1	37255	37255	11944	20489	-0.675148	-0.388216	28497	28497	14758	23031	-0.652521	-0.59205
1898	BC030307	BC030307	#N/A	#N/A	15	15	8	8	0.0584744	-0.427692	#N/A	#N/A	#N/A	#N/A	#N/A	#N/A
1899	Nt5dc3	Nt5dc3	Nt5dc3	Nt5dc3	2195	2195	143	1256	-2.97339	-0.330994	69	69	74	185	0.397024	1.13675
1900	Stab2	Stab2	Stab2	Stab2	347	347	192	350	0.112116	0.486613	68	68	54	72	-0.0357137	-0.201998
1904	Igf1	Igf1	Igf1	Igf1	22400	22400	11686	17794	0.0272789	0.142258	8428	8428	7186	14778	0.0667859	0.525363
1906	#N/A	Pmch	#N/A	#N/A	#N/A	9	#N/A	5	#N/A	-0.366868	#N/A	#N/A	#N/A	#N/A	#N/A	#N/A
1907	4930547N16Rik	4930547N16Rik	4930547N16Rik	4930547N16Rik	92	92	15	44	-1.64515	-0.588615	10	10	6	12	-0.433197	-0.0215407
1908	Nup37	Nup37	Nup37	Nup37	330	330	198	266	0.228925	0.163259	191	191	181	223	0.219059	-0.0613117
1909	Ccdc53	Ccdc53	Ccdc53	Ccdc53	1438	1438	1283	1297	0.801383	0.325452	1663	1663	1392	2398	0.0401561	0.243209
1910	Dram1	Dram1	Dram1	Dram1	4985	4985	1215	2600	-1.07059	-0.4647	19153	19153	15576	24735	-0.00145728	0.0841633
1911	Gnptab	Gnptab	Gnptab	Gnptab	6087	6087	1139	4200	-1.4519	-0.0609743	5407	5407	5758	9912	0.387519	0.589518
1912	Sycp3	Sycp3	Sycp3	Sycp3	39	39	26	32	0.37962	0.188306	52	52	24	46	-0.815779	-0.460521
1913	Chpt1	Chpt1	Chpt1	Chpt1	829	829	416	836	-0.0287862	0.486425	1187	1187	778	1309	-0.312649	-0.14366
1915	Spic	Spic	Spic	Spic	158	158	128	180	0.661661	0.66195	501	501	180	903	-1.17952	0.564991
1916	Gm4925	Gm4925	Gm4925	Gm4925	34	34	12	30	-0.533362	0.292662	20	20	38	43	1.21713	0.816009
1917	Arl1	Arl1	Arl1	Arl1	3417	3417	1128	2510	-0.632928	0.0293222	2650	2650	1772	3733	-0.283809	0.209515
1918	Utp20	Utp20	Utp20	Utp20	2546	2546	528	1446	-1.30349	-0.341777	272	272	411	485	0.891983	0.549369
1921	Gas2l3	Gas2l3	Gas2l3	Gas2l3	3209	3209	708	2661	-1.21421	0.204202	2674	2674	4112	3329	0.917594	0.0312684
1923	Slc17a8	Slc17a8	Slc17a8	Slc17a8	72	72	13	46	-1.49743	-0.171629	32	32	36	65	0.465002	0.73552
1924	Scyl2	Scyl2	Scyl2	Scyl2	3613	3613	482	2687	-1.93991	0.0471635	2804	2804	1959	4703	-0.220569	0.461259
1925	Actr6	Actr6	Actr6	Actr6	470	470	227	429	-0.0839415	0.342589	178	178	94	189	-0.623752	-0.198176
1926	Uhrf1bp1l	Uhrf1bp1l	Uhrf1bp1l	Uhrf1bp1l	4588	4588	930	3154	-1.33649	-0.0663143	1718	1718	1323	2386	-0.0801221	0.189033
1928	Apaf1	Apaf1	Apaf1	Apaf1	4542	4542	796	2815	-1.54639	-0.215819	8045	8045	6973	12677	0.0904739	0.371225
1929	Ikbip	Ikbip	Ikbip	Ikbip	576	576	334	364	0.179727	-0.187713	316	316	213	337	-0.272152	-0.191922
1930	Slc25a3	Slc25a3	Slc25a3	Slc25a3	14998	14998	7734	11351	0.010513	0.0724149	10773	10773	8079	12605	-0.118382	-0.058243
1931	Tmpo	Tmpo	Tmpo	Tmpo	3142	3142	1162	2347	-0.469047	0.0534985	2909	2909	5186	9466	1.13085	1.41738
1935	Nedd1	Nedd1	Nedd1	Nedd1	1107	1107	241	681	-1.23326	-0.22653	480	480	379	595	-0.0440354	0.0250297
1936	Cdk17	Cdk17	Cdk17	Cdk17	1295	1295	262	718	-1.33903	-0.376482	1097	1097	854	1166	-0.064459	-0.196794
1938	Elk3	Elk3	Elk3	Elk3	3411	3411	2012	3277	0.204423	0.416532	2311	2311	2690	4379	0.515851	0.637239
1939	LOC432488	LOC432488	#N/A	#N/A	24	24	29	29	1.23331	0.743869	#N/A	#N/A	#N/A	#N/A	#N/A	#N/A
1940	Lta4h	Lta4h	Lta4h	Lta4h	3126	3126	1706	2280	0.0922917	0.0190814	642	642	311	411	-0.74866	-0.928026
1941	Hal	Hal	Hal	Hal	76	76	5282	11086	7.08183	7.66015	920	920	1131	2134	0.594608	0.928951
1942	Amdhd1	Amdhd1	Amdhd1	Amdhd1	5	5	106	90	5.3262	4.60462	12	12	13	17	0.408188	0.215799
1943	Ccdc38	Ccdc38	Ccdc38	Ccdc38	536	536	450	407	0.713515	0.0771417	588	588	540	917	0.173893	0.356225
1944	Snrpf	Snrpf	Snrpf	Snrpf	871	871	741	662	0.732688	0.078512	870	870	899	1565	0.344046	0.562195
1946	Gm8580	Gm8580	Gm8580	Gm8580	601	601	38	14	-3.01448	-4.93911	456	456	25	26	-3.88622	-4.41003
1948	#N/A	#N/A	Usp44	Usp44	#N/A	#N/A	#N/A	#N/A	#N/A	#N/A	16	16	33	91	1.33371	2.21502
1949	Metap2	Metap2	Metap2	Metap2	6179	6179	2961	5136	-0.0952896	0.207634	5233	5233	3346	5318	-0.348402	-0.261568
1951	Vezt	Vezt	Vezt	Vezt	1805	1805	627	1196	-0.559402	-0.119405	2881	2881	3320	6018	0.501382	0.777871
1952	Fgd6	Fgd6	Fgd6	Fgd6	6212	6212	683	2993	-2.21896	-0.579083	2206	2206	3284	5622	0.870769	1.06479
1953	Nr2c1	Nr2c1	Nr2c1	Nr2c1	800	800	325	700	-0.333486	0.281675	481	481	414	580	0.0803598	-0.0148002
1954	Ndufa12	Ndufa12	Ndufa12	Ndufa12	3038	3038	3092	2447	0.991376	0.162251	2225	2225	1453	2384	-0.31796	-0.185231
1956	Tmcc3	Tmcc3	Tmcc3	Tmcc3	2691	2691	571	1867	-1.27046	-0.0530513	2438	2438	3170	3464	0.675543	0.221912
1957	4932415G12Rik	4932415G12Rik	4932415G12Rik	4932415G12Rik	183	183	147	215	0.649497	0.706416	64	64	67	89	0.362188	0.190599
1958	Ccdc41	Ccdc41	Ccdc41	Ccdc41	1661	1661	509	913	-0.740222	-0.38896	1636	1636	1547	2182	0.216072	0.13065
1959	Plxnc1	Plxnc1	Plxnc1	Plxnc1	11477	11477	2690	6631	-1.12705	-0.317076	3139	3139	1689	2279	-0.597315	-0.746689
1960	Cradd	Cradd	Cradd	Cradd	495	495	413	374	0.704524	0.069956	89	89	70	117	-0.049584	0.109678
1961	Socs2	Socs2	Socs2	Socs2	47	47	25	40	0.0550738	0.241019	118	118	153	194	0.670907	0.432094
1962	Mrpl42	Mrpl42	Mrpl42	Mrpl42	2436	2436	1965	1882	0.655976	0.102113	894	894	474	807	-0.61848	-0.432462
1963	Ube2n	Ube2n	Ube2n	Ube2n	6213	6213	3362	4298	0.0800242	-0.0572569	9624	9624	6026	9159	-0.378641	-0.356262
1964	Nudt4	Nudt4	Nudt4	Nudt4	2195	2195	1279	1512	0.186779	-0.0633922	744	744	534	700	-0.181639	-0.372703
1966	Eea1	Eea1	Eea1	Eea1	7158	7158	679	3538	-2.43193	-0.542243	6120	6120	6482	8654	0.379688	0.215012
1967	Btg1	Btg1	Btg1	Btg1	19299	19299	9130	13826	-0.113842	-0.00677593	10767	10767	8497	9693	-0.044802	-0.436416
1968	Dcn	Dcn	Dcn	Dcn	25	25	10	5	-0.353281	-1.82605	221	221	154	229	-0.224176	-0.233389
1969	#N/A	#N/A	Lum	#N/A	#N/A	#N/A	#N/A	#N/A	#N/A	#N/A	8	#N/A	9	#N/A	0.459945	#N/A
1974	Atp2b1	Atp2b1	Atp2b1	Atp2b1	20484	20484	5444	11011	-0.945751	-0.421182	6053	6053	5978	8386	0.278795	0.18551
1975	Poc1b	Poc1b	Poc1b	Poc1b	669	669	244	487	-0.488985	0.0162783	171	171	115	235	-0.27533	0.173737
1976	Galnt4	Galnt4	Galnt4	Galnt4	1202	1202	471	936	-0.385581	0.113497	324	324	219	313	-0.268149	-0.33452
1977	Dusp6	Dusp6	Dusp6	Dusp6	1774	1774	677	1373	-0.423736	0.104684	773	773	298	327	-1.07808	-1.5256
1981	Kitl	Kitl	Kitl	Kitl	478	478	114	616	-1.10141	0.840092	317	317	396	567	0.617587	0.553883
1995	Tmtc3	Tmtc3	Tmtc3	Tmtc3	1548	1548	218	933	-1.8616	-0.256064	1012	1012	776	1097	-0.0862803	-0.168446
1996	Cep290	Cep290	Cep290	Cep290	800	800	173	511	-1.24282	-0.172277	439	439	538	951	0.590022	0.830243
1997	4930430F08Rik	4930430F08Rik	4930430F08Rik	4930430F08Rik	578	578	258	416	-0.197641	-0.000119654	153	153	139	187	0.158207	0.00468347
2007	Tmtc2	Tmtc2	Tmtc2	Tmtc2	99	99	9	51	-2.48234	-0.481725	1211	1211	1256	2322	0.349391	0.6543
2008	9330159K06	9330159K06	9330159K06	9330159K06	8	8	5	7	0.282629	0.277147	27	27	13	24	-0.752608	-0.452524
2009	BC067068	BC067068	BC067068	BC067068	578	578	295	423	-0.00435669	0.0239485	330	330	329	399	0.292299	-0.0108932
2010	Ccdc59	Ccdc59	Ccdc59	Ccdc59	1871	1871	1175	1436	0.294824	0.0926055	2091	2091	1617	2250	-0.0740801	-0.179077
2018	Ppp1r12a	Ppp1r12a	Ppp1r12a	Ppp1r12a	4956	4956	785	3829	-1.69231	0.102155	6088	6088	6183	10039	0.31912	0.436749
2022	#N/A	#N/A	Nav3	Nav3	#N/A	#N/A	#N/A	#N/A	#N/A	#N/A	7	7	5	6	-0.184753	-0.497613
2024	E2f7	E2f7	E2f7	E2f7	113	113	6	33	-3.25112	-1.29871	26	26	14	17	-0.592408	-0.892432
2025	Csrp2	Csrp2	Csrp2	Csrp2	91	91	92	60	0.980472	-0.126327	63	63	128	148	1.31762	0.946113
2026	Zdhhc17	Zdhhc17	Zdhhc17	Zdhhc17	884	884	216	625	-1.06672	-0.0258196	381	381	377	513	0.281469	0.144308
2027	Osbpl8	Osbpl8	Osbpl8	Osbpl8	22394	22394	3951	17869	-1.53681	0.148712	9963	9963	8170	12235	0.010544	0.0115421
2028	Bbs10	Bbs10	Bbs10	Bbs10	72	72	31	51	-0.249108	-0.0230864	34	34	23	29	-0.265928	-0.512262
2029	Nap1l1	Nap1l1	Nap1l1	Nap1l1	5782	5782	3716	4857	0.32817	0.222858	3561	3561	2674	3831	-0.11649	-0.179375
2031	Phlda1	Phlda1	Phlda1	Phlda1	81	81	70	129	0.754231	1.14433	2273	2273	1522	1777	-0.281822	-0.639934
2032	Krr1	Krr1	Krr1	Krr1	6813	6813	6430	6829	0.882509	0.477742	4330	4330	3829	5929	0.119385	0.168598
2033	Glipr1	Glipr1	Glipr1	Glipr1	15310	15310	13974	16762	0.834261	0.605082	10609	10609	8782	15211	0.0241208	0.235004
2038	Atxn7l3b	Atxn7l3b	Atxn7l3b	Atxn7l3b	3133	3133	1244	2442	-0.36654	0.11488	2317	2317	2016	2911	0.0960204	0.044435
2041	Tbc1d15	Tbc1d15	Tbc1d15	Tbc1d15	3857	3857	1157	3008	-0.77105	0.115688	2525	2525	2014	2905	-0.0294298	-0.0825611
2042	Rab21	Rab21	Rab21	Rab21	3832	3832	1283	2805	-0.612547	0.0242686	6195	6195	4669	7320	-0.1112	-0.0440795
2043	Tmem19	Tmem19	Tmem19	Tmem19	2757	2757	1542	2223	0.127693	0.163767	792	792	584	787	-0.142718	-0.29391
2044	Thap2	Thap2	Thap2	Thap2	427	427	134	353	-0.705654	0.199735	221	221	176	351	-0.0316627	0.382434
2045	Zfc3h1	Zfc3h1	Zfc3h1	Zfc3h1	2895	2895	361	1384	-2.03724	-0.590316	449	449	809	851	1.14597	0.637495
2053	Cnot2	Cnot2	Cnot2	Cnot2	3211	3211	1045	2102	-0.653481	-0.136887	2520	2520	1700	2628	-0.271084	-0.224267
2055	Rab3ip	Rab3ip	Rab3ip	Rab3ip	246	246	121	219	-0.0576152	0.306476	1043	1043	925	1272	0.123559	0.00153965
2056	4933412E12Rik	4933412E12Rik	4933412E12Rik	4933412E12Rik	509	509	267	403	0.0351594	0.137443	1947	1947	1686	2478	0.0891338	0.0631
2057	#N/A	#N/A	#N/A	D630029K05Rik	#N/A	#N/A	#N/A	#N/A	#N/A	#N/A	#N/A	7	#N/A	7	#N/A	-0.279839
2060	Cct2	Cct2	Cct2	Cct2	8016	8016	4686	5927	0.191467	0.0387851	6018	6018	4618	6883	-0.0852256	-0.0910645
2061	Frs2	Frs2	Frs2	Frs2	2129	2129	305	1277	-1.83701	-0.263031	1411	1411	1030	1648	-0.157269	-0.0608165
2062	Yeats4	Yeats4	Yeats4	Yeats4	2847	2847	1687	1931	0.211003	-0.0857235	1692	1692	1294	1578	-0.0900961	-0.385423
2064	Lyz2	Lyz2	Lyz2	Lyz2	1108494	1108494	465171	532445	-0.286771	-0.58353	628458	628458	311748	422825	-0.714648	-0.856575
2065	Lyz1	Lyz1	Lyz1	Lyz1	86880	86880	58608	71253	0.398069	0.188293	76939	76939	43280	35908	-0.533225	-1.38423
2066	Cpsf6	Cpsf6	Cpsf6	Cpsf6	3047	3047	593	1332	-1.39516	-0.719385	2324	2324	1726	2936	-0.132381	0.0524197
2067	Cpm	Cpm	Cpm	Cpm	26	26	7	17	-0.918893	-0.137802	14	14	8	7	-0.504608	-1.26836
2068	Mdm2	Mdm2	Mdm2	Mdm2	13346	13346	4461	12400	-0.614962	0.368295	27541	27541	26708	40808	0.252478	0.28245
2069	Slc35e3	Slc35e3	Slc35e3	Slc35e3	1042	1042	400	730	-0.41521	-0.0390151	364	364	372	549	0.328041	0.307962
2070	Nup107	Nup107	Nup107	Nup107	764	764	205	493	-0.931669	-0.157587	163	163	157	247	0.242492	0.314624
2071	Rap1b	Rap1b	Rap1b	Rap1b	27176	27176	14835	26527	0.0926679	0.439493	91030	91030	70723	107680	-0.0673742	-0.0424833
2072	Mdm1	Mdm1	Mdm1	Mdm1	353	353	214	332	0.243834	0.385742	98	98	152	164	0.929043	0.457572
2073	#N/A	#N/A	#N/A	Il22	#N/A	#N/A	#N/A	#N/A	#N/A	#N/A	#N/A	7	#N/A	8	#N/A	-0.0906672
2075	#N/A	#N/A	Ifng	Ifng	#N/A	#N/A	#N/A	#N/A	#N/A	#N/A	28	28	40	39	0.808319	0.192502
2076	Dyrk2	Dyrk2	Dyrk2	Dyrk2	1708	1708	179	1058	-2.28774	-0.216582	1984	1984	2740	4787	0.762511	0.98585
2077	Cand1	Cand1	Cand1	Cand1	3570	3570	1187	2518	-0.622571	-0.0292783	2850	2850	2146	3386	-0.112518	-0.0361982
2079	Helb	Helb	Helb	Helb	2284	2284	632	1279	-0.887481	-0.362154	771	771	379	591	-0.727576	-0.668268
2080	Irak3	Irak3	Irak3	Irak3	5758	5758	1545	2672	-0.931927	-0.633261	18830	18830	11000	15811	-0.478737	-0.53692
2081	Tmbim4	Tmbim4	Tmbim4	Tmbim4	3249	3249	2463	2823	0.566394	0.271589	5989	5989	4438	5918	-0.135614	-0.302019
2082	Llph	Llph	Llph	Llph	3031	3031	2340	2113	0.592685	-0.0461326	1756	1756	1661	2425	0.216532	0.180861
2083	Hmga2	Hmga2	Hmga2	Hmga2	2757	2757	591	2327	-1.25575	0.229727	603	603	303	641	-0.695848	-0.196614
2087	LOC100504616	LOC100504616	LOC100504616	LOC100504616	65	65	16	50	-1.05242	0.0956477	12	12	5	8	-0.950707	-0.858718
2088	Lemd3	Lemd3	Lemd3	Lemd3	830	830	126	566	-1.75301	-0.077929	784	784	689	941	0.11042	-0.0214755
2090	Tbc1d30	Tbc1d30	Tbc1d30	Tbc1d30	48	48	54	158	1.13322	2.18978	17	17	7	14	-0.972029	-0.560381
2091	Gns	Gns	Gns	Gns	43569	43569	17056	29521	-0.387024	-0.0871938	34988	34988	32299	50256	0.181417	0.237615
2092	Rassf3	Rassf3	Rassf3	Rassf3	3726	3726	2052	3487	0.105395	0.378712	246	246	264	291	0.398473	-0.0424391
2093	Tbk1	Tbk1	Tbk1	Tbk1	7833	7833	2178	5150	-0.880539	-0.130624	13025	13025	11147	17616	0.0721597	0.150782
2094	Xpot	Xpot	Xpot	Xpot	4938	4938	1321	3452	-0.936256	-0.0421268	2118	2118	1930	2818	0.162677	0.127143
2096	BC048403	BC048403	BC048403	BC048403	773	773	225	627	-0.814313	0.172333	467	467	567	680	0.576574	0.257236
2097	Srgap1	Srgap1	Srgap1	Srgap1	9	9	12	16	1.36491	1.29073	43	43	47	55	0.423936	0.0700959
2098	Gm9079	Gm9079	Gm9079	Gm9079	19	19	22	27	1.17054	0.97591	11	11	8	11	-0.160515	-0.28163
2099	Tmem5	Tmem5	Tmem5	Tmem5	1475	1475	860	1069	0.18767	0.00991221	839	839	777	922	0.186003	-0.148703
2102	Ppm1h	Ppm1h	Ppm1h	Ppm1h	4348	4348	1480	2955	-0.588731	-0.0828247	5361	5361	3656	5393	-0.255441	-0.276227
2104	Mon2	Mon2	Mon2	Mon2	7373	7373	1594	4543	-1.24356	-0.224235	3560	3560	2560	3870	-0.178938	-0.164358
2105	Usp15	Usp15	Usp15	Usp15	5692	5692	1568	3789	-0.893978	-0.112749	8999	8999	7403	12847	0.0151334	0.228773
2106	Fam19a2	Fam19a2	Fam19a2	Fam19a2	38	38	11	19	-0.817704	-0.523219	29	29	30	25	0.344243	-0.496639
2108	Slc16a7	Slc16a7	Slc16a7	Slc16a7	1226	1226	526	800	-0.25479	-0.141503	194	194	79	118	-0.998321	-1.00125
2109	Lrig3	Lrig3	#N/A	#N/A	17	17	5	18	-0.789283	0.552906	#N/A	#N/A	#N/A	#N/A	#N/A	#N/A
2110	Xrcc6bp1	Xrcc6bp1	Xrcc6bp1	Xrcc6bp1	224	224	177	174	0.625872	0.109886	32	32	33	35	0.339879	-0.15496
2111	Ctdsp2	Ctdsp2	Ctdsp2	Ctdsp2	8148	8148	3555	5551	-0.230595	-0.0793306	1236	1236	983	1083	-0.0336233	-0.475414
2113	Mir546	Mir546	Mir546	Mir546	169	169	82	109	-0.0772532	-0.158185	20	20	23	17	0.495535	-0.515787
2115	Tsfm	Tsfm	Tsfm	Tsfm	496	496	298	301	0.230898	-0.246132	228	228	187	287	0.0107863	0.0471743
2117	Mettl1	Mettl1	Mettl1	Mettl1	263	263	157	196	0.221569	0.0501299	34	34	33	70	0.25278	0.755053
2119	42438	42438	42438	42438	116	116	103	162	0.793646	0.95536	45	45	50	73	0.447613	0.412254
2120	Cdk4	Cdk4	Cdk4	Cdk4	5739	5739	3615	4411	0.299185	0.0946703	1624	1624	1493	1899	0.175437	-0.0591272
2121	Tspan31	Tspan31	Tspan31	Tspan31	6681	6681	4696	4812	0.457355	0.000938844	7360	7360	4932	7878	-0.280739	-0.186693
2122	Agap2	Agap2	Agap2	Agap2	165	165	48	77	-0.814266	-0.624481	43	43	31	31	-0.174685	-0.754289
2123	Os9	Os9	Os9	Os9	17283	17283	10127	10560	0.194848	-0.236375	11886	11886	9093	13270	-0.0896456	-0.125913
2124	B4galnt1	B4galnt1	B4galnt1	B4galnt1	3974	3974	5369	4748	1.40002	0.731073	1294	1294	1092	1632	0.0519181	0.0499795
2125	#N/A	Slc26a10	#N/A	#N/A	#N/A	13	#N/A	10	#N/A	0.0948287	#N/A	#N/A	#N/A	#N/A	#N/A	#N/A
2127	Dtx3	Dtx3	Dtx3	Dtx3	754	754	253	411	-0.609264	-0.400971	154	154	126	192	0.0072752	0.0333321
2128	Pip4k2c	Pip4k2c	Pip4k2c	Pip4k2c	4632	4632	1696	3504	-0.483482	0.0717316	2877	2877	2205	3071	-0.086994	-0.190668
2129	Kif5a	Kif5a	Kif5a	Kif5a	203	203	41	82	-1.33999	-0.832611	23	23	5	12	-1.88145	-1.21406
2130	Dctn2	Dctn2	Dctn2	Dctn2	7521	7521	4769	5666	0.308753	0.0657711	4515	4515	4197	5769	0.191415	0.0687739
2131	Mbd6	Mbd6	Mbd6	Mbd6	3310	3310	541	1440	-1.64698	-0.726355	949	949	1312	1326	0.76399	0.197759
2132	Ddit3	Ddit3	Ddit3	Ddit3	4789	4789	4600	5020	0.907883	0.542315	2495	2495	1940	1987	-0.0661911	-0.613233
2133	Mars	Mars	Mars	Mars	2735	2735	1866	2255	0.414383	0.195943	878	878	881	846	0.301667	-0.338334
2134	Arhgap9	Arhgap9	Arhgap9	Arhgap9	7119	7119	5223	5211	0.519191	0.0242514	935	935	626	787	-0.281969	-0.533345
2135	Gli1	Gli1	#N/A	#N/A	24	24	23	12	0.89999	-0.521821	#N/A	#N/A	#N/A	#N/A	#N/A	#N/A
2138	R3hdm2	R3hdm2	R3hdm2	R3hdm2	5569	5569	1656	3580	-0.783688	-0.163088	2885	2885	3138	4499	0.418045	0.356201
2141	Shmt2	Shmt2	Shmt2	Shmt2	2197	2197	1290	1463	0.197819	-0.112231	541	541	458	561	0.0564932	-0.232395
2143	Lrp1	Lrp1	Lrp1	Lrp1	57381	57381	9801	33341	-1.58357	-0.308909	8586	8586	8221	14245	0.234113	0.445573
2144	Stat6	Stat6	Stat6	Stat6	19071	19071	6851	12882	-0.510992	-0.0916569	6158	6158	4792	6354	-0.0650442	-0.239612
2145	Nab2	Nab2	Nab2	Nab2	2784	2784	1410	2416	-0.0154665	0.269815	3776	3776	2008	2593	-0.614283	-0.827023
2146	Tmem194	Tmem194	Tmem194	Tmem194	740	740	171	498	-1.14714	-0.0969935	693	693	606	855	0.103231	0.0182464
2149	Zbtb39	Zbtb39	Zbtb39	Zbtb39	475	475	113	363	-1.10503	0.0863827	236	236	334	486	0.797492	0.757068
2151	#N/A	Rdh1	Rdh1	Rdh1	#N/A	24	#N/A	11	#N/A	-0.646218	15	15	14	22	0.195573	0.265898
2152	#N/A	Rdh9	Rdh9	Rdh9	#N/A	7	#N/A	10	#N/A	0.974303	25	25	21	40	0.0450053	0.391707
2154	Rdh18-ps	Rdh18-ps	Rdh18-ps	Rdh18-ps	22	22	21	16	0.893883	0.0148371	7	7	10	7	0.79933	-0.279839
2160	Prim1	Prim1	Prim1	Prim1	351	351	192	208	0.0955883	-0.280393	79	79	25	63	-1.35919	-0.610236
2161	Naca	Naca	Naca	Naca	15166	15166	12791	12881	0.720279	0.238768	9906	9906	7589	11562	-0.0876033	-0.0618025
2162	Ptges3	Ptges3	Ptges3	Ptges3	4390	4390	2367	3005	0.0748326	-0.0724872	4766	4766	3262	4521	-0.250226	-0.360947
2163	Atp5b	Atp5b	Atp5b	Atp5b	31454	31454	16957	22296	0.0746337	-0.0220922	28663	28663	22160	33776	-0.0744431	-0.0480106
2165	Baz2a	Baz2a	Baz2a	Baz2a	6539	6539	852	3220	-1.97404	-0.547628	4482	4482	4099	6309	0.167913	0.208444
2166	Rbms2	Rbms2	Rbms2	Rbms2	2548	2548	819	1307	-0.671378	-0.488707	2206	2206	1396	2790	-0.36332	0.0540099
2167	#N/A	Gls2	#N/A	Gls2	#N/A	5	#N/A	5	#N/A	0.462899	#N/A	12	#N/A	6	#N/A	-1.26566
2168	Spryd4	Spryd4	Spryd4	Spryd4	632	632	291	384	-0.152867	-0.244391	232	232	166	288	-0.186035	0.0271113
2169	#N/A	Mip	Mip	Mip	#N/A	10	#N/A	7	#N/A	-0.0396228	10	10	13	19	0.66795	0.635399
2170	Timeless	Timeless	Timeless	Timeless	1120	1120	269	765	-1.09158	-0.0755907	1568	1568	2242	3147	0.812594	0.720191
2171	#N/A	#N/A	Apon	Apon	#N/A	#N/A	#N/A	#N/A	#N/A	#N/A	16	16	22	23	0.751185	0.237202
2172	Apof	Apof	Apof	Apof	45	45	13	17	-0.821345	-0.925825	17	17	7	8	-0.972029	-1.35727
2173	Stat2	Stat2	Stat2	Stat2	34456	34456	6504	19490	-1.43935	-0.347653	35825	35825	38563	51191	0.403038	0.230103
2174	#N/A	#N/A	Il23a	Il23a	#N/A	#N/A	#N/A	#N/A	#N/A	#N/A	90	90	82	80	0.162252	-0.454076
2175	Pan2	Pan2	Pan2	Pan2	612	612	127	380	-1.30214	-0.213111	229	229	333	429	0.836581	0.620562
2176	Cnpy2	Cnpy2	Cnpy2	Cnpy2	1739	1739	1827	1678	1.03714	0.42282	944	944	686	1140	-0.163765	-0.0126431
2177	Cs	Cs	Cs	Cs	9059	9059	3399	5573	-0.448235	-0.226527	6207	6207	5374	7773	0.0888866	0.039755
2178	Coq10a	Coq10a	Coq10a	Coq10a	1014	1014	532	591	0.0354314	-0.304413	129	129	81	115	-0.374133	-0.450095
2179	Ankrd52	Ankrd52	Ankrd52	Ankrd52	5321	5321	415	2411	-2.71427	-0.667676	1865	1865	1663	2341	0.131392	0.043127
2181	Obfc2b	Obfc2b	Obfc2b	Obfc2b	1482	1482	1445	1310	0.929444	0.296361	749	749	590	993	-0.0474536	0.121991
2182	Rnf41	Rnf41	Rnf41	Rnf41	3147	3147	1418	2618	-0.184113	0.208845	2240	2240	1735	2278	-0.0717702	-0.260536
2183	Smarcc2	Smarcc2	Smarcc2	Smarcc2	11039	11039	2855	6295	-0.985029	-0.33596	4931	4931	4616	6588	0.201546	0.133138
2184	Myl6	Myl6	Myl6	Myl6	25742	25742	21265	22299	0.69035	0.26722	20100	20100	16604	27719	0.0211235	0.178859
2185	Myl6b	Myl6b	Myl6b	Myl6b	96	96	72	67	0.550171	-0.0444387	42	42	9	32	-1.91246	-0.674826
2186	Esyt1	Esyt1	Esyt1	Esyt1	27676	27676	14350	18784	0.0184118	-0.0847644	14496	14496	11675	17366	-0.0154439	-0.0242089
2187	Zc3h10	Zc3h10	Zc3h10	Zc3h10	1256	1256	844	1018	0.39243	0.171249	839	839	725	1189	0.0860848	0.218159
2188	Rpl41	Rpl41	Rpl41	Rpl41	28444	28444	32478	26150	1.15733	0.353051	23173	23173	17774	29037	-0.0858876	0.0406277
2189	Pa2g4	Pa2g4	Pa2g4	Pa2g4	6086	6086	3240	4386	0.0564946	0.00177772	3119	3119	2161	3444	-0.232585	-0.141813
2190	Erbb3	Erbb3	Erbb3	Erbb3	333	333	21	183	-3.01598	-0.389117	140	140	74	160	-0.622275	-0.0920981
2191	Rps26	Rps26	Rps26	Rps26	10953	10953	12222	8957	1.12414	0.184125	7585	7585	6076	9605	-0.0232386	0.0558159
2193	Suox	Suox	Suox	Suox	476	476	175	244	-0.477413	-0.489536	68	68	25	37	-1.14328	-1.15987
2194	Rab5b	Rab5b	Rab5b	Rab5b	11199	11199	3507	6752	-0.70905	-0.255613	6317	6317	4558	6236	-0.174046	-0.303432
2195	Cdk2	Cdk2	Cdk2	Cdk2	1565	1565	408	661	-0.973378	-0.76898	326	326	169	193	-0.650713	-1.04056
2196	Pmel	Pmel	Pmel	Pmel	64	64	66	55	1.00852	0.255195	288	288	273	532	0.219523	0.600346
2197	Dgka	Dgka	Dgka	Dgka	1043	1043	548	869	0.0374994	0.211028	4592	4592	5931	11767	0.665925	1.07271
2198	Wibg	Wibg	Wibg	Wibg	1337	1337	924	832	0.432916	-0.209953	1292	1292	954	1373	-0.140741	-0.197076
2199	Mmp19	Mmp19	Mmp19	Mmp19	4266	4266	1971	2522	-0.147954	-0.283939	3771	3771	1190	1832	-1.36711	-1.32628
2200	1110012D08Rik	1110012D08Rik	1110012D08Rik	1110012D08Rik	1783	1783	1336	1234	0.549568	-0.0565933	1286	1286	527	672	-0.990075	-1.22101
2201	Dnajc14	Dnajc14	Dnajc14	Dnajc14	6322	6322	2772	4122	-0.223451	-0.142667	4696	4696	3223	4861	-0.246232	-0.234993
2202	Ormdl2	Ormdl2	Ormdl2	Ormdl2	2813	2813	1788	2006	0.312217	-0.013421	2156	2156	1438	2023	-0.287485	-0.376658
2203	Sarnp	Sarnp	Sarnp	Sarnp	1907	1907	1405	1524	0.525224	0.150913	2070	2070	1271	1903	-0.406847	-0.406149
2204	#N/A	#N/A	#N/A	Gdf11	#N/A	#N/A	#N/A	#N/A	#N/A	#N/A	#N/A	7	#N/A	7	#N/A	-0.279839
2205	Cd63	Cd63	Cd63	Cd63	35992	35992	31835	32572	0.788931	0.330321	35430	35430	24019	35679	-0.264006	-0.274715
2206	Rdh5	Rdh5	#N/A	#N/A	9	9	11	10	1.2403	0.61827	#N/A	#N/A	#N/A	#N/A	#N/A	#N/A
2207	Bloc1s1	Bloc1s1	Bloc1s1	Bloc1s1	1635	1635	1547	1369	0.886112	0.21818	1147	1147	952	1444	0.0279531	0.0473811
2269	#N/A	#N/A	#N/A	5830405N20Rik	#N/A	#N/A	#N/A	#N/A	#N/A	#N/A	#N/A	6	#N/A	12	#N/A	0.704746
2274	Pisd-ps1	Pisd-ps1	Pisd-ps1	Pisd-ps1	3428	3428	672	1468	-1.38473	-0.749107	650	650	837	976	0.661464	0.301575
2275	Pisd-ps3	Pisd-ps3	Pisd-ps3	Pisd-ps3	3427	3427	672	1468	-1.3843	-0.748686	650	650	837	976	0.661464	0.301575
2276	Sfi1	Sfi1	Sfi1	Sfi1	1043	1043	325	451	-0.716084	-0.73504	111	111	261	315	1.52911	1.21914
2277	Eif4enif1	Eif4enif1	Eif4enif1	Eif4enif1	3703	3703	720	1971	-1.39652	-0.435381	2110	2110	2005	3148	0.223134	0.292359
2278	Drg1	Drg1	Drg1	Drg1	2647	2647	1741	2253	0.361535	0.241843	2065	2065	1430	2265	-0.233321	-0.151442
2279	Patz1	Patz1	Patz1	Patz1	751	751	186	335	-1.04717	-0.690114	83	83	47	74	-0.522616	-0.449689
2280	Pik3ip1	Pik3ip1	Pik3ip1	Pik3ip1	58	58	71	66	1.25537	0.659453	45	45	58	79	0.661293	0.526004
2281	Limk2	Limk2	Limk2	Limk2	863	863	276	484	-0.67853	-0.359918	300	300	124	238	-0.977192	-0.61853
2282	Rnf185	Rnf185	Rnf185	Rnf185	2323	2323	949	1605	-0.325487	-0.0590458	1787	1787	1275	1624	-0.190238	-0.422777
2283	8430429K09Rik	8430429K09Rik	8430429K09Rik	8430429K09Rik	36	36	11	23	-0.740049	-0.171262	9	9	16	22	1.11502	0.995709
2285	Inpp5j	Inpp5j	Inpp5j	Inpp5j	357	357	182	301	-0.00598625	0.22812	16	16	7	15	-0.885291	-0.37491
2286	Selm	Selm	Selm	Selm	1006	1006	1179	1093	1.1948	0.593959	425	425	315	751	-0.135277	0.536412
2287	Smtn	Smtn	Smtn	Smtn	199	199	108	86	0.0841915	-0.735293	31	31	40	28	0.662161	-0.42984
2288	Tug1	Tug1	Tug1	Tug1	3654	3654	1585	2776	-0.238985	0.0778942	4414	4414	3276	4461	-0.133359	-0.269532
2289	Morc2a	Morc2a	Morc2a	Morc2a	3037	3037	617	1548	-1.33319	-0.497847	551	551	558	802	0.31493	0.256682
2290	Osbp2	Osbp2	Osbp2	Osbp2	141	141	28	115	-1.36354	0.18013	46	46	10	21	-1.89307	-1.41019
2291	4921536K21Rik	4921536K21Rik	4921536K21Rik	4921536K21Rik	38	38	12	38	-0.693091	0.472825	10	10	7	7	-0.214593	-0.787538
2292	Dusp18	Dusp18	Dusp18	Dusp18	536	536	56	198	-2.291	-0.961995	48	48	16	25	-1.28223	-1.22141
2293	Slc35e4	Slc35e4	Slc35e4	Slc35e4	2778	2778	834	1588	-0.76987	-0.33245	815	815	410	516	-0.694237	-0.944064
2294	Tcn2	Tcn2	Tcn2	Tcn2	13372	13372	6610	6712	-0.0504959	-0.520028	8581	8581	5517	8290	-0.340467	-0.334588
2295	Pes1	Pes1	Pes1	Pes1	8127	8127	3564	5071	-0.223224	-0.206082	2549	2549	2375	3976	0.194775	0.356553
2299	Mtfp1	Mtfp1	#N/A	#N/A	69	69	34	36	-0.0549308	-0.463082	#N/A	#N/A	#N/A	#N/A	#N/A	#N/A
2300	Sec14l2	Sec14l2	#N/A	#N/A	17	17	11	8	0.33506	-0.606634	#N/A	#N/A	#N/A	#N/A	#N/A	#N/A
2301	Rnf215	Rnf215	Rnf215	Rnf215	758	758	467	541	0.267168	-0.0122006	273	273	348	482	0.646712	0.535128
2303	Ccdc157	Ccdc157	Ccdc157	Ccdc157	201	201	46	119	-1.16003	-0.281643	21	21	23	43	0.425616	0.746005
2304	Sf3a1	Sf3a1	Sf3a1	Sf3a1	3718	3718	1283	2309	-0.568978	-0.212883	2109	2109	1759	2707	0.0349824	0.0753122
2305	Tbc1d10a	Tbc1d10a	Tbc1d10a	Tbc1d10a	926	926	635	791	0.421676	0.246996	550	550	434	561	-0.0449368	-0.256193
2306	Gatsl3	Gatsl3	Gatsl3	Gatsl3	83	83	82	68	0.947126	0.186483	12	12	8	18	-0.284557	0.297619
2307	Osm	Osm	Osm	Osm	367	367	128	329	-0.553336	0.316561	770	770	1070	1127	0.771362	0.264702
2308	#N/A	Lif	Lif	Lif	#N/A	17	#N/A	6	#N/A	-1.01548	44	44	32	30	-0.162106	-0.834464
2310	Mtmr3	Mtmr3	Mtmr3	Mtmr3	7400	7400	1624	4409	-1.22193	-0.272702	3812	3812	3168	5270	0.0298115	0.18243
2312	Ascc2	Ascc2	Ascc2	Ascc2	3309	3309	644	1783	-1.39515	-0.417701	1086	1086	1092	1651	0.304702	0.319467
2313	Uqcr10	Uqcr10	Uqcr10	Uqcr10	2429	2429	1984	1712	0.674009	-0.0303117	1492	1492	932	1511	-0.382017	-0.266541
2314	Zmat5	Zmat5	Zmat5	Zmat5	1141	1141	1008	850	0.787106	0.049596	488	488	349	588	-0.186809	-0.015881
2316	Nf2	Nf2	Nf2	Nf2	6539	6539	1590	4596	-1.07401	-0.0343242	1144	1144	1111	1692	0.254532	0.279798
2317	Nipsnap1	Nipsnap1	Nipsnap1	Nipsnap1	173	173	258	304	1.54169	1.28695	29	29	55	112	1.21627	1.66073
2318	Thoc5	Thoc5	Thoc5	Thoc5	2725	2725	1667	1949	0.25698	-0.00915537	1370	1370	1557	2175	0.48134	0.381992
2319	Nefh	#N/A	#N/A	#N/A	5	#N/A	6	#N/A	1.2023	#N/A	#N/A	#N/A	#N/A	#N/A	#N/A	#N/A
2320	Ap1b1	Ap1b1	Ap1b1	Ap1b1	12899	12899	5695	7753	-0.213492	-0.260063	1964	1964	1590	2720	-0.00797929	0.184982
2321	Gas2l1	Gas2l1	Gas2l1	Gas2l1	3535	3535	1715	2218	-0.0775013	-0.198076	1077	1077	1145	1424	0.385074	0.118099
2323	Ewsr1	Ewsr1	Ewsr1	Ewsr1	16559	16559	5673	9260	-0.579428	-0.364162	9681	9681	9671	14850	0.295294	0.332412
2324	Rhbdd3	Rhbdd3	Rhbdd3	Rhbdd3	437	437	447	411	0.998366	0.385759	98	98	139	185	0.800156	0.631264
2325	#N/A	Emid1	#N/A	#N/A	#N/A	12	#N/A	10	#N/A	0.208977	#N/A	#N/A	#N/A	#N/A	#N/A	#N/A
2326	Kremen1	Kremen1	Kremen1	Kremen1	1677	1677	391	991	-1.13448	-0.284532	4491	4491	5450	9595	0.575993	0.810411
2327	Znrf3	Znrf3	Znrf3	Znrf3	246	246	48	146	-1.38998	-0.278142	156	156	132	286	0.0557319	0.5893
2328	Xbp1	Xbp1	Xbp1	Xbp1	12856	12856	3644	6151	-0.852835	-0.589174	8982	8982	5036	7778	-0.53796	-0.49245
2329	Ccdc117	Ccdc117	Ccdc117	Ccdc117	1433	1433	443	775	-0.727554	-0.412356	741	741	457	654	-0.400405	-0.464919
2331	Mrps24	Mrps24	Mrps24	Mrps24	1725	1725	1052	975	0.252513	-0.348723	726	726	591	835	-2.31057e-05	-0.0829998
2332	Urgcp	Urgcp	Urgcp	Urgcp	2177	2177	786	1588	-0.503698	0.0192345	1893	1893	2656	4215	0.785325	0.87
2333	2210015D19Rik	2210015D19Rik	2210015D19Rik	2210015D19Rik	470	470	681	683	1.50066	1.01337	173	173	467	695	1.72864	1.72077
2334	Dbnl	Dbnl	Dbnl	Dbnl	12937	12937	6120	9100	-0.113901	-0.033198	22159	22159	24206	39928	0.424258	0.564686
2335	Pgam2	Pgam2	Pgam2	Pgam2	89	89	15	44	-1.59741	-0.540863	17	17	20	47	0.527675	1.17698
2336	Polm	Polm	Polm	Polm	486	486	115	211	-1.11276	-0.729063	657	657	612	855	0.194388	0.0951955
2337	Aebp1	#N/A	Aebp1	Aebp1	17	#N/A	22	#N/A	1.32954	#N/A	41	41	109	144	1.70406	1.52497
2338	Pold2	Pold2	Pold2	Pold2	562	562	328	307	0.18907	-0.397847	128	128	127	201	0.285194	0.365947
2341	Ykt6	Ykt6	Ykt6	Ykt6	8490	8490	3393	5342	-0.357199	-0.194015	6357	6357	4479	6282	-0.208376	-0.301936
2343	Nudcd3	Nudcd3	Nudcd3	Nudcd3	2901	2901	1554	2643	0.0654292	0.339977	1536	1536	2594	4195	1.05272	1.16461
2344	#N/A	#N/A	#N/A	Gm11968	#N/A	#N/A	#N/A	#N/A	#N/A	#N/A	#N/A	9	#N/A	7	#N/A	-0.63732
2346	Ddx56	Ddx56	Ddx56	Ddx56	2002	2002	1253	1454	0.289919	0.0129506	628	628	614	1058	0.264209	0.467612
2347	Tmed4	Tmed4	Tmed4	Tmed4	3444	3444	1840	2160	0.0616143	-0.198679	1846	1846	1154	1727	-0.380938	-0.380928
2348	Ogdh	Ogdh	Ogdh	Ogdh	12364	12364	3476	5646	-0.864633	-0.656468	5685	5685	3275	3966	-0.498863	-0.804274
2349	Zmiz2	Zmiz2	Zmiz2	Zmiz2	8360	8360	2753	4973	-0.636486	-0.275015	2713	2713	3304	5078	0.581089	0.619531
2350	Ppia	Ppia	Ppia	Ppia	54429	54429	36347	44205	0.383456	0.1742	40267	40267	28452	47124	-0.204279	-0.0579555
2351	H2afv	H2afv	H2afv	H2afv	1003	1003	824	707	0.682302	-0.0301688	205	205	81	143	-1.04181	-0.803837
2352	Purb	Purb	Purb	Purb	438	438	85	281	-1.39851	-0.165936	251	251	277	525	0.438779	0.77954
2353	Myo1g	Myo1g	Myo1g	Myo1g	11122	11122	5375	7549	-0.0830817	-0.0846914	7472	7472	8453	11354	0.47475	0.31881
2354	Ccm2	Ccm2	Ccm2	Ccm2	3031	3031	1731	2297	0.1578	0.0743198	1275	1275	1084	1386	0.0626492	-0.164374
2355	Nacad	Nacad	#N/A	#N/A	7	7	5	5	0.471107	-0.0108347	#N/A	#N/A	#N/A	#N/A	#N/A	#N/A
2356	Tbrg4	Tbrg4	Tbrg4	Tbrg4	2359	2359	1001	1499	-0.270716	-0.179797	782	782	895	1206	0.491434	0.340126
2360	Ramp3	Ramp3	Ramp3	Ramp3	32	32	19	16	0.212902	-0.522769	23	23	20	21	0.0946059	-0.413715
2363	Igfbp3	Igfbp3	Igfbp3	Igfbp3	6	6	14	5	2.15786	0.206674	12	12	13	6	0.408188	-1.26566
2364	Tns3	Tns3	Tns3	Tns3	15872	15872	2137	10300	-1.92679	-0.149472	13001	13001	13240	17714	0.323066	0.161446
2365	Hus1	Hus1	Hus1	Hus1	561	561	120	377	-1.25838	-0.0990434	453	453	289	383	-0.351532	-0.526828
2367	#N/A	Gm11992	Gm11992	#N/A	#N/A	8	#N/A	9	#N/A	0.634987	18	#N/A	9	#N/A	-0.696343	#N/A
2368	Upp1	Upp1	Upp1	Upp1	45	45	7	30	-1.70645	-0.110226	11925	11925	6619	12501	-0.552508	-0.216763
2369	Abca13	Abca13	Abca13	Abca13	53	53	7	22	-1.94172	-0.791229	55	55	33	55	-0.438891	-0.284176
2371	Zpbp	Zpbp	Zpbp	Zpbp	17	17	12	21	0.459673	0.774107	11	11	10	21	0.157418	0.642762
2372	#N/A	#N/A	#N/A	4930415F15Rik	#N/A	#N/A	#N/A	#N/A	#N/A	#N/A	#N/A	7	#N/A	5	#N/A	-0.754207
2373	Ikzf1	Ikzf1	Ikzf1	Ikzf1	6259	6259	1694	4302	-0.919468	-0.0665568	14761	14761	12823	21926	0.0937308	0.28603
2374	Fignl1	Fignl1	Fignl1	Fignl1	305	305	41	159	-1.92692	-0.465155	195	195	86	178	-0.883416	-0.416138
2376	#N/A	Grb10	Grb10	Grb10	#N/A	14	#N/A	23	#N/A	1.18222	10	10	15	15	0.872754	0.29712
2380	Sec61g	Sec61g	Sec61g	Sec61g	2720	2720	2002	2018	0.523805	0.0436835	3616	3616	2061	3050	-0.514238	-0.530385
2381	Egfr	Egfr	Egfr	Egfr	19	19	6	23	-0.689258	0.745553	61	61	58	83	0.223564	0.159204
2382	2810442I21Rik	2810442I21Rik	2810442I21Rik	2810442I21Rik	15	15	8	10	0.0584744	-0.109493	5	5	5	12	0.289575	0.96247
2383	#N/A	#N/A	#N/A	Fbxo48	#N/A	#N/A	#N/A	#N/A	#N/A	#N/A	#N/A	6	#N/A	5	#N/A	-0.53562
2384	Plek	Plek	Plek	Plek	16680	16680	6298	13467	-0.439152	0.165674	138834	138834	99736	145208	-0.180386	-0.220059
2385	Cnrip1	Cnrip1	Cnrip1	Cnrip1	823	823	243	332	-0.793727	-0.835143	136	136	52	79	-1.08859	-1.06719
2386	Ppp3r1	Ppp3r1	Ppp3r1	Ppp3r1	5793	5793	3165	4274	0.0938888	0.0356416	5774	5774	3215	4741	-0.547948	-0.569186
2387	Pno1	Pno1	Pno1	Pno1	2512	2512	1201	1830	-0.098597	0.0173725	1265	1265	963	1480	-0.0967305	-0.0583546
2388	Wdr92	Wdr92	Wdr92	Wdr92	1751	1751	697	1009	-0.362913	-0.320857	16277	16277	8790	20370	-0.592105	0.0387912
2389	C1d	C1d	C1d	C1d	1431	1431	903	1095	0.301739	0.0882648	1280	1280	757	1135	-0.460932	-0.458224
2390	Etaa1	Etaa1	Etaa1	Etaa1	604	604	227	373	-0.445717	-0.220949	216	216	125	132	-0.491941	-0.994566
2391	Meis1	Meis1	Meis1	Meis1	112	112	56	44	-0.0339527	-0.872002	42	42	40	30	0.225714	-0.767525
2392	Spred2	Spred2	Spred2	Spred2	576	576	55	356	-2.42076	-0.219765	444	444	217	369	-0.735778	-0.551588
2393	Actr2	Actr2	Actr2	Actr2	32705	32705	10352	24324	-0.693601	0.0472354	42875	42875	39035	60477	0.161419	0.21143
2394	Rab1	Rab1	Rab1	Rab1	23826	23826	10638	18594	-0.197312	0.116666	33146	33146	22159	33279	-0.284152	-0.279041
2395	Cep68	Cep68	Cep68	Cep68	891	891	266	605	-0.777811	-0.0841099	140	140	143	137	0.327089	-0.315786
2396	Slc1a4	Slc1a4	Slc1a4	Slc1a4	139	139	81	110	0.186697	0.136649	73	73	71	62	0.256268	-0.519482
2397	Gm12034	#N/A	#N/A	Gm12034	6	#N/A	12	#N/A	1.93692	#N/A	#N/A	6	#N/A	5	#N/A	-0.53562
2398	Sertad2	Sertad2	Sertad2	Sertad2	1525	1525	373	1022	-1.06539	-0.103038	1410	1410	1229	2082	0.0985687	0.277435
2399	Aftph	Aftph	Aftph	Aftph	9769	9769	3396	8301	-0.558366	0.239437	22248	22248	19158	30111	0.0810591	0.151795
2400	1110067D22Rik	1110067D22Rik	1110067D22Rik	1110067D22Rik	25	25	42	43	1.70785	1.25192	26	26	52	46	1.29227	0.536362
2401	Peli1	Peli1	Peli1	Peli1	3502	3502	800	2476	-1.16403	-0.0258004	19004	19004	16260	23831	0.0718119	0.0417164
2402	Vps54	Vps54	Vps54	Vps54	2715	2715	724	2146	-0.940813	0.135057	7220	7220	8874	15730	0.594365	0.838618
2403	Ugp2	Ugp2	Ugp2	Ugp2	3491	3491	2567	3275	0.522419	0.382207	4689	4689	2462	3498	-0.632638	-0.707548
2406	Mdh1	Mdh1	Mdh1	Mdh1	5923	5923	3835	4677	0.338887	0.133618	3842	3842	2425	3821	-0.367069	-0.292717
2407	Wdpcp	Wdpcp	Wdpcp	Wdpcp	139	139	88	85	0.306159	-0.234917	43	43	18	12	-0.955204	-2.11349
2409	Ehbp1	Ehbp1	Ehbp1	Ehbp1	378	378	112	246	-0.788432	-0.145303	131	131	78	88	-0.450676	-0.857803
2410	Tmem17	Tmem17	Tmem17	Tmem17	78	78	57	45	0.51257	-0.318518	27	27	22	26	0.00132566	-0.337678
2411	B3gnt2	B3gnt2	B3gnt2	B3gnt2	5282	5282	1758	4633	-0.621128	0.285222	20736	20736	16897	26087	0.0014178	0.0463735
2412	Commd1	Commd1	Commd1	Commd1	1503	1503	1489	1442	0.952419	0.414558	1350	1350	978	1440	-0.168247	-0.191693
2413	Zrsr1	Zrsr1	Zrsr1	Zrsr1	1063	1063	345	651	-0.657347	-0.233011	438	438	443	811	0.313076	0.603824
2414	Cct4	Cct4	Cct4	Cct4	5745	5745	3617	5767	0.298476	0.47987	4990	4990	4538	7749	0.159801	0.350144
2415	Fam161a	Fam161a	#N/A	#N/A	71	71	38	22	0.0640311	-1.21205	#N/A	#N/A	#N/A	#N/A	#N/A	#N/A
2416	Xpo1	Xpo1	Xpo1	Xpo1	4344	4344	1980	3222	-0.16752	0.0432972	4537	4537	4576	7801	0.309128	0.49709
2417	Usp34	Usp34	Usp34	Usp34	5231	5231	818	2659	-1.71081	-0.50182	2314	2314	1737	2513	-0.116996	-0.165789
2418	Ahsa2	Ahsa2	Ahsa2	Ahsa2	1789	1789	638	986	-0.52147	-0.385092	1240	1240	849	1052	-0.249685	-0.521968
2421	0610010F05Rik	0610010F05Rik	0610010F05Rik	0610010F05Rik	1344	1344	346	928	-0.991517	-0.0599635	781	781	589	651	-0.110246	-0.547389
2422	Pex13	Pex13	Pex13	Pex13	1676	1676	852	1557	-0.0100992	0.368085	1258	1258	897	1274	-0.191141	-0.26656
2423	Pus10	Pus10	Pus10	Pus10	1579	1579	507	1152	-0.672867	0.019494	818	818	672	1076	0.0131465	0.110671
2424	Rel	Rel	Rel	Rel	958	958	90	640	-2.44492	-0.107571	2291	2291	2061	3423	0.144147	0.294451
2425	Papolg	Papolg	Papolg	Papolg	679	679	172	461	-1.01465	-0.08426	475	475	285	453	-0.440028	-0.353141
2426	Bcl11a	Bcl11a	Bcl11a	Bcl11a	57	57	13	42	-1.16127	0.0337087	103	103	54	83	-0.63376	-0.595474
2429	Fancl	Fancl	Fancl	Fancl	1032	1032	836	1006	0.662043	0.4375	1106	1106	1064	1742	0.240907	0.37054
2430	Vrk2	Vrk2	Vrk2	Vrk2	2799	2799	1904	2855	0.410098	0.502923	3369	3369	3397	5978	0.308718	0.542508
2431	Gm12070	Gm12070	Gm12070	Gm12070	105	105	77	54	0.517853	-0.484195	119	119	80	197	-0.275749	0.442054
2437	Pnpt1	Pnpt1	Pnpt1	Pnpt1	4705	4705	858	2871	-1.48906	-0.238267	9043	9043	5563	8605	-0.404143	-0.356441
2438	Smek2	Smek2	Smek2	Smek2	6318	6318	1563	4051	-1.04911	-0.16682	4704	4704	2745	3706	-0.480277	-0.628826
2439	Ccdc104	Ccdc104	Ccdc104	Ccdc104	837	837	662	771	0.6275	0.355815	779	779	430	745	-0.560377	-0.349145
2440	Ccdc88a	Ccdc88a	Ccdc88a	Ccdc88a	2228	2228	355	1563	-1.68362	-0.0370627	991	991	1028	1126	0.349628	-0.100558
2441	Prorsd1	Prorsd1	Prorsd1	Prorsd1	765	765	532	480	0.441881	-0.198019	301	301	131	183	-0.902834	-1.0022
2442	Mtif2	Mtif2	Mtif2	Mtif2	1618	1618	486	857	-0.769083	-0.442432	624	624	477	642	-0.0907478	-0.243744
2443	Rps27a	Rps27a	Rps27a	Rps27a	14127	14127	13752	14621	0.927175	0.523949	11269	11269	9034	15373	-0.0221341	0.163218
2444	1700034F02Rik	1700034F02Rik	#N/A	1700034F02Rik	12	12	13	8	1.07109	-0.109221	#N/A	7	#N/A	14	#N/A	0.706217
2445	Rtn4	Rtn4	Rtn4	Rtn4	29032	29032	12103	25914	-0.296281	0.310453	25422	25422	20521	33703	-0.0121881	0.121979
2446	Eml6	Eml6	Eml6	Eml6	254	254	48	123	-1.43612	-0.571403	35	35	40	59	0.487805	0.467256
2448	Spnb2	Spnb2	Spnb2	Spnb2	6503	6503	1112	3589	-1.58188	-0.383147	3433	3433	2797	4739	0.00119866	0.180288
2450	Acyp2	Acyp2	Acyp2	Acyp2	83	83	50	73	0.234382	0.288693	188	188	102	161	-0.584846	-0.508126
2451	Psme4	Psme4	Psme4	Psme4	8002	8002	1547	4406	-1.40484	-0.386517	8109	8109	5014	7178	-0.396766	-0.460754
2453	Erlec1	Erlec1	Erlec1	Erlec1	2490	2490	1568	1820	0.298758	0.0221577	2935	2935	1724	2309	-0.470786	-0.630882
2454	Asb3	Asb3	Asb3	Asb3	585	585	314	445	0.0683057	0.0797157	865	865	395	473	-0.833879	-1.15545
2455	Chac2	Chac2	Chac2	Chac2	246	246	114	205	-0.143526	0.211216	648	648	300	393	-0.81401	-1.00603
2456	#N/A	#N/A	Stc2	Stc2	#N/A	#N/A	#N/A	#N/A	#N/A	#N/A	35	35	9	13	-1.65037	-1.70314
2457	Bod1	Bod1	Bod1	Bod1	561	561	428	565	0.575467	0.48451	470	470	427	688	0.15832	0.26487
2458	Cpeb4	Cpeb4	Cpeb4	Cpeb4	2696	2696	43	1625	-5.00159	-0.255999	3096	3096	3631	5456	0.52673	0.532602
2462	Snrnp25	Snrnp25	Snrnp25	Snrnp25	548	548	381	372	0.441497	-0.0844839	263	263	182	292	-0.234203	-0.133854
2463	Rhbdf1	Rhbdf1	Rhbdf1	Rhbdf1	94	94	30	28	-0.680172	-1.26972	44	44	34	38	-0.0749395	-0.494811
2464	Mpg	Mpg	Mpg	Mpg	670	670	475	449	0.469664	-0.103056	176	176	171	249	0.255026	0.215622
2465	Nprl3	Nprl3	Nprl3	Nprl3	721	721	375	564	0.0228827	0.120039	275	275	456	663	1.02602	0.984465
2473	Sh3pxd2b	Sh3pxd2b	Sh3pxd2b	Sh3pxd2b	14968	14968	2691	9009	-1.50964	-0.258074	9065	9065	9736	13580	0.399805	0.298282
2474	Ubtd2	Ubtd2	Ubtd2	Ubtd2	136	136	60	131	-0.214295	0.419937	394	394	440	753	0.455959	0.649485
2476	Stk10	Stk10	Stk10	Stk10	2020	2020	850	1516	-0.282798	0.0602765	684	684	1114	1294	1.00032	0.634865
2477	Fbxw11	Fbxw11	Fbxw11	Fbxw11	4246	4246	1318	3443	-0.721721	0.171923	8219	8219	7077	11817	0.080962	0.239006
2480	Npm1	Npm1	Npm1	Npm1	14689	14689	9650	12389	0.359858	0.228688	11492	11492	9131	12810	-0.0349964	-0.128178
2485	Kcnmb1	#N/A	Kcnmb1	Kcnmb1	8	#N/A	7	#N/A	0.761178	#N/A	27	27	27	43	0.295425	0.385147
2486	Lcp2	Lcp2	Lcp2	Lcp2	6176	6176	3457	4564	0.128841	0.0379914	41153	41153	32351	46544	-0.0503988	-0.107222
2488	Dock2	Dock2	Dock2	Dock2	24106	24106	6566	15038	-0.9103	-0.206412	9101	9101	7090	13586	-0.0634502	0.293201
2490	Ccdc99	Ccdc99	Ccdc99	Ccdc99	3129	3129	489	1549	-1.71163	-0.539968	480	480	416	578	0.0903123	-0.0167807
2493	Pank3	Pank3	Pank3	Pank3	3593	3593	670	2128	-1.45684	-0.281312	1148	1148	1048	1240	0.165286	-0.173584
2496	Rars	Rars	Rars	Rars	6795	6795	2660	5703	-0.38704	0.221609	11464	11464	10984	17167	0.235079	0.297705
2497	Wwc1	Wwc1	#N/A	Wwc1	109	109	17	131	-1.70975	0.738834	#N/A	7	#N/A	11	#N/A	0.36211
2499	Mat2b	Mat2b	Mat2b	Mat2b	3298	3298	1573	2502	-0.102071	0.0758534	1795	1795	1284	1890	-0.186535	-0.210403
2500	Hmmr	Hmmr	Hmmr	Hmmr	672	672	134	446	-1.35968	-0.117025	374	374	547	704	0.845055	0.627564
2501	Nudcd2	Nudcd2	Nudcd2	Nudcd2	1776	1776	1389	1423	0.611365	0.154658	450	450	296	491	-0.307435	-0.15898
2502	Ccng1	Ccng1	Ccng1	Ccng1	14460	14460	7147	10354	-0.0506607	-0.00751297	4985	4985	3110	4380	-0.383878	-0.47147
2509	Pttg1	Pttg1	Pttg1	Pttg1	2289	2289	1100	1031	-0.0912105	-0.676252	8699	8699	3240	4678	-1.12804	-1.17975
2510	Slu7	Slu7	Slu7	Slu7	6463	6463	2912	4550	-0.184192	-0.0319704	5845	5845	4282	6198	-0.152126	-0.200216
2514	Pwwp2a	Pwwp2a	Pwwp2a	Pwwp2a	711	711	160	403	-1.18535	-0.344624	303	303	259	362	0.0703914	-0.0281372
2515	Ttc1	Ttc1	Ttc1	Ttc1	2521	2521	1505	2103	0.22175	0.212808	2672	2672	1856	2647	-0.228922	-0.298368
2517	#N/A	Il12b	Il12b	Il12b	#N/A	23	#N/A	12	#N/A	-0.460798	8508	8508	7951	12652	0.199102	0.28765
2518	Ublcp1	Ublcp1	Ublcp1	Ublcp1	920	920	601	867	0.351672	0.388711	1700	1700	1385	1969	0.00113945	-0.0728864
2519	Rnf145	Rnf145	Rnf145	Rnf145	3180	3180	1010	2215	-0.688629	-0.0473516	6159	6159	5488	9243	0.13037	0.30084
2520	#N/A	#N/A	Ebf1	#N/A	#N/A	#N/A	#N/A	#N/A	#N/A	#N/A	7	#N/A	6	#N/A	0.0729952	#N/A
2521	Clint1	Clint1	Clint1	Clint1	6701	6701	1651	4306	-1.055	-0.163658	7923	7923	7535	13618	0.224345	0.49657
2522	Lsm11	Lsm11	Lsm11	Lsm11	290	290	134	209	-0.147735	0.00181541	314	314	186	324	-0.458437	-0.239497
2523	Thg1l	Thg1l	Thg1l	Thg1l	408	408	196	282	-0.0916805	-0.0584864	253	253	205	300	-0.0067215	-0.038977
2524	#N/A	#N/A	#N/A	Sox30	#N/A	#N/A	#N/A	#N/A	#N/A	#N/A	#N/A	6	#N/A	11	#N/A	0.580698
2526	Adam19	Adam19	Adam19	Adam19	474	474	204	354	-0.250226	0.0532126	55	55	70	68	0.643412	0.0212402
2528	Cyfip2	Cyfip2	Cyfip2	Cyfip2	2509	2509	695	1667	-0.88595	-0.115485	3754	3754	1756	2256	-0.799308	-1.01944
2529	C030019I05Rik	C030019I05Rik	C030019I05Rik	C030019I05Rik	24	24	7	16	-0.804175	-0.109904	83	83	43	39	-0.650621	-1.37134
2530	#N/A	Itk	Itk	Itk	#N/A	11	#N/A	10	#N/A	0.332939	69	69	41	58	-0.45312	-0.534307
2532	Med7	Med7	Med7	Med7	831	831	572	703	0.42709	0.233005	1507	1507	1145	1389	-0.0995341	-0.402418
2533	Havcr2	Havcr2	Havcr2	Havcr2	859	859	244	541	-0.849558	-0.192628	171	171	78	147	-0.834751	-0.502604
2539	#N/A	#N/A	Timd2	Timd2	#N/A	#N/A	#N/A	#N/A	#N/A	#N/A	10	10	8	19	-0.0247951	0.635399
2540	Havcr1	Havcr1	Havcr1	Havcr1	6	6	6	8	0.946987	0.873614	40	40	60	112	0.879484	1.19832
2541	Timd4	Timd4	Timd4	Timd4	12	12	167	256	4.74573	4.87262	152	152	2187	5114	4.14236	4.78646
2543	Gnb2l1	Gnb2l1	Gnb2l1	Gnb2l1	29079	29079	22983	26066	0.626583	0.316556	17015	17015	15491	24667	0.16141	0.250954
2546	Trim41	Trim41	Trim41	Trim41	5432	5432	1877	3058	-0.567037	-0.354518	1434	1434	1201	1809	0.0409756	0.0503238
2547	Trim7	Trim7	#N/A	#N/A	58	58	24	21	-0.30605	-0.987738	#N/A	#N/A	#N/A	#N/A	#N/A	#N/A
2548	Irgm1	Irgm1	Irgm1	Irgm1	29118	29118	8635	21418	-0.787641	0.0312786	63694	63694	51257	79915	-0.0166201	0.0424891
2549	Gm5431	Gm5431	Gm5431	Gm5431	6136	6136	2190	4606	-0.520354	0.0605808	10380	10380	7970	13358	-0.0843654	0.079077
2550	Gm12185	Gm12185	Gm12185	Gm12185	381	381	70	344	-1.47725	0.326872	1212	1212	1244	2389	0.334351	0.694146
2551	9930111J21Rik1	9930111J21Rik1	9930111J21Rik1	9930111J21Rik1	6394	6394	76	3480	-5.42701	-0.403255	2277	2277	4136	7376	1.15784	1.41084
2552	9930111J21Rik2	9930111J21Rik2	9930111J21Rik2	9930111J21Rik2	264	264	8	140	-4.06412	-0.440461	108	108	186	291	1.08009	1.14434
2553	Tgtp1	Tgtp1	Tgtp1	Tgtp1	131	131	28	86	-1.25754	-0.132638	1286	1286	1038	1808	-0.0122946	0.206667
2554	Tgtp2	Tgtp2	Tgtp2	Tgtp2	131	131	28	86	-1.25754	-0.132638	1286	1286	1038	1811	-0.0122946	0.209059
2555	#N/A	9930111J21Rik2	9930111J21Rik2	9930111J21Rik2	#N/A	12	#N/A	11	#N/A	0.345122	25	25	36	59	0.819415	0.950831
2556	Olfr56	Olfr56	Olfr56	Olfr56	1357	1357	181	1047	-1.93986	0.100197	4138	4138	3232	5448	-0.0597161	0.11197
2557	Tgtp2	Tgtp2	Tgtp2	Tgtp2	2191	2191	466	1756	-1.26704	0.15506	8784	8784	7344	10315	0.0384757	-0.0530251
2558	Ifi47	Ifi47	Ifi47	Ifi47	12512	12512	5299	13515	-0.27352	0.58561	54949	54949	48470	81155	0.115787	0.277767
2563	Zfp62	Zfp62	Zfp62	Zfp62	1824	1824	462	1333	-1.01501	0.0219356	1208	1208	1267	1726	0.365548	0.229972
2564	Mgat1	Mgat1	Mgat1	Mgat1	8122	8122	4282	6589	0.0424455	0.172588	5076	5076	6348	10503	0.619385	0.764205
2580	Flt4	Flt4	Flt4	Flt4	38	38	19	26	-0.0338543	-0.0728357	82	82	183	228	1.4534	1.18941
2582	Cnot6	Cnot6	Cnot6	Cnot6	2221	2221	182	1183	-2.64264	-0.43436	1533	1533	1028	1606	-0.279701	-0.217688
2583	#N/A	Gfpt2	Gfpt2	Gfpt2	#N/A	8	#N/A	6	#N/A	0.0582911	127	127	107	199	0.0495178	0.362836
2584	Mapk9	Mapk9	Mapk9	Mapk9	3146	3146	1140	2213	-0.498457	-0.0331474	2773	2773	2404	3530	0.0907732	0.0633983
2586	Rnf130	Rnf130	Rnf130	Rnf130	11034	11034	7939	10460	0.491064	0.397289	10906	10906	7200	10003	-0.302261	-0.409504
2588	Tbc1d9b	Tbc1d9b	Tbc1d9b	Tbc1d9b	7347	7347	2686	4804	-0.485686	-0.13855	13802	13802	13273	19561	0.240403	0.218281
2589	3010026O09Rik	3010026O09Rik	3010026O09Rik	3010026O09Rik	66	66	73	61	1.10949	0.360008	17	17	17	11	0.29463	-0.904488
2590	Sqstm1	Sqstm1	Sqstm1	Sqstm1	60631	60631	30660	53277	-0.0177013	0.287823	66789	66789	45549	48033	-0.255402	-0.760403
2591	Mgat4b	Mgat4b	Mgat4b	Mgat4b	4932	4932	3380	3901	0.420835	0.136034	1759	1759	1493	1467	0.0602424	-0.546664
2592	Ltc4s	Ltc4s	Ltc4s	Ltc4s	176	176	144	88	0.675983	-0.52511	51	51	12	54	-1.78114	-0.201879
2593	Maml1	Maml1	Maml1	Maml1	2909	2909	612	1699	-1.28281	-0.301454	1627	1627	1082	1606	-0.291698	-0.303539
2594	Canx	Canx	Canx	Canx	25802	25802	7879	15033	-0.745396	-0.304982	17369	17369	10814	15657	-0.386823	-0.434523
2596	Hnrnph1	Hnrnph1	Hnrnph1	Hnrnph1	4246	4246	925	2207	-1.23251	-0.469632	2135	2135	2123	2725	0.28864	0.067197
2597	Rufy1	Rufy1	Rufy1	Rufy1	3628	3628	1820	2381	-0.0292381	-0.133235	1438	1438	1463	1824	0.321627	0.0582179
2598	#N/A	#N/A	Adamts2	#N/A	#N/A	#N/A	#N/A	#N/A	#N/A	#N/A	5	#N/A	10	#N/A	1.27366	#N/A
2599	Zfp354c	Zfp354c	#N/A	#N/A	28	28	12	13	-0.254749	-0.628454	#N/A	#N/A	#N/A	#N/A	#N/A	#N/A
2600	Zfp879	Zfp879	#N/A	#N/A	5	5	7	8	1.42183	1.12984	#N/A	#N/A	#N/A	#N/A	#N/A	#N/A
2603	Zfp2	Zfp2	#N/A	#N/A	46	46	25	27	0.0859908	-0.29328	#N/A	#N/A	#N/A	#N/A	#N/A	#N/A
2612	Clk4	Clk4	Clk4	Clk4	993	993	279	700	-0.865335	-0.0300681	532	532	530	630	0.291286	-0.0408853
2613	Col23a1	Col23a1	Col23a1	Col23a1	78	78	55	66	0.461118	0.232957	20	20	52	83	1.6685	1.76257
2614	Agxt2l2	Agxt2l2	Agxt2l2	Agxt2l2	277	277	140	217	-0.0184515	0.122114	110	110	93	194	0.0545204	0.533277
2615	Hnrnpab	Hnrnpab	Hnrnpab	Hnrnpab	12302	12302	5751	7748	-0.13101	-0.192628	9849	9849	7807	10717	-0.0384201	-0.162966
2616	Nhp2	Nhp2	Nhp2	Nhp2	2142	2142	1708	1475	0.639306	-0.0638728	922	922	767	1199	0.0312435	0.0941622
2617	Rmnd5b	Rmnd5b	Rmnd5b	Rmnd5b	1620	1620	932	990	0.168388	-0.236104	291	291	260	372	0.13422	0.0694375
2618	N4bp3	N4bp3	N4bp3	N4bp3	320	320	368	223	1.16722	-0.0466404	52	52	41	48	-0.0459756	-0.3993
2619	D930048N14Rik	D930048N14Rik	#N/A	#N/A	117	117	64	54	0.0955013	-0.64011	#N/A	#N/A	#N/A	#N/A	#N/A	#N/A
2620	0610009B22Rik	0610009B22Rik	0610009B22Rik	0610009B22Rik	636	636	490	523	0.589626	0.192109	304	304	199	252	-0.314355	-0.555216
2621	Sec24a	Sec24a	Sec24a	Sec24a	1516	1516	231	824	-1.74794	-0.405142	643	643	530	690	0.0179581	-0.183008
2622	Sar1b	Sar1b	Sar1b	Sar1b	2191	2191	1471	1790	0.391179	0.182725	2966	2966	1404	2288	-0.782139	-0.659219
2623	Phf15	Phf15	Phf15	Phf15	2930	2930	810	1757	-0.888841	-0.263406	1471	1471	1607	2385	0.424327	0.412345
2624	Cdkn2aipnl	Cdkn2aipnl	Cdkn2aipnl	Cdkn2aipnl	1896	1896	1179	1429	0.280579	0.0664083	583	583	347	504	-0.451647	-0.494778
2625	Ube2b	Ube2b	Ube2b	Ube2b	3923	3923	2703	3384	0.428585	0.26113	4303	4303	2380	3239	-0.557571	-0.694591
2626	Cdkl3	Cdkl3	Cdkl3	Cdkl3	98	98	43	74	-0.222043	0.0690099	69	69	38	66	-0.562434	-0.348306
2627	Ppp2ca	Ppp2ca	Ppp2ca	Ppp2ca	12719	12719	6546	10697	0.00769676	0.224585	27936	27936	16425	24838	-0.469441	-0.454394
2632	Skp1a	Skp1a	Skp1a	Skp1a	3093	3093	2442	2374	0.625026	0.0926752	2381	2381	1522	2211	-0.348788	-0.391667
2633	Tcf7	Tcf7	Tcf7	Tcf7	10	10	9	9	0.803839	0.318218	6	6	11	12	1.15313	0.704746
2634	Vdac1	Vdac1	Vdac1	Vdac1	5407	5407	2975	3938	0.104055	0.0170006	3473	3473	2234	3541	-0.33975	-0.256836
2635	9530068E07Rik	9530068E07Rik	9530068E07Rik	9530068E07Rik	10319	10319	4682	7661	-0.174107	0.0446671	10386	10386	11520	17918	0.446284	0.501945
2637	Hspa4	Hspa4	Hspa4	Hspa4	13049	13049	4674	7987	-0.515205	-0.233845	7222	7222	5806	8263	-0.0180652	-0.090551
2638	Zcchc10	Zcchc10	Zcchc10	Zcchc10	473	473	198	337	-0.290231	-0.0147208	356	356	250	392	-0.213072	-0.145795
2639	Aff4	Aff4	Aff4	Aff4	6660	6660	592	3434	-2.52569	-0.481253	2225	2225	2137	2893	0.238556	0.0939367
2641	Uqcrq	Uqcrq	Uqcrq	Uqcrq	4172	4172	4175	3666	0.967006	0.287825	3691	3691	2834	4232	-0.0843804	-0.0874891
2642	Gdf9	Gdf9	Gdf9	Gdf9	48	48	23	37	-0.0950654	0.0985686	11	11	7	15	-0.350312	0.161079
2645	42621	42621	42621	42621	6582	6582	1841	3698	-0.87201	-0.357406	1602	1602	1295	1565	-0.0101329	-0.318506
2646	Kif3a	Kif3a	Kif3a	Kif3a	3103	3103	1225	1910	-0.374863	-0.225713	726	726	761	1082	0.364654	0.290798
2649	Rad50	Rad50	Rad50	Rad50	2505	2505	604	1241	-1.08609	-0.538903	425	425	383	543	0.146625	0.0686519
2651	Irf1	Irf1	Irf1	Irf1	7435	7435	3232	7027	-0.235903	0.392936	22118	22118	30449	40630	0.757959	0.592502
2652	Gm12216	Gm12216	Gm12216	Gm12216	26	26	25	11	0.905144	-0.761027	67	67	65	92	0.25259	0.17238
2653	Slc22a5	Slc22a5	Slc22a5	Slc22a5	518	518	273	441	0.0419323	0.24213	273	273	247	381	0.152325	0.195995
2654	Slc22a21	Slc22a21	Slc22a21	Slc22a21	57	57	27	42	-0.111669	0.0337087	20	20	58	63	1.82572	1.36557
2655	Slc22a4	Slc22a4	Slc22a4	Slc22a4	240	240	162	207	0.398716	0.260818	60	60	43	40	-0.183388	-0.867546
2656	Pdlim4	Pdlim4	Pdlim4	Pdlim4	1193	1193	1570	1067	1.36204	0.313298	1379	1379	594	552	-0.918171	-1.60546
2657	P4ha2	P4ha2	P4ha2	P4ha2	290	290	121	228	-0.294863	0.127286	97	97	76	101	-0.0551172	-0.226236
2658	#N/A	#N/A	Csf2	Csf2	#N/A	#N/A	#N/A	#N/A	#N/A	#N/A	53	53	35	29	-0.300979	-1.15101
2661	#N/A	#N/A	4930404A10Rik	4930404A10Rik	#N/A	#N/A	#N/A	#N/A	#N/A	#N/A	38	38	18	51	-0.777473	0.139284
2662	Fnip1	Fnip1	Fnip1	Fnip1	6063	6063	915	4445	-1.7621	0.0265172	3639	3639	3396	4814	0.197076	0.118871
2663	Rapgef6	Rapgef6	Rapgef6	Rapgef6	2997	2997	587	1877	-1.38596	-0.200714	718	718	527	789	-0.149362	-0.148754
2664	Cdc42se2	Cdc42se2	Cdc42se2	Cdc42se2	8805	8805	3752	6621	-0.264661	0.0630914	4179	4179	3164	3921	-0.104616	-0.376744
2665	Lyrm7	Lyrm7	Lyrm7	Lyrm7	30	30	21	22	0.449297	0.0267787	7	7	10	8	0.79933	-0.0906672
2666	Hint1	Hint1	Hint1	Hint1	5901	5901	5316	4831	0.815361	0.185724	3890	3890	2697	3958	-0.231617	-0.25981
2667	Gpx3	Gpx3	Gpx3	Gpx3	1425	1425	986	494	0.434651	-1.05385	950	950	435	500	-0.829961	-1.21059
2668	Tnip1	Tnip1	Tnip1	Tnip1	6367	6367	2988	4130	-0.125434	-0.150102	38411	38411	34201	49087	0.129307	0.0690016
2669	Anxa6	Anxa6	Anxa6	Anxa6	17422	17422	6717	8619	-0.40902	-0.540946	28459	28459	14499	22821	-0.676139	-0.60334
2670	Ccdc69	Ccdc69	Ccdc69	Ccdc69	258	258	134	100	0.0208453	-0.892309	54	54	33	20	-0.412486	-1.71092
2671	Gm2a	Gm2a	Gm2a	Gm2a	18163	18163	14757	15103	0.666389	0.208197	11487	11487	9354	15033	0.00044157	0.10331
2672	#N/A	#N/A	Slc36a3	Slc36a3	#N/A	#N/A	#N/A	#N/A	#N/A	#N/A	5	5	6	6	0.547323	-0.0213015
2673	Slc36a2	Slc36a2	#N/A	#N/A	13	13	6	6	-0.147504	-0.632212	#N/A	#N/A	#N/A	#N/A	#N/A	#N/A
2674	Slc36a1	Slc36a1	Slc36a1	Slc36a1	5802	5802	1325	2827	-1.16451	-0.562895	969	969	691	852	-0.190994	-0.470398
2676	Sparc	Sparc	Sparc	Sparc	83	83	69	19	0.698379	-1.64735	109	109	125	31	0.49386	-2.09392
2677	Atox1	Atox1	Atox1	Atox1	5536	5536	6323	4942	1.15774	0.31061	3248	3248	3010	4375	0.186993	0.144907
2678	G3bp1	G3bp1	G3bp1	G3bp1	5426	5426	2518	3819	-0.14161	-0.032327	3835	3835	3307	4385	0.0830819	-0.0914667
2683	Fam114a2	Fam114a2	Fam114a2	Fam114a2	2390	2390	1016	1574	-0.268093	-0.128201	1336	1336	1190	1777	0.129817	0.126694
2684	Mfap3	Mfap3	Mfap3	Mfap3	5089	5089	1393	3020	-0.90315	-0.278459	2802	2802	2056	3004	-0.149821	-0.184384
2685	Galnt10	Galnt10	Galnt10	Galnt10	3022	3022	1292	1806	-0.259885	-0.268325	561	561	619	830	0.438634	0.28024
2686	Sap30l	Sap30l	Sap30l	Sap30l	899	899	565	709	0.295877	0.13181	538	538	423	613	-0.0501471	-0.0965179
2688	Larp1	Larp1	Larp1	Larp1	11076	11076	2414	6746	-1.23191	-0.240963	19077	19077	25336	42447	0.706139	0.869005
2689	Cnot8	Cnot8	Cnot8	Cnot8	3242	3242	2020	2526	0.283455	0.114332	2603	2603	1728	2379	-0.294267	-0.414619
2690	Gemin5	Gemin5	Gemin5	Gemin5	1521	1521	460	996	-0.759209	-0.136423	684	684	273	393	-1.028	-1.08402
2691	Mrpl22	Mrpl22	Mrpl22	Mrpl22	999	999	629	828	0.298527	0.203485	618	618	447	659	-0.170503	-0.192111
2692	Gm12250	Gm12250	Gm12250	Gm12250	6197	6197	1993	5280	-0.670609	0.243329	14197	14197	14016	23787	0.278274	0.459764
2693	Igtp	Igtp	Igtp	Igtp	10988	10988	3623	9157	-0.634664	0.211382	50960	50960	32336	42024	-0.359435	-0.56297
2694	Irgm2	Irgm2	Irgm2	Irgm2	11422	11422	2003	8589	-1.54554	0.0631123	26824	26824	17978	26187	-0.280502	-0.319492
2695	Zfp692	Zfp692	Zfp692	Zfp692	269	269	56	94	-1.29682	-1.04168	15	15	12	28	-0.0249089	0.611903
2696	Zfp672	Zfp672	Zfp672	Zfp672	737	737	297	475	-0.345118	-0.159338	260	260	184	201	-0.201903	-0.655776
2697	Sh3bp5l	Sh3bp5l	Sh3bp5l	Sh3bp5l	1257	1257	643	910	-0.00109727	0.00831912	590	590	522	773	0.120096	0.104914
2726	2810021J22Rik	2810021J22Rik	2810021J22Rik	2810021J22Rik	292	292	102	223	-0.551023	0.0854003	212	212	122	185	-0.500006	-0.481055
2727	Zfp39	Zfp39	Zfp39	Zfp39	278	278	89	189	-0.676697	-0.0822881	74	74	89	166	0.562202	0.879764
2729	Rnf187	Rnf187	Rnf187	Rnf187	6007	6007	3977	4983	0.371023	0.204732	1907	1907	1802	2879	0.215068	0.309427
2730	Hist3h2ba	Hist3h2ba	#N/A	#N/A	5	5	24	15	3.18717	2.02801	#N/A	#N/A	#N/A	#N/A	#N/A	#N/A
2732	Hist3h2a	Hist3h2a	Hist3h2a	Hist3h2a	2424	2424	2274	2282	0.873794	0.387255	1607	1607	1745	2362	0.415614	0.270802
2733	#N/A	Trim17	Trim17	Trim17	#N/A	22	#N/A	14	#N/A	-0.17647	8	8	9	13	0.459945	0.410595
2734	Trim11	Trim11	Trim11	Trim11	1709	1709	811	1072	-0.109371	-0.198463	491	491	572	829	0.516958	0.470737
2736	A230051G13Rik	A230051G13Rik	A230051G13Rik	A230051G13Rik	709	709	307	479	-0.241489	-0.0913744	285	285	274	431	0.239895	0.311795
2738	Guk1	Guk1	Guk1	Guk1	869	869	975	803	1.13189	0.360357	391	391	322	647	0.0166745	0.441668
2739	2610507I01Rik	2610507I01Rik	2610507I01Rik	2610507I01Rik	912	912	321	456	-0.540345	-0.525533	50	50	96	123	1.23561	1.0122
2740	Mrpl55	Mrpl55	Mrpl55	Mrpl55	688	688	619	513	0.813378	0.050906	245	245	302	482	0.59828	0.691179
2741	2310033P09Rik	2310033P09Rik	2310033P09Rik	2310033P09Rik	864	864	690	553	0.641463	-0.169355	373	373	384	421	0.338607	-0.110141
2742	Arf1	Arf1	Arf1	Arf1	24312	24312	10197	16809	-0.287525	-0.058068	25693	25693	19044	29045	-0.13525	-0.107905
2744	Wnt9a	Wnt9a	Wnt9a	Wnt9a	24	24	21	38	0.76925	1.13259	9	9	22	23	1.57171	1.05945
2746	Snap47	Snap47	Snap47	Snap47	2158	2158	1300	1919	0.234797	0.305008	435	435	282	512	-0.328415	-0.0496782
2747	Jmjd4	Jmjd4	Jmjd4	Jmjd4	747	747	202	531	-0.920471	-0.0180266	252	252	245	340	0.256018	0.147229
2748	Zfp867	Zfp867	Zfp867	Zfp867	187	187	61	158	-0.649435	0.231087	125	125	95	100	-0.0990274	-0.606069
2749	Zkscan17	Zkscan17	Zkscan17	Zkscan17	869	869	298	519	-0.577912	-0.269206	379	379	358	430	0.214478	-0.102649
2750	4933439C10Rik	4933439C10Rik	4933439C10Rik	4933439C10Rik	114	114	26	49	-1.16386	-0.742575	46	46	28	34	-0.417966	-0.718635
2751	Nlrp3	Nlrp3	Nlrp3	Nlrp3	3829	3829	1010	1733	-0.956557	-0.669297	22572	22572	27138	34305	0.562566	0.319063
2755	Mprip	Mprip	Mprip	Mprip	3434	3434	896	1868	-0.972256	-0.40401	1114	1114	1273	2406	0.48922	0.826004
2756	#N/A	Pld6	#N/A	#N/A	#N/A	7	#N/A	5	#N/A	-0.0108347	#N/A	#N/A	#N/A	#N/A	#N/A	#N/A
2757	Flcn	Flcn	Flcn	Flcn	6641	6641	1931	4091	-0.816028	-0.224575	1088	1088	1096	1301	0.307322	-0.0268745
2758	Cops3	Cops3	Cops3	Cops3	1900	1900	1044	1400	0.10211	0.0337911	1503	1503	805	1312	-0.603927	-0.480854
2759	Nt5m	Nt5m	Nt5m	Nt5m	608	608	411	447	0.400968	0.0305626	249	249	169	302	-0.262175	-0.00641398
2760	Med9	Med9	Med9	Med9	1290	1290	958	1092	0.536666	0.233944	843	843	763	1192	0.152915	0.214933
2762	Pemt	Pemt	Pemt	Pemt	68	68	76	66	1.12456	0.430502	23	23	25	35	0.414924	0.319498
2763	Rai1	Rai1	Rai1	Rai1	778	778	175	363	-1.18603	-0.625288	116	116	183	240	0.953678	0.763514
2764	Srebf1	Srebf1	Srebf1	Srebf1	4790	4790	1431	2504	-0.77697	-0.461408	1366	1366	1469	2155	0.40163	0.372884
2765	Tom1l2	Tom1l2	Tom1l2	Tom1l2	1489	1489	289	855	-1.39894	-0.325945	1001	1001	830	1233	0.026526	0.0159093
2767	Atpaf2	Atpaf2	Atpaf2	Atpaf2	1125	1125	565	747	-0.0276015	-0.116363	383	383	411	573	0.398457	0.296292
2768	4933439F18Rik	4933439F18Rik	4933439F18Rik	4933439F18Rik	991	991	405	729	-0.324906	0.0313955	463	463	382	472	0.019343	-0.256977
2769	Drg2	Drg2	Drg2	Drg2	2551	2551	1294	1476	-0.0132278	-0.314984	905	905	726	1113	-0.0211567	0.0136425
2771	Alkbh5	Alkbh5	Alkbh5	Alkbh5	5140	5140	1406	3289	-0.904135	-0.169748	5376	5376	3028	4680	-0.531363	-0.484832
2772	Llgl1	Llgl1	Llgl1	Llgl1	3037	3037	857	1978	-0.859219	-0.144231	2301	2301	2380	3565	0.34547	0.346806
2773	Flii	Flii	Flii	Flii	12777	12777	4728	9280	-0.468243	0.0130137	11071	11071	11553	18289	0.358266	0.439367
2774	Smcr7	Smcr7	Smcr7	Smcr7	486	486	191	396	-0.381239	0.17886	286	286	224	296	-0.0557007	-0.235137
2775	Top3a	Top3a	Top3a	Top3a	1602	1602	717	1342	-0.193811	0.218858	645	645	821	1397	0.64476	0.830031
2776	Smcr8	Smcr8	Smcr8	Smcr8	10665	10665	1481	6875	-1.88218	-0.159084	7223	7223	8377	12597	0.510616	0.517584
2777	Shmt1	Shmt1	Shmt1	Shmt1	134	134	49	72	-0.484672	-0.421267	21	21	18	36	0.0739231	0.490558
2778	Dhrs7b	Dhrs7b	Dhrs7b	Dhrs7b	894	894	734	866	0.681401	0.428398	278	278	212	382	-0.0941841	0.173602
2779	Tmem11	Tmem11	Tmem11	Tmem11	1454	1454	949	1152	0.350414	0.138467	1082	1082	957	1365	0.119664	0.0503756
2780	Gm16515	Gm16515	Gm16515	Gm16515	3222	3222	1072	1888	-0.621615	-0.296717	387	387	364	384	0.208324	-0.295951
2781	Gm16516	Gm16516	Gm16516	Gm16516	91	91	61	103	0.388321	0.652234	62	62	57	73	0.175116	-0.0491007
2782	Map2k3	Map2k3	Map2k3	Map2k3	4127	4127	2106	3385	-0.00459122	0.188422	4545	4545	3865	5311	0.0629746	-0.0601149
2784	Tnfrsf13b	Tnfrsf13b	Tnfrsf13b	Tnfrsf13b	338	338	79	205	-1.13026	-0.246917	74	74	71	102	0.236676	0.177897
2785	Usp22	Usp22	Usp22	Usp22	2486	2486	1177	2495	-0.112708	0.479556	892	892	1287	2075	0.825588	0.933089
2787	Aldh3a2	Aldh3a2	Aldh3a2	Aldh3a2	3751	3751	1537	2661	-0.321146	-0.0209397	1608	1608	1040	1437	-0.331864	-0.44699
2792	Mapk7	Mapk7	Mapk7	Mapk7	4037	4037	1699	2577	-0.282588	-0.173218	1981	1981	1659	1941	0.0408705	-0.314228
2793	B9d1	B9d1	#N/A	B9d1	29	29	45	44	1.59438	1.07203	#N/A	10	#N/A	6	#N/A	-1.00531
2794	Epn2	Epn2	Epn2	Epn2	211	211	40	167	-1.43125	0.136881	17	17	12	11	-0.203935	-0.904488
2795	Grap	Grap	Grap	Grap	967	967	400	889	-0.307461	0.352987	944	944	629	1384	-0.288892	0.267136
2797	#N/A	Fam83g	#N/A	Fam83g	#N/A	18	#N/A	23	#N/A	0.822947	#N/A	35	#N/A	8	#N/A	-2.39419
2798	Prpsap2	Prpsap2	Prpsap2	Prpsap2	1127	1127	745	947	0.368774	0.223288	412	412	341	390	0.0239078	-0.363877
2799	Ulk2	Ulk2	Ulk2	Ulk2	3259	3259	882	2083	-0.919517	-0.171392	476	476	345	504	-0.167525	-0.202306
2800	Akap10	Akap10	Akap10	Akap10	4729	4729	1112	3157	-1.12232	-0.108611	1889	1889	1267	1752	-0.279395	-0.393413
2801	Specc1	Specc1	Specc1	Specc1	5006	5006	943	3066	-1.44225	-0.232927	2425	2425	2074	3492	0.0712155	0.241239
2802	Adora2b	Adora2b	Adora2b	Adora2b	524	524	335	539	0.3205	0.514965	12391	12391	8545	12930	-0.239349	-0.223388
2803	Zswim7	Zswim7	Zswim7	Zswim7	310	310	437	291	1.46087	0.38296	228	228	163	344	-0.187253	0.308418
2804	Ttc19	Ttc19	Ttc19	Ttc19	640	640	328	369	0.00162009	-0.320003	655	655	423	685	-0.33397	-0.22017
2805	Ncor1	Ncor1	Ncor1	Ncor1	12871	12871	1587	6393	-2.0537	-0.535186	3524	3524	3744	5541	0.384142	0.368102
2806	Pigl	Pigl	Pigl	Pigl	342	342	109	180	-0.683249	-0.451408	96	96	93	102	0.250654	-0.197109
2807	Cenpv	Cenpv	Cenpv	Cenpv	196	196	169	155	0.751672	0.135685	68	68	38	46	-0.541415	-0.84681
2808	Ubb	Ubb	Ubb	Ubb	31797	31797	23592	23514	0.535401	0.0389954	38543	38543	29328	40343	-0.0974015	-0.21897
2809	Trpv2	Trpv2	Trpv2	Trpv2	9750	9750	5608	7623	0.168078	0.119321	4601	4601	4004	5224	0.09628	-0.10161
2810	2410006H16Rik	2410006H16Rik	2410006H16Rik	2410006H16Rik	680	680	1011	814	1.53794	0.733737	131	131	126	148	0.240412	-0.108692
2814	BC046404	BC046404	BC046404	BC046404	429	429	208	259	-0.0783665	-0.253565	1733	1733	1529	1687	0.116096	-0.323608
2815	Mmgt2	Mmgt2	Mmgt2	Mmgt2	662	662	393	427	0.213645	-0.158192	243	243	107	169	-0.885863	-0.80825
2816	Zfp287	Zfp287	Zfp287	Zfp287	281	281	52	182	-1.46649	-0.152182	161	161	97	189	-0.433782	-0.053456
2817	Zfp286	Zfp286	Zfp286	Zfp286	60	60	38	44	0.306273	0.0268429	12	12	9	5	-0.116851	-1.52226
2818	Trim16	Trim16	Trim16	Trim16	1159	1159	363	710	-0.708712	-0.232592	80	80	42	63	-0.631457	-0.628358
2819	Fbxw10	Fbxw10	Fbxw10	#N/A	46	46	32	47	0.441069	0.504049	6	#N/A	6	#N/A	0.290753	#N/A
2820	Fam18b	Fam18b	Fam18b	Fam18b	624	624	269	529	-0.247872	0.236037	289	289	217	311	-0.116528	-0.1789
2823	Pmp22	Pmp22	Pmp22	Pmp22	16022	16022	10548	21529	0.362909	0.900587	9393	9393	7923	10574	0.0512484	-0.113955
2824	#N/A	Hs3st3b1	Hs3st3b1	Hs3st3b1	#N/A	5	#N/A	5	#N/A	0.462899	28	28	13	20	-0.804813	-0.766172
2825	Cox10	Cox10	Cox10	Cox10	1138	1138	456	680	-0.35334	-0.26849	399	399	430	726	0.404614	0.578626
2826	2810001G20Rik	2810001G20Rik	2810001G20Rik	2810001G20Rik	52	52	40	40	0.585954	0.0955961	15	15	15	10	0.294344	-0.860908
2829	Elac2	Elac2	Elac2	Elac2	1330	1330	488	761	-0.480406	-0.331051	363	363	346	664	0.227511	0.586244
2832	Map2k4	Map2k4	Map2k4	Map2k4	3430	3430	1082	2596	-0.698468	0.0724451	11662	11662	7815	15521	-0.280705	0.127585
2834	Zkscan6	Zkscan6	Zkscan6	Zkscan6	642	642	406	484	0.304832	0.0667853	1103	1103	1007	1507	0.1654	0.165411
2839	Tmem220	Tmem220	Tmem220	Tmem220	113	113	107	140	0.886316	0.782693	97	97	109	166	0.464496	0.489824
2840	2310004I24Rik	2310004I24Rik	2310004I24Rik	2310004I24Rik	799	799	450	573	0.137699	-0.00529312	5107	5107	3032	4914	-0.455404	-0.340389
2841	Sco1	Sco1	Sco1	Sco1	732	732	297	472	-0.335299	-0.158657	6795	6795	4848	8025	-0.190291	-0.0447911
2849	Gas7	Gas7	Gas7	Gas7	24412	24412	6086	16714	-1.03802	-0.0721667	45689	45689	33287	51845	-0.160099	-0.102461
2855	Stx8	Stx8	Stx8	Stx8	1699	1699	1431	1336	0.718279	0.12759	1579	1579	1162	1692	-0.145599	-0.185087
2856	Ntn1	Ntn1	Ntn1	Ntn1	98	98	15	63	-1.73614	-0.162808	92	92	101	127	0.43088	0.180096
2857	Pik3r5	Pik3r5	Pik3r5	Pik3r5	14689	14689	4230	10945	-0.829997	0.0499016	25070	25070	25984	44496	0.348448	0.542892
2858	Pik3r6	Pik3r6	Pik3r6	Pik3r6	2097	2097	842	1378	-0.350407	-0.131375	3760	3760	3613	5585	0.239245	0.285997
2859	Mfsd6l	Mfsd6l	Mfsd6l	Mfsd6l	13	13	10	9	0.581411	-0.0555154	11	11	23	27	1.34998	1.00325
2861	Myh10	Myh10	Myh10	Myh10	46	46	28	63	0.248968	0.925926	21	21	47	98	1.45306	1.93187
2862	Ndel1	Ndel1	Ndel1	Ndel1	4550	4550	1531	3346	-0.605368	0.0309362	5996	5996	4832	7233	-0.0145913	-0.0142257
2864	Rpl26	Rpl26	Rpl26	Rpl26	13632	13632	14493	12932	1.05435	0.398311	10118	10118	8520	14768	0.0487888	0.260728
2865	Gm15772	Gm15772	Gm15772	Gm15772	13596	13596	14471	12908	1.05597	0.399446	10091	10091	8497	14730	0.048744	0.260866
2868	Slc25a35	Slc25a35	Slc25a35	Slc25a35	142	142	112	100	0.623015	-0.0314921	35	35	15	24	-0.920524	-0.825548
2869	Rangrf	Rangrf	Rangrf	Rangrf	72	72	37	45	0.00551233	-0.203265	18	18	10	19	-0.546117	-0.205434
2870	Gm4535	Gm4535	Gm4535	Gm4535	72	72	37	45	0.00551233	-0.203265	18	18	10	19	-0.546117	-0.205434
2871	Pfas	Pfas	Pfas	Pfas	600	600	137	313	-1.1643	-0.464301	50	50	66	121	0.695806	0.988575
2873	1500010J02Rik	1500010J02Rik	1500010J02Rik	1500010J02Rik	1186	1186	668	775	0.137794	-0.139452	184	184	135	193	-0.14984	-0.215782
2874	Aurkb	Aurkb	Aurkb	Aurkb	956	956	144	277	-1.76435	-1.31243	55	55	18	43	-1.30929	-0.638269
2875	2310047M10Rik	2310047M10Rik	2310047M10Rik	2310047M10Rik	2285	2285	1255	1077	0.101483	-0.610761	715	715	506	639	-0.201976	-0.446864
2876	Tmem107	Tmem107	Tmem107	Tmem107	105	105	124	102	1.20466	0.432029	11	11	10	13	0.157418	-0.0433605
2877	Vamp2	Vamp2	Vamp2	Vamp2	938	938	654	663	0.445632	-0.0262087	756	756	549	659	-0.16476	-0.482842
2878	Per1	Per1	Per1	Per1	1700	1700	573	1129	-0.602858	-0.116113	807	807	640	660	-0.0377019	-0.574824
2879	Hes7	#N/A	#N/A	#N/A	7	#N/A	12	#N/A	1.72006	#N/A	#N/A	#N/A	#N/A	#N/A	#N/A	#N/A
2880	Aloxe3	Aloxe3	#N/A	#N/A	8	8	13	14	1.64628	1.26648	#N/A	#N/A	#N/A	#N/A	#N/A	#N/A
2882	Alox8	Alox8	Alox8	Alox8	23	23	13	11	0.141903	-0.585195	14	14	13	21	0.188138	0.297977
2884	Cntrob	Cntrob	Cntrob	Cntrob	248	248	88	152	-0.528343	-0.231755	22	22	12	21	-0.573265	-0.349904
2885	Trappc1	Trappc1	Trappc1	Trappc1	2579	2579	1930	1846	0.547756	-0.00804248	1300	1300	719	1182	-0.557587	-0.422059
2887	A030009H04Rik	A030009H04Rik	A030009H04Rik	A030009H04Rik	174	174	72	103	-0.306697	-0.281817	13	13	10	19	-0.0808416	0.260603
2888	Chd3	Chd3	Chd3	Chd3	14146	14146	2166	5910	-1.74125	-0.784787	1742	1742	1732	2691	0.288462	0.342558
2889	Cyb5d1	Cyb5d1	Cyb5d1	Cyb5d1	318	318	43	191	-1.91853	-0.260957	73	73	89	107	0.581794	0.266447
2890	Lsmd1	Lsmd1	Lsmd1	Lsmd1	825	825	621	621	0.556103	0.0645543	476	476	339	537	-0.192828	-0.110832
2891	Tmem88	Tmem88	Tmem88	Tmem88	180	180	140	127	0.602974	-0.0287787	86	86	71	114	0.0202385	0.121653
2892	Kdm6b	Kdm6b	Kdm6b	Kdm6b	704	704	203	515	-0.827836	0.0233585	1387	1387	1876	2519	0.732423	0.576025
2893	Dnahc2	Dnahc2	Dnahc2	Dnahc2	33	33	32	33	0.918203	0.472592	13	13	9	10	-0.231067	-0.656111
2895	Wrap53	Wrap53	Wrap53	Wrap53	421	421	311	285	0.528917	-0.0884605	228	228	160	238	-0.214034	-0.222773
2896	Trp53	Trp53	Trp53	Trp53	4086	4086	2159	2588	0.0456688	-0.184478	1689	1689	1293	1653	-0.0886513	-0.315879
2897	#N/A	Atp1b2	Atp1b2	Atp1b2	#N/A	11	#N/A	9	#N/A	0.182595	13	13	11	20	0.0552061	0.334086
2899	Sat2	Sat2	#N/A	Sat2	44	44	22	25	-0.0338746	-0.339942	#N/A	12	#N/A	11	#N/A	-0.405941
2900	Fxr2	Fxr2	Fxr2	Fxr2	3296	3296	1263	2025	-0.417841	-0.228417	2045	2045	1861	2564	0.160755	0.0414735
2902	Sox15	Sox15	#N/A	#N/A	7	7	15	15	2.03997	1.55428	#N/A	#N/A	#N/A	#N/A	#N/A	#N/A
2903	Mpdu1	Mpdu1	Mpdu1	Mpdu1	4696	4696	3601	3759	0.582945	0.153278	2272	2272	1873	2737	0.0181753	-0.0161863
2905	Cd68	Cd68	Cd68	Cd68	128924	128924	65022	85528	-0.0215244	-0.117686	94998	94998	66310	105993	-0.221882	-0.12682
2906	Eif4a1	Eif4a1	Eif4a1	Eif4a1	44327	44327	23356	33731	0.0416039	0.0802554	41199	41199	32218	42813	-0.0579539	-0.229379
2907	Senp3	Senp3	Senp3	Senp3	5726	5726	2478	3550	-0.242347	-0.215336	2563	2563	2022	3094	-0.0452597	-0.0131794
2908	BC096441	BC096441	BC096441	BC096441	3673	3673	2651	2952	0.495555	0.159094	882	882	660	954	-0.121505	-0.171586
2909	Tnfsf13	Tnfsf13	Tnfsf13	Tnfsf13	1831	1831	1323	1040	0.49714	-0.341651	656	656	359	537	-0.572776	-0.573472
2910	Tnfsf12	Tnfsf12	Tnfsf12	Tnfsf12	4726	4726	4255	4781	0.814514	0.491046	705	705	662	972	0.205959	0.178487
2911	Polr2a	Polr2a	Polr2a	Polr2a	16988	16988	4172	11147	-1.05969	-0.133493	5881	5881	4631	5871	-0.0479483	-0.287269
2913	Zbtb4	Zbtb4	Zbtb4	Zbtb4	2263	2263	846	1768	-0.453471	0.118241	853	853	879	1051	0.340057	0.0163232
2914	Chrnb1	Chrnb1	#N/A	#N/A	14	14	7	18	-0.0336018	0.830396	#N/A	#N/A	#N/A	#N/A	#N/A	#N/A
2915	Fgf11	Fgf11	#N/A	#N/A	35	35	19	43	0.0842545	0.768875	#N/A	#N/A	#N/A	#N/A	#N/A	#N/A
2916	Tmem102	Tmem102	#N/A	#N/A	10	10	15	9	1.53542	0.318218	#N/A	#N/A	#N/A	#N/A	#N/A	#N/A
2917	G630025P09Rik	G630025P09Rik	#N/A	#N/A	12	12	19	11	1.61563	0.345122	#N/A	#N/A	#N/A	#N/A	#N/A	#N/A
2920	Nlgn2	Nlgn2	Nlgn2	Nlgn2	913	913	264	617	-0.823879	-0.0909631	1043	1043	1967	2412	1.21194	0.924597
2921	1810027O10Rik	1810027O10Rik	1810027O10Rik	1810027O10Rik	2041	2041	2409	2131	1.20509	0.536589	1232	1232	1124	1581	0.164411	0.0750087
2922	Plscr3	Plscr3	Plscr3	Plscr3	2701	2701	2282	3201	0.722767	0.719365	2648	2648	2590	3615	0.264825	0.164266
2923	Tnk1	Tnk1	Tnk1	Tnk1	628	628	828	803	1.36463	0.828856	795	795	750	960	0.21269	-0.0127383
2925	Kctd11	Kctd11	Kctd11	Kctd11	431	431	234	399	0.0847857	0.362959	365	365	314	416	0.0796272	-0.096102
2926	Acap1	Acap1	Acap1	Acap1	110	110	41	58	-0.457003	-0.448317	15	15	37	26	1.59052	0.505529
2928	Neurl4	Neurl4	Neurl4	Neurl4	1687	1687	434	1035	-0.992556	-0.230441	364	364	491	759	0.728356	0.775156
2929	Gps2	Gps2	Gps2	Gps2	3156	3156	1949	2204	0.270621	-0.0436047	1491	1491	1570	2041	0.371242	0.168164
2930	Eif5a	Eif5a	Eif5a	Eif5a	25162	25162	18807	18346	0.546017	0.0185851	19734	19734	14446	23857	-0.153224	-0.0110904
2932	#N/A	#N/A	Slc2a4	#N/A	#N/A	#N/A	#N/A	#N/A	#N/A	#N/A	6	#N/A	5	#N/A	0.0330046	#N/A
2934	Rai12	Rai12	Rai12	Rai12	2401	2401	1736	2077	0.498099	0.265217	4162	4162	3959	5699	0.224641	0.168608
2935	Ctdnep1	Ctdnep1	Ctdnep1	Ctdnep1	6792	6792	4604	4677	0.405039	-0.0638854	6411	6411	5210	7638	-0.00247768	-0.0321736
2936	Gabarap	Gabarap	Gabarap	Gabarap	34700	34700	30819	27967	0.794878	0.163155	36012	36012	23743	35526	-0.304186	-0.304421
2937	Phf23	Phf23	Phf23	Phf23	5982	5982	3065	4473	0.00125573	0.0549798	7038	7038	5027	7020	-0.188676	-0.288509
2938	Dvl2	Dvl2	Dvl2	Dvl2	1641	1641	478	957	-0.813386	-0.303588	359	359	431	512	0.560314	0.227274
2939	Acadvl	Acadvl	Acadvl	Acadvl	2801	2801	1858	1967	0.373786	-0.0355769	1173	1173	947	1281	-0.011977	-0.157736
2941	Dlg4	Dlg4	Dlg4	Dlg4	605	605	229	364	-0.435452	-0.258562	160	160	132	195	0.0192379	0.000582109
2943	Asgr2	Asgr2	Asgr2	Asgr2	23	23	26	6	1.13723	-1.44838	19	19	12	9	-0.363178	-1.34951
2944	Mgl2	Mgl2	Mgl2	Mgl2	87	87	60	56	0.429238	-0.160938	91	91	35	78	-1.07929	-0.50646
2945	Clec10a	Clec10a	Clec10a	Clec10a	2319	2319	1275	1001	0.102984	-0.737634	1676	1676	982	1254	-0.474393	-0.703244
2946	#N/A	Slc16a11	#N/A	#N/A	#N/A	9	#N/A	5	#N/A	-0.366868	#N/A	#N/A	#N/A	#N/A	#N/A	#N/A
2947	Slc16a13	Slc16a13	Slc16a13	Slc16a13	757	757	385	448	-0.00943619	-0.282368	91	91	68	88	-0.123348	-0.332719
2948	#N/A	#N/A	Bcl6b	Bcl6b	#N/A	#N/A	#N/A	#N/A	#N/A	#N/A	7	7	5	7	-0.184753	-0.279839
2951	0610010K14Rik	0610010K14Rik	0610010K14Rik	0610010K14Rik	1244	1244	1429	1023	1.16591	0.192165	450	450	362	483	-0.0171417	-0.182673
2952	Rnasek	Rnasek	Rnasek	Rnasek	5711	5711	4179	3433	0.515398	-0.2599	4421	4421	2301	3632	-0.645298	-0.56841
2953	Alox12	Alox12	Alox12	Alox12	53	53	243	132	3.1589	1.78803	100	100	310	214	1.92759	0.812091
2955	Alox15	Alox15	Alox15	Alox15	13	13	9	10	0.430753	0.0948287	11	11	5	12	-0.826665	-0.157582
2956	Pelp1	Pelp1	Pelp1	Pelp1	2870	2870	1326	1686	-0.147964	-0.293063	796	796	789	1194	0.284001	0.300104
2957	Arrb2	Arrb2	Arrb2	Arrb2	16740	16740	12418	12015	0.535125	-0.00409656	4027	4027	2830	3841	-0.212107	-0.353032
2958	Med11	Med11	Med11	Med11	2381	2381	2328	2204	0.933472	0.362903	2158	2158	1644	2687	-0.0956899	0.0314801
2959	Cxcl16	Cxcl16	Cxcl16	Cxcl16	18197	18197	14852	15519	0.672948	0.244699	22296	22296	25442	35978	0.487213	0.405509
2960	Zmynd15	Zmynd15	Zmynd15	Zmynd15	2142	2142	1258	1497	0.198156	-0.042515	944	944	1786	2158	1.21654	0.907936
2961	Tm4sf5	Tm4sf5	Tm4sf5	Tm4sf5	49	49	32	38	0.350238	0.107277	11	11	9	18	0.00719182	0.42193
2964	Psmb6	Psmb6	Psmb6	Psmb6	13589	13589	9245	10675	0.410298	0.126162	19590	19590	15593	21894	-0.0324303	-0.124401
2965	Pld2	Pld2	Pld2	Pld2	3023	3023	1131	1978	-0.452356	-0.137565	897	897	1053	1109	0.528046	0.0212571
2966	Mink1	Mink1	Mink1	Mink1	6080	6080	2344	5131	-0.409089	0.22953	501	501	1039	1098	1.34886	0.847032
2969	Gp1ba	Gp1ba	Gp1ba	Gp1ba	35	35	130	66	2.85322	1.38578	47	47	196	90	2.35351	0.651188
2970	Slc25a11	Slc25a11	Slc25a11	Slc25a11	6715	6715	4887	5134	0.507548	0.0870603	3074	3074	2488	3527	-0.008342	-0.086492
2971	Rnf167	Rnf167	Rnf167	Rnf167	1504	1504	1070	1103	0.474758	0.0269919	643	643	641	902	0.292237	0.203456
2972	Pfn1	Pfn1	Pfn1	Pfn1	46730	46730	46241	44617	0.950818	0.40761	35790	35790	31056	43689	0.0921034	0.00289383
2973	Eno3	Eno3	Eno3	Eno3	105	105	167	178	1.63392	1.23471	22	22	24	59	0.420038	1.13437
2974	Spag7	Spag7	Spag7	Spag7	2315	2315	1740	2046	0.554039	0.296143	1453	1453	1450	2186	0.293781	0.304418
2975	Camta2	Camta2	Camta2	Camta2	8820	8820	2597	5168	-0.797916	-0.296801	2233	2233	3448	4092	0.923523	0.588979
2976	Inca1	Inca1	Inca1	Inca1	20	20	9	17	-0.18438	0.238305	5	5	11	23	1.40971	1.89324
2977	Kif1c	Kif1c	Kif1c	Kif1c	16850	16850	5909	11415	-0.54576	-0.0874507	6863	6863	10694	14776	0.936665	0.821515
2978	Zfp3	Zfp3	Zfp3	Zfp3	185	185	69	105	-0.456381	-0.342466	85	85	92	91	0.41038	-0.186153
2979	A430084P05Rik	A430084P05Rik	A430084P05Rik	A430084P05Rik	513	513	472	709	0.845618	0.940997	5918	5918	6756	8855	0.487838	0.296558
2980	Rabep1	Rabep1	Rabep1	Rabep1	4023	4023	1102	3118	-0.902099	0.106712	2934	2934	2762	4105	0.209624	0.199686
2981	Nup88	Nup88	Nup88	Nup88	3380	3380	1213	2060	-0.512417	-0.240001	2258	2258	1581	2619	-0.217405	-0.0708455
2982	Rpain	Rpain	Rpain	Rpain	856	856	373	370	-0.23239	-0.735556	274	274	170	249	-0.391627	-0.422648
2983	C1qbp	C1qbp	C1qbp	C1qbp	1792	1792	1246	1479	0.441695	0.197403	476	476	451	684	0.218895	0.238163
2984	Dhx33	Dhx33	Dhx33	Dhx33	1869	1869	379	981	-1.33581	-0.455534	453	453	411	560	0.156371	0.0210909
2985	Derl2	Derl2	Derl2	Derl2	2897	2897	1783	2136	0.26573	0.0347165	2732	2732	1803	2345	-0.302753	-0.505164
2986	Mis12	Mis12	Mis12	Mis12	2294	2294	642	1336	-0.871137	-0.305558	1612	1612	1119	1456	-0.229832	-0.431626
2988	Nlrp1a	Nlrp1a	Nlrp1a	Nlrp1a	1631	1631	708	874	-0.237913	-0.425641	575	575	395	673	-0.244857	-0.0577636
2989	Nlrp1b	Nlrp1b	Nlrp1b	Nlrp1b	1039	1039	461	783	-0.206325	0.0662458	229	229	271	534	0.539463	0.936333
2990	Nlrp1c-ps	Nlrp1c-ps	Nlrp1c-ps	Nlrp1c-ps	162	162	9	19	-3.19189	-2.61093	7	7	10	16	0.79933	0.89711
2993	Fam64a	Fam64a	#N/A	Fam64a	207	207	19	78	-2.4743	-0.932797	#N/A	17	#N/A	9	#N/A	-1.19005
2995	4933427D14Rik	4933427D14Rik	4933427D14Rik	4933427D14Rik	457	457	180	364	-0.378044	0.146066	273	273	230	307	0.0494967	-0.115432
2996	Txndc17	Txndc17	Txndc17	Txndc17	5704	5704	5307	4774	0.8619	0.217586	6492	6492	4635	6540	-0.189301	-0.274187
2997	Med31	Med31	Med31	Med31	206	206	159	147	0.591989	-0.0124531	346	346	153	207	-0.879969	-1.02547
2998	4930563E22Rik	4930563E22Rik	#N/A	#N/A	8	8	15	5	1.85149	-0.199806	#N/A	#N/A	#N/A	#N/A	#N/A	#N/A
3000	Xaf1	Xaf1	Xaf1	Xaf1	8265	8265	11425	20936	1.43309	1.81525	19692	19692	46220	69410	1.52769	1.53271
3003	Smtnl2	Smtnl2	Smtnl2	Smtnl2	12	12	11	7	0.831781	-0.299208	17	17	11	17	-0.328252	-0.282747
3005	Mybbp1a	Mybbp1a	Mybbp1a	Mybbp1a	7091	7091	2970	4818	-0.289522	-0.0831867	2171	2171	2437	4057	0.46351	0.617208
3006	#N/A	Spns2	#N/A	Spns2	#N/A	12	#N/A	7	#N/A	-0.299208	#N/A	7	#N/A	6	#N/A	-0.497613
3007	Spns3	Spns3	Spns3	Spns3	26	26	37	16	1.46916	-0.224713	13	13	7	8	-0.588571	-0.973163
3008	Ube2g1	Ube2g1	Ube2g1	Ube2g1	2090	2090	773	1220	-0.468922	-0.302232	2423	2423	1053	1372	-0.905429	-1.10526
3009	Ankfy1	Ankfy1	Ankfy1	Ankfy1	19672	19672	4404	12837	-1.19325	-0.141468	16423	16423	13836	22123	0.0494971	0.145009
3010	Cyb5d2	Cyb5d2	Cyb5d2	Cyb5d2	365	365	356	391	0.929667	0.57345	257	257	133	211	-0.653111	-0.569039
3011	Zzef1	Zzef1	Zzef1	Zzef1	4185	4185	554	1761	-1.95111	-0.774431	1701	1701	1069	1674	-0.373298	-0.307881
3012	Atp2a3	Atp2a3	Atp2a3	Atp2a3	886	886	1154	1335	1.3471	1.0657	399	399	865	1101	1.41279	1.17931
3013	P2rx1	P2rx1	P2rx1	P2rx1	29	29	107	107	2.84242	2.35205	21	21	68	65	1.98488	1.34055
3014	Camkk1	Camkk1	Camkk1	Camkk1	12	12	7	9	0.185987	0.0586329	19	19	8	10	-0.941475	-1.19968
3015	1200014J11Rik	1200014J11Rik	1200014J11Rik	1200014J11Rik	1869	1869	671	1107	-0.511831	-0.281221	1813	1813	937	1532	-0.655407	-0.527743
3016	#N/A	Itgae	Itgae	Itgae	#N/A	10	#N/A	5	#N/A	-0.516576	10	10	10	5	0.293137	-1.26191
3017	Gsg2	Gsg2	Gsg2	Gsg2	338	338	146	183	-0.244928	-0.410609	110	110	66	97	-0.439533	-0.465703
3018	P2rx5	#N/A	#N/A	#N/A	5	#N/A	6	#N/A	1.2023	#N/A	#N/A	#N/A	#N/A	#N/A	#N/A	#N/A
3019	Tmem93	Tmem93	Tmem93	Tmem93	1487	1487	951	1093	0.321077	0.0302521	902	902	757	1163	0.0439476	0.0818221
3020	Tax1bp3	Tax1bp3	Tax1bp3	Tax1bp3	1548	1548	1494	1829	0.914699	0.714963	1003	1003	1046	1310	0.357306	0.100415
3021	Ctns	Ctns	Ctns	Ctns	3542	3542	1088	1948	-0.736844	-0.388186	367	367	196	224	-0.607854	-0.99666
3022	Shpk	Shpk	#N/A	#N/A	206	206	51	87	-1.04684	-0.768474	#N/A	#N/A	#N/A	#N/A	#N/A	#N/A
3060	Rap1gap2	Rap1gap2	Rap1gap2	Rap1gap2	285	285	62	233	-1.23349	0.183646	275	275	314	555	0.487914	0.728002
3061	#N/A	E130309D14Rik	#N/A	#N/A	#N/A	14	#N/A	6	#N/A	-0.737987	#N/A	#N/A	#N/A	#N/A	#N/A	#N/A
3062	1300001I01Rik	1300001I01Rik	1300001I01Rik	1300001I01Rik	5225	5225	1377	2945	-0.957863	-0.352786	428	428	542	833	0.637304	0.675744
3063	Pafah1b1	Pafah1b1	Pafah1b1	Pafah1b1	8250	8250	3033	6591	-0.477641	0.150467	11368	11368	8226	11268	-0.169925	-0.297563
3064	Mettl16	Mettl16	Mettl16	Mettl16	1081	1081	513	859	-0.109322	0.142712	357	357	349	565	0.263998	0.377402
3065	Mnt	Mnt	Mnt	Mnt	3898	3898	1098	2633	-0.861809	-0.0916568	1078	1078	909	1074	0.050777	-0.290149
3066	Sgsm2	Sgsm2	Sgsm2	Sgsm2	420	420	186	258	-0.209002	-0.228566	36	36	32	39	0.1264	-0.168782
3067	Tsr1	Tsr1	Tsr1	Tsr1	1625	1625	509	1096	-0.708612	-0.093817	458	458	396	515	0.0869158	-0.115565
3069	Srr	Srr	Srr	Srr	1277	1277	529	903	-0.305378	-0.0255914	414	414	354	420	0.0708839	-0.263982
3070	Smg6	Smg6	Smg6	Smg6	1657	1657	480	839	-0.82136	-0.507411	248	248	211	268	0.0636566	-0.172843
3075	Ovca2	Ovca2	Ovca2	Ovca2	1248	1248	917	974	0.521314	0.116729	665	665	585	806	0.111848	-0.00739295
3076	Dph1	Dph1	Dph1	Dph1	1484	1484	891	1040	0.229979	-0.0385375	546	546	507	724	0.189828	0.122245
3077	Rtn4rl1	Rtn4rl1	#N/A	Rtn4rl1	19	19	12	10	0.300672	-0.447612	#N/A	13	#N/A	6	#N/A	-1.38011
3078	Rpa1	Rpa1	Rpa1	Rpa1	2589	2589	1100	1706	-0.268876	-0.127404	663	663	384	634	-0.490993	-0.349279
3079	Smyd4	Smyd4	Smyd4	Smyd4	288	288	114	162	-0.370796	-0.355505	24	24	19	31	-0.0400137	0.0840308
3080	Serpinf1	Serpinf1	Serpinf1	Serpinf1	43	43	18	21	-0.289112	-0.55728	37	37	18	20	-0.73914	-1.16686
3082	Wdr81	Wdr81	Wdr81	Wdr81	10002	10002	2540	5639	-1.01137	-0.352405	2380	2380	2843	3780	0.553214	0.382589
3083	2210403K04Rik	2210403K04Rik	2210403K04Rik	2210403K04Rik	691	691	180	422	-0.974359	-0.237022	939	939	1092	1291	0.514501	0.174453
3084	Mir22	Mir22	Mir22	Mir22	40	40	10	41	-1.02779	0.508434	66	66	90	71	0.743035	-0.179141
3085	Tlcd2	Tlcd2	Tlcd2	Tlcd2	306	306	274	270	0.806307	0.293668	189	189	172	293	0.1607	0.347511
3086	Prpf8	Prpf8	Prpf8	Prpf8	16634	16634	4342	8979	-0.971693	-0.415138	6733	6733	6161	9282	0.1687	0.178364
3087	Rilp	Rilp	Rilp	Rilp	512	512	372	380	0.505018	0.0442095	142	142	117	179	0.0173891	0.0492106
3088	Scarf1	Scarf1	Scarf1	Scarf1	3588	3588	1559	2110	-0.236551	-0.291558	5093	5093	7466	10189	0.848591	0.715593
3089	Slc43a2	Slc43a2	Slc43a2	Slc43a2	30268	30268	15072	23461	-0.0399257	0.106837	2432	2432	2022	2168	0.0304264	-0.450574
3090	Pitpna	Pitpna	Pitpna	Pitpna	27795	27795	15465	19851	0.120177	-0.0112474	22375	22375	17349	24493	-0.0702464	-0.154337
3091	Inpp5k	Inpp5k	Inpp5k	Inpp5k	4083	4083	1919	2948	-0.123273	0.00447308	2847	2847	2326	3788	0.00519666	0.127169
3092	Myo1c	Myo1c	Myo1c	Myo1c	11588	11588	3891	8405	-0.608411	0.0110543	6808	6808	7271	9308	0.391704	0.166418
3093	Crk	Crk	Crk	Crk	7195	7195	1483	5222	-1.31243	0.0119738	9245	9245	6893	10242	-0.126751	-0.137066
3094	Ywhae	Ywhae	Ywhae	Ywhae	24656	24656	12825	20397	0.0230165	0.200783	38895	38895	28537	46773	-0.149962	-0.0187284
3098	Fam101b	Fam101b	Fam101b	Fam101b	56	56	21	25	-0.447491	-0.686847	11	11	10	14	0.157418	0.0624773
3099	Vps53	Vps53	Vps53	Vps53	3086	3086	1299	1792	-0.282323	-0.309785	1438	1438	893	1513	-0.3905	-0.211454
3100	Fam57a	Fam57a	Fam57a	Fam57a	80	80	35	61	-0.226142	0.0830289	67	67	19	42	-1.51584	-0.956308
3101	Gemin4	Gemin4	Gemin4	Gemin4	521	521	176	218	-0.599475	-0.782299	79	79	72	99	0.162664	0.0406989
3103	Glod4	Glod4	Glod4	Glod4	1865	1865	1392	1735	0.54394	0.370101	897	897	596	1015	-0.292957	-0.106506
3104	Rnmtl1	Rnmtl1	Rnmtl1	Rnmtl1	344	344	319	244	0.856834	-0.0211521	93	93	93	113	0.296391	-0.00379494
3105	Nxn	Nxn	Nxn	Nxn	86	86	66	47	0.583204	-0.396538	131	131	44	59	-1.27505	-1.43349
3106	Timm22	Timm22	Timm22	Timm22	938	938	691	747	0.525017	0.145865	565	565	398	639	-0.208639	-0.107232
3107	Abr	Abr	Abr	Abr	17434	17434	3594	11084	-1.31222	-0.179057	13298	13298	13213	17653	0.287534	0.123883
3110	Gosr1	Gosr1	Gosr1	Gosr1	3110	3110	1020	2261	-0.642306	0.014412	3714	3714	2516	3752	-0.265043	-0.270125
3111	Cpd	Cpd	Cpd	Cpd	10360	10360	2464	7592	-1.10593	0.0258938	32828	32828	23513	34102	-0.184679	-0.229889
3112	#N/A	#N/A	#N/A	Tmigd1	#N/A	#N/A	#N/A	#N/A	#N/A	#N/A	#N/A	51	#N/A	9	#N/A	-2.76866
3113	Blmh	Blmh	Blmh	Blmh	1494	1494	862	1160	0.172558	0.109301	2497	2497	1074	1792	-0.920342	-0.763399
3114	Slc6a4	Slc6a4	Slc6a4	Slc6a4	28	28	86	58	2.57783	1.52012	454	454	288	370	-0.359711	-0.57981
3115	Ccdc55	Ccdc55	Ccdc55	Ccdc55	2591	2591	1256	1759	-0.0786708	-0.0843824	2482	2482	2161	3232	0.0969791	0.0961002
3117	#N/A	Efcab5	#N/A	#N/A	#N/A	8	#N/A	7	#N/A	0.277147	#N/A	#N/A	#N/A	#N/A	#N/A	#N/A
3118	Ssh2	Ssh2	Ssh2	Ssh2	1367	1367	54	566	-3.69383	-0.79766	485	485	242	500	-0.705931	-0.240815
3120	Ankrd13b	Ankrd13b	Ankrd13b	Ankrd13b	756	756	247	519	-0.6477	-0.068272	78	78	59	101	-0.105777	0.0878664
3121	Git1	Git1	Git1	Git1	3991	3991	1528	2639	-0.419089	-0.122388	2262	2262	2608	4137	0.502107	0.586142
3122	Trp53i13	Trp53i13	Trp53i13	Trp53i13	265	265	409	340	1.5915	0.833561	130	130	159	205	0.586792	0.372008
3123	Abhd15	Abhd15	Abhd15	Abhd15	616	616	390	513	0.306466	0.210349	33	33	84	71	1.64062	0.818402
[truncated: 11,374 more rows]
